# Supplementary material for: The effects of high versus low talker variability and individual aptitude on phonetic training of Mandarin lexical tones
Source: PeerJ. 2019 Aug 9;7:e7191. doi: 10.7717/peerj.7191 (PMC6690337; doi:10.7717/peerj.7191)
Supplement: Supplemental Information 7 [file peerj-07-7191-s007.csv]

subject	condition	session	step	category
1	1	1	6	0.000001
1	1	1	4	0.999999
1	1	1	5	0.000001
1	1	1	4	0.999999
1	1	1	1	0.000001
1	1	1	6	0.999999
1	1	1	3	0.000001
1	1	1	3	0.999999
1	1	1	5	0.000001
1	1	1	6	0.999999
1	1	1	3	0.000001
1	1	1	3	0.000001
1	1	1	3	0.999999
1	1	1	1	0.000001
1	1	1	2	0.999999
1	1	1	2	0.000001
1	1	1	2	0.999999
1	1	1	4	0.000001
1	1	1	3	0.999999
1	1	1	6	0.000001
1	1	1	6	0.999999
1	1	1	2	0.000001
1	1	1	4	0.999999
1	1	1	5	0.000001
1	1	1	2	0.999999
1	1	1	4	0.000001
1	1	1	1	0.999999
1	1	1	6	0.000001
1	1	1	4	0.999999
1	1	1	4	0.000001
1	1	1	4	0.999999
1	1	1	5	0.000001
1	1	1	6	0.999999
1	1	1	2	0.000001
1	1	1	3	0.999999
1	1	1	3	0.000001
1	1	1	5	0.999999
1	1	1	6	0.000001
1	1	1	6	0.999999
1	1	1	3	0.000001
1	1	1	3	0.999999
1	1	1	2	0.000001
1	1	1	1	0.999999
1	1	1	1	0.000001
1	1	1	2	0.999999
1	1	1	1	0.000001
1	1	1	1	0.999999
1	1	1	5	0.000001
1	1	1	5	0.999999
1	1	1	1	0.000001
1	1	1	2	0.999999
1	1	1	2	0.000001
1	1	1	4	0.999999
1	1	1	5	0.000001
1	1	1	6	0.999999
1	1	1	1	0.000001
1	1	1	1	0.999999
1	1	1	5	0.000001
1	1	1	4	0.999999
1	1	1	5	0.000001
1	1	1	1	0.000001
1	1	1	2	0.999999
1	1	1	4	0.000001
1	1	1	6	0.999999
1	1	1	3	0.000001
1	1	1	5	0.999999
1	1	1	4	0.000001
1	1	1	1	0.999999
1	1	1	6	0.000001
1	1	1	4	0.999999
1	1	1	3	0.000001
1	1	1	2	0.999999
1	1	1	4	0.000001
1	1	1	5	0.999999
1	1	1	1	0.000001
1	1	1	6	0.999999
1	1	1	1	0.000001
1	1	1	5	0.999999
1	1	1	5	0.000001
1	1	1	3	0.999999
1	1	1	1	0.000001
1	1	1	4	0.999999
1	1	1	2	0.000001
1	1	1	5	0.999999
1	1	1	4	0.000001
1	1	1	6	0.999999
1	1	1	2	0.000001
1	1	1	4	0.999999
1	1	1	6	0.000001
1	1	1	2	0.999999
1	1	1	6	0.000001
1	1	1	5	0.999999
1	1	1	3	0.000001
1	1	1	6	0.999999
1	1	1	4	0.000001
1	1	1	3	0.999999
1	1	1	6	0.000001
1	1	1	2	0.999999
1	1	1	2	0.000001
1	1	1	1	0.999999
1	1	1	5	0.000001
1	1	1	4	0.999999
1	1	1	3	0.000001
1	1	1	2	0.999999
1	1	1	6	0.000001
1	1	1	3	0.999999
1	1	1	6	0.000001
1	1	1	4	0.999999
1	1	1	2	0.000001
1	1	1	1	0.999999
1	1	1	3	0.000001
1	1	1	5	0.999999
1	1	1	5	0.000001
1	1	1	1	0.999999
1	1	1	2	0.000001
1	1	1	3	0.999999
1	1	1	3	0.000001
1	1	1	1	0.999999
1	1	1	5	0.000001
1	1	1	1	0.999999
1	1	2	5	0.000001
1	1	2	3	0.000001
1	1	2	2	0.999999
1	1	2	4	0.000001
1	1	2	1	0.999999
1	1	2	1	0.000001
1	1	2	5	0.999999
1	1	2	3	0.999999
1	1	2	1	0.000001
1	1	2	2	0.999999
1	1	2	4	0.000001
1	1	2	2	0.999999
1	1	2	1	0.000001
1	1	2	4	0.999999
1	1	2	5	0.000001
1	1	2	5	0.999999
1	1	2	3	0.999999
1	1	2	5	0.000001
1	1	2	3	0.999999
1	1	2	5	0.999999
1	1	2	3	0.999999
1	1	2	1	0.999999
1	1	2	5	0.000001
1	1	2	1	0.999999
1	1	2	6	0.999999
1	1	2	5	0.000001
1	1	2	5	0.999999
1	1	2	6	0.000001
1	1	2	3	0.999999
1	1	2	6	0.000001
1	1	2	6	0.999999
1	1	2	2	0.000001
1	1	2	4	0.999999
1	1	2	3	0.000001
1	1	2	1	0.999999
1	1	2	3	0.000001
1	1	2	4	0.999999
1	1	2	2	0.000001
1	1	2	4	0.999999
1	1	2	4	0.000001
1	1	2	5	0.999999
1	1	2	6	0.000001
1	1	2	3	0.999999
1	1	2	6	0.000001
1	1	2	6	0.999999
1	1	2	1	0.000001
1	1	2	2	0.999999
1	1	2	3	0.999999
1	1	2	2	0.000001
1	1	2	1	0.000001
1	1	2	2	0.999999
1	1	2	2	0.999999
1	1	2	4	0.999999
1	1	2	2	0.999999
1	1	2	6	0.999999
1	1	2	1	0.000001
1	1	2	4	0.000001
1	1	2	6	0.000001
1	1	2	4	0.999999
1	1	2	6	0.999999
1	1	2	1	0.000001
1	1	2	5	0.000001
1	1	2	2	0.999999
1	1	2	5	0.999999
1	1	2	2	0.999999
1	1	2	2	0.000001
1	1	2	4	0.000001
1	1	2	1	0.999999
1	1	2	1	0.000001
1	1	2	4	0.999999
1	1	2	6	0.000001
1	1	2	5	0.000001
1	1	2	1	0.999999
1	1	2	4	0.999999
1	1	2	5	0.999999
1	1	2	2	0.999999
1	1	2	3	0.000001
1	1	2	2	0.999999
1	1	2	1	0.999999
1	1	2	3	0.999999
1	1	2	2	0.000001
1	1	2	3	0.999999
1	1	2	5	0.999999
1	1	2	1	0.999999
1	1	2	4	0.000001
1	1	2	4	0.999999
1	1	2	6	0.999999
1	1	2	2	0.999999
1	1	2	5	0.999999
1	1	2	6	0.999999
1	1	2	6	0.000001
1	1	2	1	0.999999
1	1	2	5	0.999999
1	1	2	2	0.999999
1	1	2	6	0.999999
1	1	2	1	0.999999
1	1	2	1	0.000001
1	1	2	3	0.999999
1	1	2	6	0.999999
1	1	2	3	0.999999
1	1	2	6	0.000001
1	1	2	5	0.000001
1	1	2	1	0.999999
1	1	2	3	0.000001
1	1	2	2	0.000001
1	1	2	4	0.999999
1	1	2	5	0.999999
1	1	2	4	0.999999
1	1	2	4	0.000001
1	1	2	5	0.000001
1	1	2	3	0.999999
1	1	2	3	0.999999
1	1	2	6	0.999999
1	1	2	6	0.999999
1	1	2	3	0.999999
1	1	2	4	0.999999
1	1	2	2	0.000001
1	1	2	3	0.999999
1	1	2	6	0.999999
1	1	2	4	0.000001
2	0	1	4	0.999999
2	0	1	3	0.999999
2	0	1	5	0.999999
2	0	1	2	0.000001
2	0	1	2	0.000001
2	0	1	3	0.000001
2	0	1	6	0.999999
2	0	1	1	0.000001
2	0	1	6	0.999999
2	0	1	5	0.999999
2	0	1	3	0.999999
2	0	1	3	0.999999
2	0	1	1	0.000001
2	0	1	4	0.999999
2	0	1	2	0.000001
2	0	1	1	0.999999
2	0	1	2	0.999999
2	0	1	4	0.000001
2	0	1	1	0.999999
2	0	1	6	0.999999
2	0	1	6	0.999999
2	0	1	3	0.000001
2	0	1	4	0.999999
2	0	1	2	0.000001
2	0	1	4	0.999999
2	0	1	4	0.999999
2	0	1	5	0.999999
2	0	1	6	0.999999
2	0	1	3	0.000001
2	0	1	4	0.999999
2	0	1	6	0.999999
2	0	1	2	0.000001
2	0	1	2	0.000001
2	0	1	1	0.000001
2	0	1	3	0.999999
2	0	1	4	0.999999
2	0	1	5	0.999999
2	0	1	3	0.999999
2	0	1	1	0.000001
2	0	1	5	0.999999
2	0	1	1	0.000001
2	0	1	2	0.000001
2	0	1	3	0.999999
2	0	1	3	0.999999
2	0	1	4	0.999999
2	0	1	6	0.999999
2	0	1	6	0.999999
2	0	1	6	0.999999
2	0	1	5	0.999999
2	0	1	2	0.000001
2	0	1	5	0.999999
2	0	1	1	0.000001
2	0	1	1	0.999999
2	0	1	5	0.999999
2	0	1	2	0.000001
2	0	1	4	0.999999
2	0	1	1	0.000001
2	0	1	5	0.999999
2	0	1	6	0.999999
2	0	1	5	0.999999
2	0	1	6	0.999999
2	0	1	6	0.999999
2	0	1	1	0.000001
2	0	1	3	0.000001
2	0	1	2	0.999999
2	0	1	2	0.000001
2	0	1	6	0.999999
2	0	1	1	0.000001
2	0	1	4	0.999999
2	0	1	6	0.999999
2	0	1	4	0.999999
2	0	1	5	0.999999
2	0	1	4	0.999999
2	0	1	3	0.000001
2	0	1	1	0.999999
2	0	1	4	0.999999
2	0	1	2	0.999999
2	0	1	2	0.999999
2	0	1	6	0.999999
2	0	1	4	0.999999
2	0	1	5	0.999999
2	0	1	6	0.999999
2	0	1	4	0.999999
2	0	1	3	0.000001
2	0	1	3	0.000001
2	0	1	1	0.000001
2	0	1	5	0.999999
2	0	1	4	0.999999
2	0	1	2	0.000001
2	0	1	4	0.000001
2	0	1	5	0.999999
2	0	1	2	0.999999
2	0	1	3	0.999999
2	0	1	6	0.999999
2	0	1	1	0.000001
2	0	1	5	0.999999
2	0	1	5	0.999999
2	0	1	4	0.000001
2	0	1	5	0.000001
2	0	1	2	0.999999
2	0	1	6	0.999999
2	0	1	3	0.000001
2	0	1	5	0.999999
2	0	1	1	0.000001
2	0	1	2	0.000001
2	0	1	1	0.000001
2	0	1	6	0.999999
2	0	1	3	0.999999
2	0	1	1	0.000001
2	0	1	5	0.999999
2	0	1	1	0.999999
2	0	1	4	0.999999
2	0	1	6	0.999999
2	0	1	1	0.000001
2	0	1	2	0.999999
2	0	1	3	0.999999
2	0	1	5	0.999999
2	0	1	2	0.000001
2	0	1	3	0.000001
2	0	1	3	0.000001
2	0	2	2	0.000001
2	0	2	3	0.000001
2	0	2	2	0.000001
2	0	2	2	0.000001
2	0	2	4	0.999999
2	0	2	2	0.000001
2	0	2	6	0.999999
2	0	2	2	0.000001
2	0	2	1	0.000001
2	0	2	5	0.999999
2	0	2	1	0.000001
2	0	2	1	0.000001
2	0	2	2	0.000001
2	0	2	3	0.999999
2	0	2	6	0.999999
2	0	2	6	0.999999
2	0	2	6	0.999999
2	0	2	1	0.000001
2	0	2	1	0.000001
2	0	2	6	0.999999
2	0	2	6	0.999999
2	0	2	5	0.999999
2	0	2	4	0.999999
2	0	2	2	0.000001
2	0	2	4	0.999999
2	0	2	2	0.000001
2	0	2	3	0.000001
2	0	2	4	0.999999
2	0	2	4	0.999999
2	0	2	4	0.999999
2	0	2	3	0.999999
2	0	2	4	0.999999
2	0	2	3	0.000001
2	0	2	4	0.999999
2	0	2	1	0.000001
2	0	2	3	0.000001
2	0	2	6	0.999999
2	0	2	1	0.000001
2	0	2	5	0.999999
2	0	2	1	0.000001
2	0	2	5	0.999999
2	0	2	5	0.999999
2	0	2	6	0.999999
2	0	2	1	0.000001
2	0	2	2	0.999999
2	0	2	5	0.999999
2	0	2	5	0.999999
2	0	2	3	0.000001
2	0	2	4	0.999999
2	0	2	5	0.999999
2	0	2	6	0.999999
2	0	2	6	0.999999
2	0	2	3	0.000001
2	0	2	3	0.000001
2	0	2	5	0.999999
2	0	2	2	0.000001
2	0	2	3	0.000001
2	0	2	4	0.999999
2	0	2	1	0.000001
2	0	2	5	0.999999
2	0	2	4	0.000001
2	0	2	1	0.999999
2	0	2	1	0.999999
2	0	2	4	0.999999
2	0	2	2	0.000001
2	0	2	2	0.000001
2	0	2	2	0.000001
2	0	2	3	0.999999
2	0	2	1	0.000001
2	0	2	5	0.999999
2	0	2	5	0.999999
2	0	2	2	0.000001
2	0	2	4	0.999999
2	0	2	4	0.999999
2	0	2	6	0.999999
2	0	2	2	0.000001
2	0	2	6	0.999999
2	0	2	5	0.999999
2	0	2	3	0.000001
2	0	2	4	0.000001
2	0	2	5	0.999999
2	0	2	5	0.999999
2	0	2	3	0.000001
2	0	2	6	0.999999
2	0	2	1	0.000001
2	0	2	2	0.000001
2	0	2	5	0.999999
2	0	2	2	0.000001
2	0	2	6	0.999999
2	0	2	4	0.000001
2	0	2	5	0.999999
2	0	2	2	0.000001
2	0	2	3	0.000001
2	0	2	1	0.000001
2	0	2	4	0.999999
2	0	2	6	0.999999
2	0	2	4	0.999999
2	0	2	6	0.999999
2	0	2	3	0.000001
2	0	2	3	0.000001
2	0	2	5	0.999999
2	0	2	4	0.000001
2	0	2	5	0.999999
2	0	2	4	0.000001
2	0	2	6	0.999999
2	0	2	3	0.000001
2	0	2	6	0.999999
2	0	2	1	0.000001
2	0	2	5	0.999999
2	0	2	3	0.000001
2	0	2	1	0.000001
2	0	2	2	0.000001
2	0	2	3	0.999999
2	0	2	2	0.000001
2	0	2	3	0.999999
2	0	2	1	0.000001
2	0	2	6	0.999999
2	0	2	1	0.000001
2	0	2	6	0.999999
2	0	2	1	0.000001
3	1	1	3	0.000001
3	1	1	2	0.000001
3	1	1	2	0.000001
3	1	1	6	0.999999
3	1	1	6	0.999999
3	1	1	5	0.999999
3	1	1	5	0.999999
3	1	1	2	0.999999
3	1	1	6	0.999999
3	1	1	6	0.999999
3	1	1	1	0.000001
3	1	1	5	0.999999
3	1	1	6	0.999999
3	1	1	5	0.999999
3	1	1	6	0.999999
3	1	1	4	0.999999
3	1	1	3	0.999999
3	1	1	3	0.999999
3	1	1	6	0.999999
3	1	1	3	0.999999
3	1	1	1	0.999999
3	1	1	3	0.000001
3	1	1	4	0.999999
3	1	1	1	0.000001
3	1	1	1	0.000001
3	1	1	6	0.999999
3	1	1	4	0.999999
3	1	1	4	0.999999
3	1	1	2	0.999999
3	1	1	3	0.999999
3	1	1	5	0.999999
3	1	1	1	0.000001
3	1	1	1	0.000001
3	1	1	2	0.000001
3	1	1	2	0.000001
3	1	1	3	0.000001
3	1	1	4	0.000001
3	1	1	1	0.000001
3	1	1	3	0.999999
3	1	1	1	0.000001
3	1	1	1	0.000001
3	1	1	6	0.999999
3	1	1	5	0.999999
3	1	1	5	0.999999
3	1	1	5	0.999999
3	1	1	2	0.000001
3	1	1	5	0.999999
3	1	1	4	0.999999
3	1	1	6	0.999999
3	1	1	3	0.999999
3	1	1	4	0.999999
3	1	1	4	0.999999
3	1	1	1	0.000001
3	1	1	5	0.999999
3	1	1	3	0.000001
3	1	1	2	0.000001
3	1	1	4	0.000001
3	1	1	2	0.000001
3	1	1	4	0.000001
3	1	1	2	0.000001
3	1	1	6	0.999999
3	1	1	5	0.999999
3	1	1	1	0.000001
3	1	1	6	0.999999
3	1	1	1	0.000001
3	1	1	6	0.999999
3	1	1	4	0.999999
3	1	1	1	0.000001
3	1	1	3	0.000001
3	1	1	1	0.000001
3	1	1	5	0.999999
3	1	1	5	0.999999
3	1	1	5	0.999999
3	1	1	3	0.999999
3	1	1	6	0.999999
3	1	1	1	0.000001
3	1	1	1	0.000001
3	1	1	2	0.000001
3	1	1	1	0.000001
3	1	1	4	0.000001
3	1	1	4	0.999999
3	1	1	3	0.999999
3	1	1	4	0.999999
3	1	1	5	0.999999
3	1	1	2	0.000001
3	1	1	6	0.999999
3	1	1	6	0.999999
3	1	1	1	0.000001
3	1	1	4	0.999999
3	1	1	4	0.000001
3	1	1	2	0.999999
3	1	1	3	0.999999
3	1	1	5	0.999999
3	1	1	5	0.999999
3	1	1	3	0.000001
3	1	1	2	0.000001
3	1	1	2	0.999999
3	1	1	4	0.999999
3	1	1	2	0.000001
3	1	1	1	0.000001
3	1	1	6	0.999999
3	1	1	6	0.999999
3	1	1	5	0.999999
3	1	1	4	0.999999
3	1	1	3	0.999999
3	1	1	1	0.000001
3	1	1	4	0.999999
3	1	1	5	0.999999
3	1	1	6	0.999999
3	1	1	2	0.000001
3	1	1	3	0.000001
3	1	1	2	0.000001
3	1	1	3	0.000001
3	1	1	2	0.000001
3	1	1	5	0.999999
3	1	1	6	0.999999
3	1	1	2	0.000001
3	1	1	3	0.000001
3	1	1	3	0.000001
3	1	1	4	0.000001
3	1	2	5	0.999999
3	1	2	1	0.000001
3	1	2	1	0.000001
3	1	2	3	0.000001
3	1	2	1	0.000001
3	1	2	2	0.000001
3	1	2	2	0.000001
3	1	2	5	0.999999
3	1	2	4	0.999999
3	1	2	4	0.999999
3	1	2	5	0.999999
3	1	2	4	0.999999
3	1	2	1	0.999999
3	1	2	2	0.000001
3	1	2	5	0.999999
3	1	2	3	0.999999
3	1	2	3	0.999999
3	1	2	4	0.999999
3	1	2	5	0.999999
3	1	2	4	0.999999
3	1	2	5	0.999999
3	1	2	2	0.999999
3	1	2	6	0.999999
3	1	2	5	0.999999
3	1	2	3	0.999999
3	1	2	4	0.000001
3	1	2	2	0.000001
3	1	2	6	0.999999
3	1	2	4	0.999999
3	1	2	1	0.000001
3	1	2	1	0.000001
3	1	2	6	0.999999
3	1	2	2	0.000001
3	1	2	6	0.999999
3	1	2	6	0.999999
3	1	2	3	0.999999
3	1	2	4	0.999999
3	1	2	3	0.999999
3	1	2	1	0.000001
3	1	2	5	0.999999
3	1	2	2	0.000001
3	1	2	4	0.999999
3	1	2	3	0.999999
3	1	2	6	0.999999
3	1	2	2	0.999999
3	1	2	3	0.999999
3	1	2	6	0.999999
3	1	2	3	0.000001
3	1	2	6	0.999999
3	1	2	1	0.000001
3	1	2	3	0.000001
3	1	2	1	0.000001
3	1	2	6	0.999999
3	1	2	2	0.000001
3	1	2	5	0.999999
3	1	2	5	0.999999
3	1	2	1	0.000001
3	1	2	4	0.000001
3	1	2	6	0.999999
3	1	2	2	0.000001
3	1	2	5	0.999999
3	1	2	4	0.999999
3	1	2	2	0.000001
3	1	2	1	0.000001
3	1	2	5	0.999999
3	1	2	6	0.999999
3	1	2	4	0.999999
3	1	2	2	0.000001
3	1	2	5	0.999999
3	1	2	1	0.000001
3	1	2	3	0.000001
3	1	2	6	0.999999
3	1	2	6	0.999999
3	1	2	4	0.999999
3	1	2	3	0.999999
3	1	2	2	0.999999
3	1	2	3	0.999999
3	1	2	3	0.999999
3	1	2	3	0.999999
3	1	2	1	0.000001
3	1	2	6	0.999999
3	1	2	3	0.999999
3	1	2	6	0.999999
3	1	2	6	0.999999
3	1	2	6	0.999999
3	1	2	4	0.999999
3	1	2	2	0.000001
3	1	2	3	0.000001
3	1	2	4	0.000001
3	1	2	5	0.000001
3	1	2	5	0.000001
3	1	2	1	0.999999
3	1	2	2	0.000001
3	1	2	5	0.999999
3	1	2	2	0.000001
3	1	2	2	0.000001
3	1	2	3	0.000001
3	1	2	4	0.000001
3	1	2	5	0.000001
3	1	2	6	0.999999
3	1	2	6	0.999999
3	1	2	2	0.000001
3	1	2	5	0.999999
3	1	2	3	0.000001
3	1	2	6	0.999999
3	1	2	1	0.000001
3	1	2	1	0.000001
3	1	2	4	0.999999
3	1	2	1	0.000001
3	1	2	1	0.000001
3	1	2	2	0.000001
3	1	2	5	0.999999
3	1	2	4	0.999999
3	1	2	4	0.999999
3	1	2	5	0.999999
3	1	2	1	0.000001
3	1	2	4	0.000001
3	1	2	2	0.000001
3	1	2	3	0.000001
3	1	2	1	0.000001
4	0	1	1	0.000001
4	0	1	6	0.999999
4	0	1	4	0.999999
4	0	1	3	0.999999
4	0	1	2	0.999999
4	0	1	6	0.999999
4	0	1	1	0.999999
4	0	1	4	0.999999
4	0	1	2	0.999999
4	0	1	1	0.000001
4	0	1	1	0.999999
4	0	1	3	0.999999
4	0	1	6	0.999999
4	0	1	6	0.999999
4	0	1	5	0.999999
4	0	1	3	0.999999
4	0	1	1	0.999999
4	0	1	4	0.999999
4	0	1	2	0.999999
4	0	1	2	0.999999
4	0	1	4	0.999999
4	0	1	5	0.999999
4	0	1	5	0.999999
4	0	1	6	0.999999
4	0	1	5	0.999999
4	0	1	5	0.999999
4	0	1	1	0.000001
4	0	1	6	0.999999
4	0	1	2	0.999999
4	0	1	5	0.000001
4	0	1	3	0.999999
4	0	1	5	0.999999
4	0	1	6	0.999999
4	0	1	2	0.000001
4	0	1	3	0.000001
4	0	1	5	0.999999
4	0	1	3	0.999999
4	0	1	4	0.999999
4	0	1	2	0.000001
4	0	1	1	0.000001
4	0	1	6	0.999999
4	0	1	1	0.000001
4	0	1	4	0.999999
4	0	1	4	0.999999
4	0	1	3	0.999999
4	0	1	2	0.999999
4	0	1	3	0.000001
4	0	1	6	0.000001
4	0	1	6	0.000001
4	0	1	3	0.000001
4	0	1	4	0.000001
4	0	1	2	0.999999
4	0	1	1	0.000001
4	0	1	4	0.000001
4	0	1	3	0.999999
4	0	1	1	0.000001
4	0	1	5	0.999999
4	0	1	2	0.999999
4	0	1	4	0.999999
4	0	1	5	0.999999
4	0	1	3	0.999999
4	0	1	3	0.999999
4	0	1	1	0.000001
4	0	1	4	0.999999
4	0	1	4	0.000001
4	0	1	2	0.000001
4	0	1	6	0.000001
4	0	1	5	0.000001
4	0	1	6	0.000001
4	0	1	2	0.000001
4	0	1	3	0.000001
4	0	1	4	0.000001
4	0	1	4	0.999999
4	0	1	5	0.999999
4	0	1	3	0.000001
4	0	1	5	0.999999
4	0	1	1	0.000001
4	0	1	1	0.000001
4	0	1	2	0.000001
4	0	1	5	0.999999
4	0	1	2	0.999999
4	0	1	2	0.000001
4	0	1	1	0.000001
4	0	1	5	0.999999
4	0	1	2	0.000001
4	0	1	5	0.999999
4	0	1	6	0.999999
4	0	1	6	0.999999
4	0	1	3	0.999999
4	0	1	4	0.000001
4	0	1	3	0.000001
4	0	1	4	0.000001
4	0	1	1	0.000001
4	0	1	3	0.999999
4	0	1	5	0.999999
4	0	1	2	0.999999
4	0	1	1	0.999999
4	0	1	1	0.999999
4	0	1	6	0.000001
4	0	1	6	0.000001
4	0	1	6	0.999999
4	0	1	6	0.999999
4	0	1	5	0.999999
4	0	1	3	0.000001
4	0	1	2	0.000001
4	0	1	6	0.999999
4	0	1	1	0.000001
4	0	1	1	0.000001
4	0	1	2	0.999999
4	0	1	4	0.999999
4	0	1	3	0.999999
4	0	1	6	0.000001
4	0	1	4	0.999999
4	0	1	4	0.999999
4	0	1	5	0.999999
4	0	1	5	0.999999
4	0	1	2	0.000001
4	0	1	4	0.999999
4	0	1	3	0.999999
4	0	1	1	0.999999
4	0	2	3	0.999999
4	0	2	3	0.999999
4	0	2	5	0.999999
4	0	2	2	0.999999
4	0	2	1	0.000001
4	0	2	6	0.999999
4	0	2	6	0.999999
4	0	2	4	0.999999
4	0	2	3	0.999999
4	0	2	1	0.000001
4	0	2	1	0.000001
4	0	2	6	0.999999
4	0	2	5	0.999999
4	0	2	6	0.999999
4	0	2	6	0.999999
4	0	2	4	0.999999
4	0	2	4	0.999999
4	0	2	2	0.000001
4	0	2	5	0.999999
4	0	2	4	0.000001
4	0	2	6	0.999999
4	0	2	3	0.999999
4	0	2	5	0.000001
4	0	2	6	0.999999
4	0	2	2	0.999999
4	0	2	1	0.000001
4	0	2	5	0.999999
4	0	2	2	0.000001
4	0	2	1	0.999999
4	0	2	5	0.999999
4	0	2	4	0.999999
4	0	2	3	0.999999
4	0	2	1	0.999999
4	0	2	1	0.999999
4	0	2	1	0.999999
4	0	2	2	0.000001
4	0	2	4	0.999999
4	0	2	5	0.999999
4	0	2	6	0.999999
4	0	2	5	0.999999
4	0	2	4	0.999999
4	0	2	3	0.999999
4	0	2	2	0.000001
4	0	2	4	0.999999
4	0	2	1	0.000001
4	0	2	2	0.000001
4	0	2	3	0.000001
4	0	2	3	0.000001
4	0	2	6	0.999999
4	0	2	6	0.999999
4	0	2	5	0.000001
4	0	2	2	0.000001
4	0	2	3	0.000001
4	0	2	2	0.999999
4	0	2	3	0.999999
4	0	2	4	0.999999
4	0	2	2	0.999999
4	0	2	5	0.999999
4	0	2	4	0.999999
4	0	2	1	0.000001
4	0	2	5	0.999999
4	0	2	2	0.000001
4	0	2	5	0.999999
4	0	2	2	0.000001
4	0	2	3	0.000001
4	0	2	1	0.000001
4	0	2	3	0.000001
4	0	2	5	0.999999
4	0	2	3	0.999999
4	0	2	5	0.999999
4	0	2	4	0.999999
4	0	2	1	0.000001
4	0	2	4	0.999999
4	0	2	2	0.999999
4	0	2	3	0.999999
4	0	2	5	0.999999
4	0	2	5	0.999999
4	0	2	6	0.999999
4	0	2	6	0.999999
4	0	2	1	0.000001
4	0	2	3	0.999999
4	0	2	1	0.000001
4	0	2	3	0.000001
4	0	2	1	0.000001
4	0	2	5	0.999999
4	0	2	4	0.999999
4	0	2	4	0.999999
4	0	2	3	0.999999
4	0	2	6	0.999999
4	0	2	4	0.999999
4	0	2	2	0.999999
4	0	2	3	0.999999
4	0	2	3	0.999999
4	0	2	3	0.999999
4	0	2	1	0.000001
4	0	2	1	0.000001
4	0	2	6	0.999999
4	0	2	4	0.999999
4	0	2	4	0.999999
4	0	2	1	0.999999
4	0	2	2	0.000001
4	0	2	2	0.999999
4	0	2	6	0.999999
4	0	2	6	0.999999
4	0	2	2	0.000001
4	0	2	6	0.999999
4	0	2	5	0.999999
4	0	2	2	0.000001
4	0	2	2	0.999999
4	0	2	5	0.999999
4	0	2	6	0.999999
4	0	2	4	0.999999
4	0	2	2	0.999999
4	0	2	1	0.999999
4	0	2	4	0.000001
4	0	2	5	0.999999
4	0	2	1	0.000001
4	0	2	6	0.999999
4	0	2	6	0.999999
4	0	2	4	0.000001
5	1	1	4	0.999999
5	1	1	6	0.999999
5	1	1	4	0.999999
5	1	1	1	0.999999
5	1	1	5	0.999999
5	1	1	2	0.999999
5	1	1	1	0.999999
5	1	1	6	0.000001
5	1	1	6	0.000001
5	1	1	6	0.999999
5	1	1	4	0.999999
5	1	1	4	0.999999
5	1	1	5	0.999999
5	1	1	5	0.999999
5	1	1	2	0.999999
5	1	1	3	0.999999
5	1	1	6	0.000001
5	1	1	6	0.000001
5	1	1	4	0.999999
5	1	1	1	0.999999
5	1	1	4	0.000001
5	1	1	1	0.999999
5	1	1	6	0.000001
5	1	1	5	0.000001
5	1	1	1	0.999999
5	1	1	1	0.999999
5	1	1	5	0.000001
5	1	1	6	0.999999
5	1	1	3	0.999999
5	1	1	3	0.999999
5	1	1	4	0.999999
5	1	1	3	0.999999
5	1	1	1	0.999999
5	1	1	3	0.000001
5	1	1	5	0.000001
5	1	1	2	0.999999
5	1	1	4	0.000001
5	1	1	2	0.000001
5	1	1	6	0.000001
5	1	1	1	0.999999
5	1	1	3	0.000001
5	1	1	2	0.999999
5	1	1	2	0.999999
5	1	1	1	0.999999
5	1	1	4	0.000001
5	1	1	5	0.000001
5	1	1	2	0.999999
5	1	1	2	0.999999
5	1	1	1	0.999999
5	1	1	5	0.000001
5	1	1	5	0.000001
5	1	1	3	0.000001
5	1	1	3	0.000001
5	1	1	2	0.999999
5	1	1	6	0.000001
5	1	1	3	0.999999
5	1	1	2	0.000001
5	1	1	5	0.000001
5	1	1	3	0.000001
5	1	1	4	0.000001
5	1	1	4	0.000001
5	1	1	1	0.999999
5	1	1	5	0.000001
5	1	1	2	0.999999
5	1	1	4	0.000001
5	1	1	5	0.000001
5	1	1	6	0.000001
5	1	1	2	0.999999
5	1	1	5	0.000001
5	1	1	1	0.999999
5	1	1	3	0.999999
5	1	1	6	0.999999
5	1	1	1	0.999999
5	1	1	4	0.999999
5	1	1	4	0.999999
5	1	1	2	0.999999
5	1	1	1	0.999999
5	1	1	2	0.999999
5	1	1	3	0.000001
5	1	1	4	0.000001
5	1	1	2	0.999999
5	1	1	3	0.000001
5	1	1	6	0.000001
5	1	1	5	0.000001
5	1	1	2	0.999999
5	1	1	4	0.000001
5	1	1	6	0.000001
5	1	1	4	0.000001
5	1	1	3	0.000001
5	1	1	1	0.999999
5	1	1	4	0.999999
5	1	1	6	0.000001
5	1	1	2	0.999999
5	1	1	2	0.000001
5	1	1	1	0.999999
5	1	1	1	0.999999
5	1	1	3	0.000001
5	1	1	3	0.000001
5	1	1	6	0.000001
5	1	1	5	0.000001
5	1	1	5	0.000001
5	1	1	6	0.000001
5	1	1	2	0.999999
5	1	1	1	0.999999
5	1	1	1	0.999999
5	1	1	3	0.999999
5	1	1	1	0.999999
5	1	1	4	0.000001
5	1	1	5	0.000001
5	1	1	4	0.000001
5	1	1	5	0.000001
5	1	1	6	0.000001
5	1	1	3	0.999999
5	1	1	5	0.000001
5	1	1	6	0.000001
5	1	1	3	0.999999
5	1	1	3	0.999999
5	1	1	6	0.000001
5	1	1	2	0.999999
5	1	1	5	0.000001
5	1	2	6	0.000001
5	1	2	2	0.000001
5	1	2	6	0.000001
5	1	2	4	0.000001
5	1	2	1	0.000001
5	1	2	1	0.000001
5	1	2	5	0.000001
5	1	2	2	0.000001
5	1	2	4	0.000001
5	1	2	5	0.999999
5	1	2	3	0.999999
5	1	2	2	0.999999
5	1	2	1	0.999999
5	1	2	6	0.999999
5	1	2	1	0.999999
5	1	2	1	0.999999
5	1	2	2	0.999999
5	1	2	2	0.999999
5	1	2	2	0.999999
5	1	2	5	0.999999
5	1	2	1	0.999999
5	1	2	5	0.000001
5	1	2	6	0.000001
5	1	2	4	0.999999
5	1	2	2	0.999999
5	1	2	6	0.000001
5	1	2	1	0.999999
5	1	2	6	0.000001
5	1	2	1	0.999999
5	1	2	3	0.000001
5	1	2	3	0.000001
5	1	2	4	0.000001
5	1	2	2	0.999999
5	1	2	4	0.000001
5	1	2	5	0.999999
5	1	2	3	0.999999
5	1	2	3	0.999999
5	1	2	6	0.000001
5	1	2	6	0.000001
5	1	2	5	0.000001
5	1	2	4	0.999999
5	1	2	1	0.999999
5	1	2	3	0.000001
5	1	2	5	0.000001
5	1	2	2	0.999999
5	1	2	3	0.000001
5	1	2	4	0.000001
5	1	2	4	0.000001
5	1	2	4	0.000001
5	1	2	5	0.000001
5	1	2	6	0.000001
5	1	2	3	0.000001
5	1	2	3	0.000001
5	1	2	5	0.000001
5	1	2	6	0.000001
5	1	2	5	0.000001
5	1	2	4	0.000001
5	1	2	3	0.000001
5	1	2	1	0.999999
5	1	2	2	0.999999
5	1	2	6	0.000001
5	1	2	2	0.999999
5	1	2	1	0.999999
5	1	2	6	0.000001
5	1	2	2	0.999999
5	1	2	3	0.999999
5	1	2	4	0.000001
5	1	2	4	0.000001
5	1	2	4	0.000001
5	1	2	2	0.999999
5	1	2	1	0.999999
5	1	2	3	0.999999
5	1	2	1	0.999999
5	1	2	5	0.999999
5	1	2	6	0.000001
5	1	2	5	0.000001
5	1	2	5	0.000001
5	1	2	5	0.000001
5	1	2	2	0.999999
5	1	2	1	0.999999
5	1	2	6	0.000001
5	1	2	4	0.000001
5	1	2	6	0.000001
5	1	2	5	0.000001
5	1	2	3	0.999999
5	1	2	3	0.000001
5	1	2	1	0.999999
5	1	2	4	0.999999
5	1	2	2	0.999999
5	1	2	5	0.000001
5	1	2	6	0.000001
5	1	2	1	0.999999
5	1	2	2	0.999999
5	1	2	2	0.000001
5	1	2	6	0.000001
5	1	2	6	0.000001
5	1	2	3	0.999999
5	1	2	4	0.999999
5	1	2	4	0.000001
5	1	2	5	0.000001
5	1	2	4	0.000001
5	1	2	4	0.000001
5	1	2	3	0.999999
5	1	2	2	0.999999
5	1	2	5	0.000001
5	1	2	6	0.000001
5	1	2	2	0.999999
5	1	2	6	0.999999
5	1	2	5	0.999999
5	1	2	1	0.999999
5	1	2	3	0.999999
5	1	2	3	0.999999
5	1	2	4	0.999999
5	1	2	3	0.000001
5	1	2	1	0.999999
5	1	2	2	0.999999
5	1	2	1	0.999999
5	1	2	3	0.000001
5	1	2	1	0.000001
5	1	2	5	0.000001
6	0	1	6	0.999999
6	0	1	6	0.999999
6	0	1	2	0.000001
6	0	1	4	0.999999
6	0	1	1	0.000001
6	0	1	3	0.999999
6	0	1	4	0.999999
6	0	1	5	0.999999
6	0	1	2	0.000001
6	0	1	5	0.999999
6	0	1	2	0.000001
6	0	1	1	0.000001
6	0	1	6	0.999999
6	0	1	5	0.999999
6	0	1	1	0.000001
6	0	1	4	0.999999
6	0	1	1	0.000001
6	0	1	5	0.999999
6	0	1	4	0.999999
6	0	1	3	0.999999
6	0	1	5	0.999999
6	0	1	2	0.000001
6	0	1	4	0.999999
6	0	1	3	0.999999
6	0	1	5	0.999999
6	0	1	4	0.999999
6	0	1	4	0.999999
6	0	1	2	0.000001
6	0	1	4	0.999999
6	0	1	6	0.999999
6	0	1	6	0.999999
6	0	1	1	0.000001
6	0	1	2	0.000001
6	0	1	1	0.999999
6	0	1	5	0.999999
6	0	1	5	0.999999
6	0	1	2	0.000001
6	0	1	1	0.000001
6	0	1	1	0.000001
6	0	1	3	0.999999
6	0	1	2	0.000001
6	0	1	6	0.999999
6	0	1	1	0.000001
6	0	1	5	0.999999
6	0	1	3	0.000001
6	0	1	3	0.000001
6	0	1	4	0.999999
6	0	1	2	0.000001
6	0	1	6	0.999999
6	0	1	3	0.000001
6	0	1	5	0.999999
6	0	1	3	0.000001
6	0	1	1	0.000001
6	0	1	4	0.999999
6	0	1	3	0.000001
6	0	1	3	0.000001
6	0	1	6	0.999999
6	0	1	6	0.999999
6	0	1	2	0.000001
6	0	1	6	0.999999
6	0	1	2	0.000001
6	0	1	6	0.999999
6	0	1	3	0.999999
6	0	1	5	0.999999
6	0	1	1	0.000001
6	0	1	6	0.999999
6	0	1	2	0.000001
6	0	1	6	0.999999
6	0	1	1	0.000001
6	0	1	4	0.999999
6	0	1	1	0.000001
6	0	1	1	0.000001
6	0	1	5	0.999999
6	0	1	1	0.000001
6	0	1	4	0.999999
6	0	1	5	0.999999
6	0	1	3	0.999999
6	0	1	1	0.000001
6	0	1	3	0.999999
6	0	1	1	0.000001
6	0	1	3	0.999999
6	0	1	4	0.999999
6	0	1	3	0.999999
6	0	1	2	0.000001
6	0	1	2	0.000001
6	0	1	3	0.999999
6	0	1	2	0.000001
6	0	1	5	0.999999
6	0	1	2	0.000001
6	0	1	2	0.000001
6	0	1	5	0.999999
6	0	1	6	0.999999
6	0	1	4	0.999999
6	0	1	2	0.000001
6	0	1	2	0.000001
6	0	1	4	0.999999
6	0	1	2	0.000001
6	0	1	4	0.999999
6	0	1	5	0.999999
6	0	1	3	0.000001
6	0	1	5	0.999999
6	0	1	1	0.000001
6	0	1	6	0.999999
6	0	1	5	0.999999
6	0	1	6	0.999999
6	0	1	6	0.999999
6	0	1	5	0.999999
6	0	1	6	0.999999
6	0	1	3	0.000001
6	0	1	1	0.999999
6	0	1	1	0.000001
6	0	1	3	0.999999
6	0	1	5	0.999999
6	0	1	3	0.999999
6	0	1	4	0.999999
6	0	1	4	0.999999
6	0	1	4	0.999999
6	0	1	4	0.999999
6	0	1	6	0.999999
6	0	1	6	0.999999
6	0	2	2	0.000001
6	0	2	4	0.999999
6	0	2	5	0.999999
6	0	2	2	0.000001
6	0	2	2	0.000001
6	0	2	3	0.000001
6	0	2	3	0.999999
6	0	2	5	0.999999
6	0	2	6	0.999999
6	0	2	2	0.000001
6	0	2	1	0.000001
6	0	2	1	0.000001
6	0	2	5	0.000001
6	0	2	3	0.999999
6	0	2	3	0.999999
6	0	2	1	0.999999
6	0	2	4	0.999999
6	0	2	5	0.999999
6	0	2	2	0.000001
6	0	2	5	0.999999
6	0	2	2	0.000001
6	0	2	4	0.999999
6	0	2	2	0.000001
6	0	2	2	0.000001
6	0	2	3	0.000001
6	0	2	4	0.999999
6	0	2	6	0.999999
6	0	2	3	0.000001
6	0	2	6	0.999999
6	0	2	1	0.000001
6	0	2	2	0.999999
6	0	2	3	0.000001
6	0	2	1	0.000001
6	0	2	1	0.000001
6	0	2	4	0.999999
6	0	2	6	0.999999
6	0	2	1	0.000001
6	0	2	4	0.999999
6	0	2	6	0.999999
6	0	2	6	0.999999
6	0	2	5	0.999999
6	0	2	6	0.999999
6	0	2	3	0.000001
6	0	2	1	0.000001
6	0	2	5	0.999999
6	0	2	4	0.999999
6	0	2	5	0.999999
6	0	2	1	0.000001
6	0	2	5	0.999999
6	0	2	4	0.999999
6	0	2	2	0.000001
6	0	2	1	0.000001
6	0	2	6	0.999999
6	0	2	6	0.999999
6	0	2	5	0.999999
6	0	2	3	0.000001
6	0	2	6	0.999999
6	0	2	4	0.999999
6	0	2	4	0.999999
6	0	2	3	0.999999
6	0	2	4	0.999999
6	0	2	1	0.000001
6	0	2	3	0.999999
6	0	2	3	0.000001
6	0	2	3	0.000001
6	0	2	5	0.999999
6	0	2	4	0.999999
6	0	2	6	0.999999
6	0	2	1	0.000001
6	0	2	3	0.999999
6	0	2	5	0.999999
6	0	2	4	0.999999
6	0	2	6	0.999999
6	0	2	2	0.000001
6	0	2	1	0.000001
6	0	2	1	0.000001
6	0	2	5	0.999999
6	0	2	5	0.999999
6	0	2	3	0.000001
6	0	2	2	0.000001
6	0	2	1	0.000001
6	0	2	6	0.999999
6	0	2	1	0.000001
6	0	2	6	0.999999
6	0	2	2	0.000001
6	0	2	2	0.000001
6	0	2	6	0.999999
6	0	2	2	0.000001
6	0	2	4	0.999999
6	0	2	2	0.000001
6	0	2	4	0.999999
6	0	2	5	0.999999
6	0	2	3	0.000001
6	0	2	6	0.999999
6	0	2	5	0.999999
6	0	2	6	0.999999
6	0	2	4	0.999999
6	0	2	5	0.999999
6	0	2	2	0.000001
6	0	2	1	0.999999
6	0	2	3	0.999999
6	0	2	2	0.000001
6	0	2	6	0.999999
6	0	2	6	0.999999
6	0	2	3	0.000001
6	0	2	6	0.999999
6	0	2	1	0.000001
6	0	2	5	0.999999
6	0	2	4	0.999999
6	0	2	4	0.999999
6	0	2	5	0.999999
6	0	2	1	0.000001
6	0	2	4	0.999999
6	0	2	4	0.999999
6	0	2	2	0.000001
6	0	2	3	0.000001
6	0	2	5	0.999999
6	0	2	1	0.000001
6	0	2	2	0.000001
6	0	2	3	0.000001
7	1	1	5	0.000001
7	1	1	5	0.000001
7	1	1	1	0.000001
7	1	1	6	0.999999
7	1	1	1	0.000001
7	1	1	2	0.000001
7	1	1	5	0.999999
7	1	1	4	0.999999
7	1	1	1	0.000001
7	1	1	4	0.999999
7	1	1	2	0.999999
7	1	1	3	0.999999
7	1	1	2	0.000001
7	1	1	1	0.000001
7	1	1	3	0.999999
7	1	1	5	0.999999
7	1	1	4	0.999999
7	1	1	1	0.000001
7	1	1	4	0.999999
7	1	1	3	0.999999
7	1	1	6	0.999999
7	1	1	6	0.999999
7	1	1	4	0.999999
7	1	1	1	0.000001
7	1	1	1	0.000001
7	1	1	3	0.999999
7	1	1	2	0.999999
7	1	1	2	0.000001
7	1	1	2	0.999999
7	1	1	4	0.999999
7	1	1	6	0.999999
7	1	1	6	0.999999
7	1	1	1	0.000001
7	1	1	3	0.999999
7	1	1	4	0.999999
7	1	1	1	0.000001
7	1	1	3	0.999999
7	1	1	6	0.999999
7	1	1	3	0.999999
7	1	1	5	0.999999
7	1	1	6	0.999999
7	1	1	4	0.000001
7	1	1	5	0.999999
7	1	1	3	0.999999
7	1	1	2	0.000001
7	1	1	3	0.999999
7	1	1	5	0.999999
7	1	1	4	0.999999
7	1	1	4	0.999999
7	1	1	3	0.999999
7	1	1	6	0.000001
7	1	1	2	0.000001
7	1	1	6	0.999999
7	1	1	5	0.999999
7	1	1	1	0.000001
7	1	1	6	0.999999
7	1	1	2	0.000001
7	1	1	5	0.999999
7	1	1	5	0.999999
7	1	1	2	0.000001
7	1	1	1	0.999999
7	1	1	2	0.999999
7	1	1	1	0.999999
7	1	1	3	0.999999
7	1	1	6	0.000001
7	1	1	4	0.999999
7	1	1	3	0.999999
7	1	1	2	0.000001
7	1	1	6	0.999999
7	1	1	5	0.999999
7	1	1	4	0.000001
7	1	1	2	0.000001
7	1	1	6	0.999999
7	1	1	4	0.999999
7	1	1	6	0.000001
7	1	1	5	0.999999
7	1	1	1	0.000001
7	1	1	4	0.999999
7	1	1	3	0.999999
7	1	1	2	0.999999
7	1	1	1	0.000001
7	1	1	4	0.999999
7	1	1	4	0.999999
7	1	1	2	0.000001
7	1	1	4	0.999999
7	1	1	5	0.999999
7	1	1	3	0.999999
7	1	1	3	0.000001
7	1	1	1	0.000001
7	1	1	6	0.999999
7	1	1	6	0.999999
7	1	1	2	0.000001
7	1	1	1	0.000001
7	1	1	6	0.999999
7	1	1	5	0.999999
7	1	1	5	0.999999
7	1	1	2	0.000001
7	1	1	3	0.000001
7	1	1	3	0.999999
7	1	1	1	0.000001
7	1	1	4	0.999999
7	1	1	5	0.999999
7	1	1	4	0.999999
7	1	1	3	0.999999
7	1	1	2	0.000001
7	1	1	6	0.000001
7	1	1	5	0.000001
7	1	1	2	0.000001
7	1	1	1	0.000001
7	1	1	4	0.999999
7	1	1	5	0.999999
7	1	1	5	0.999999
7	1	1	5	0.999999
7	1	1	1	0.000001
7	1	1	6	0.999999
7	1	1	3	0.000001
7	1	1	3	0.999999
7	1	1	2	0.000001
7	1	1	1	0.000001
7	1	1	6	0.999999
7	1	2	3	0.999999
7	1	2	2	0.000001
7	1	2	5	0.999999
7	1	2	3	0.999999
7	1	2	4	0.999999
7	1	2	3	0.999999
7	1	2	1	0.000001
7	1	2	2	0.000001
7	1	2	6	0.999999
7	1	2	5	0.999999
7	1	2	4	0.999999
7	1	2	1	0.000001
7	1	2	2	0.000001
7	1	2	2	0.000001
7	1	2	1	0.000001
7	1	2	5	0.999999
7	1	2	6	0.999999
7	1	2	3	0.000001
7	1	2	6	0.999999
7	1	2	2	0.000001
7	1	2	1	0.000001
7	1	2	3	0.999999
7	1	2	4	0.999999
7	1	2	6	0.999999
7	1	2	5	0.999999
7	1	2	5	0.999999
7	1	2	3	0.000001
7	1	2	6	0.999999
7	1	2	1	0.000001
7	1	2	3	0.999999
7	1	2	6	0.999999
7	1	2	3	0.000001
7	1	2	4	0.999999
7	1	2	5	0.999999
7	1	2	4	0.999999
7	1	2	5	0.999999
7	1	2	1	0.000001
7	1	2	3	0.999999
7	1	2	6	0.999999
7	1	2	4	0.999999
7	1	2	2	0.000001
7	1	2	2	0.000001
7	1	2	6	0.999999
7	1	2	3	0.000001
7	1	2	2	0.000001
7	1	2	4	0.999999
7	1	2	1	0.000001
7	1	2	5	0.999999
7	1	2	5	0.999999
7	1	2	4	0.999999
7	1	2	2	0.000001
7	1	2	5	0.999999
7	1	2	6	0.999999
7	1	2	6	0.999999
7	1	2	1	0.000001
7	1	2	4	0.999999
7	1	2	1	0.000001
7	1	2	1	0.000001
7	1	2	4	0.999999
7	1	2	2	0.000001
7	1	2	3	0.999999
7	1	2	1	0.000001
7	1	2	3	0.999999
7	1	2	2	0.999999
7	1	2	3	0.999999
7	1	2	6	0.000001
7	1	2	4	0.999999
7	1	2	1	0.000001
7	1	2	4	0.999999
7	1	2	6	0.999999
7	1	2	6	0.999999
7	1	2	1	0.000001
7	1	2	2	0.000001
7	1	2	6	0.999999
7	1	2	6	0.999999
7	1	2	5	0.999999
7	1	2	3	0.000001
7	1	2	5	0.999999
7	1	2	3	0.000001
7	1	2	4	0.999999
7	1	2	5	0.999999
7	1	2	1	0.000001
7	1	2	6	0.999999
7	1	2	6	0.999999
7	1	2	3	0.000001
7	1	2	5	0.999999
7	1	2	4	0.999999
7	1	2	1	0.000001
7	1	2	4	0.999999
7	1	2	1	0.000001
7	1	2	2	0.000001
7	1	2	5	0.999999
7	1	2	2	0.000001
7	1	2	5	0.999999
7	1	2	5	0.999999
7	1	2	3	0.000001
7	1	2	5	0.999999
7	1	2	5	0.999999
7	1	2	2	0.000001
7	1	2	2	0.000001
7	1	2	2	0.000001
7	1	2	4	0.999999
7	1	2	3	0.999999
7	1	2	4	0.000001
7	1	2	2	0.000001
7	1	2	5	0.999999
7	1	2	6	0.999999
7	1	2	3	0.999999
7	1	2	4	0.000001
7	1	2	6	0.999999
7	1	2	1	0.000001
7	1	2	1	0.000001
7	1	2	1	0.000001
7	1	2	2	0.000001
7	1	2	2	0.000001
7	1	2	4	0.999999
7	1	2	6	0.999999
7	1	2	3	0.000001
7	1	2	1	0.000001
7	1	2	4	0.999999
8	0	1	5	0.000001
8	0	1	4	0.000001
8	0	1	1	0.999999
8	0	1	1	0.999999
8	0	1	1	0.000001
8	0	1	3	0.000001
8	0	1	3	0.999999
8	0	1	1	0.000001
8	0	1	1	0.999999
8	0	1	6	0.000001
8	0	1	5	0.000001
8	0	1	2	0.000001
8	0	1	3	0.999999
8	0	1	6	0.000001
8	0	1	5	0.999999
8	0	1	3	0.999999
8	0	1	5	0.000001
8	0	1	6	0.999999
8	0	1	6	0.999999
8	0	1	1	0.999999
8	0	1	1	0.999999
8	0	1	5	0.999999
8	0	1	5	0.000001
8	0	1	4	0.999999
8	0	1	1	0.000001
8	0	1	2	0.000001
8	0	1	4	0.999999
8	0	1	5	0.999999
8	0	1	2	0.000001
8	0	1	6	0.999999
8	0	1	5	0.999999
8	0	1	4	0.999999
8	0	1	3	0.999999
8	0	1	4	0.000001
8	0	1	3	0.999999
8	0	1	3	0.000001
8	0	1	5	0.999999
8	0	1	6	0.000001
8	0	1	2	0.000001
8	0	1	2	0.000001
8	0	1	3	0.999999
8	0	1	4	0.999999
8	0	1	6	0.999999
8	0	1	4	0.000001
8	0	1	2	0.000001
8	0	1	1	0.000001
8	0	1	4	0.999999
8	0	1	4	0.999999
8	0	1	6	0.999999
8	0	1	3	0.999999
8	0	1	2	0.000001
8	0	1	2	0.000001
8	0	1	5	0.999999
8	0	1	1	0.999999
8	0	1	6	0.999999
8	0	1	4	0.999999
8	0	1	2	0.000001
8	0	1	2	0.000001
8	0	1	3	0.999999
8	0	1	6	0.999999
8	0	1	5	0.999999
8	0	1	5	0.000001
8	0	1	4	0.999999
8	0	1	6	0.999999
8	0	1	3	0.999999
8	0	1	1	0.000001
8	0	1	2	0.000001
8	0	1	4	0.000001
8	0	1	3	0.999999
8	0	1	1	0.000001
8	0	1	2	0.999999
8	0	1	1	0.000001
8	0	1	2	0.999999
8	0	1	6	0.000001
8	0	1	6	0.000001
8	0	1	1	0.999999
8	0	1	1	0.999999
8	0	1	3	0.999999
8	0	1	4	0.000001
8	0	1	6	0.999999
8	0	1	2	0.000001
8	0	1	2	0.000001
8	0	1	5	0.999999
8	0	1	2	0.000001
8	0	1	3	0.999999
8	0	1	3	0.999999
8	0	1	6	0.999999
8	0	1	5	0.000001
8	0	1	4	0.999999
8	0	1	6	0.999999
8	0	1	3	0.000001
8	0	1	1	0.000001
8	0	1	5	0.000001
8	0	1	4	0.000001
8	0	1	3	0.999999
8	0	1	3	0.999999
8	0	1	2	0.999999
8	0	1	1	0.999999
8	0	1	5	0.000001
8	0	1	1	0.000001
8	0	1	6	0.000001
8	0	1	5	0.000001
8	0	1	6	0.999999
8	0	1	4	0.999999
8	0	1	6	0.999999
8	0	1	5	0.999999
8	0	1	5	0.999999
8	0	1	5	0.000001
8	0	1	3	0.999999
8	0	1	3	0.999999
8	0	1	2	0.000001
8	0	1	1	0.999999
8	0	1	1	0.999999
8	0	1	2	0.999999
8	0	1	6	0.000001
8	0	1	4	0.000001
8	0	1	4	0.999999
8	0	1	2	0.999999
8	0	1	4	0.999999
8	0	1	4	0.999999
8	0	2	6	0.999999
8	0	2	5	0.999999
8	0	2	5	0.999999
8	0	2	1	0.000001
8	0	2	5	0.999999
8	0	2	6	0.999999
8	0	2	2	0.000001
8	0	2	3	0.000001
8	0	2	4	0.999999
8	0	2	1	0.999999
8	0	2	1	0.999999
8	0	2	3	0.999999
8	0	2	2	0.999999
8	0	2	3	0.999999
8	0	2	3	0.999999
8	0	2	5	0.000001
8	0	2	5	0.999999
8	0	2	5	0.999999
8	0	2	6	0.999999
8	0	2	2	0.000001
8	0	2	5	0.999999
8	0	2	4	0.999999
8	0	2	2	0.000001
8	0	2	6	0.999999
8	0	2	1	0.000001
8	0	2	4	0.999999
8	0	2	6	0.999999
8	0	2	5	0.999999
8	0	2	3	0.999999
8	0	2	4	0.999999
8	0	2	3	0.999999
8	0	2	1	0.000001
8	0	2	1	0.000001
8	0	2	4	0.999999
8	0	2	2	0.000001
8	0	2	2	0.000001
8	0	2	6	0.999999
8	0	2	1	0.999999
8	0	2	3	0.999999
8	0	2	6	0.999999
8	0	2	2	0.000001
8	0	2	3	0.999999
8	0	2	3	0.999999
8	0	2	2	0.000001
8	0	2	6	0.999999
8	0	2	2	0.000001
8	0	2	2	0.000001
8	0	2	1	0.000001
8	0	2	4	0.999999
8	0	2	4	0.999999
8	0	2	6	0.999999
8	0	2	4	0.999999
8	0	2	5	0.999999
8	0	2	3	0.000001
8	0	2	4	0.999999
8	0	2	5	0.999999
8	0	2	1	0.000001
8	0	2	1	0.000001
8	0	2	6	0.999999
8	0	2	4	0.999999
8	0	2	6	0.999999
8	0	2	6	0.999999
8	0	2	1	0.000001
8	0	2	4	0.999999
8	0	2	1	0.999999
8	0	2	2	0.999999
8	0	2	2	0.000001
8	0	2	1	0.999999
8	0	2	4	0.999999
8	0	2	1	0.000001
8	0	2	2	0.000001
8	0	2	5	0.999999
8	0	2	5	0.999999
8	0	2	4	0.999999
8	0	2	2	0.000001
8	0	2	6	0.999999
8	0	2	3	0.000001
8	0	2	4	0.999999
8	0	2	5	0.999999
8	0	2	3	0.999999
8	0	2	4	0.999999
8	0	2	5	0.999999
8	0	2	4	0.999999
8	0	2	3	0.999999
8	0	2	2	0.000001
8	0	2	3	0.999999
8	0	2	6	0.000001
8	0	2	5	0.000001
8	0	2	3	0.999999
8	0	2	3	0.000001
8	0	2	1	0.000001
8	0	2	1	0.999999
8	0	2	6	0.999999
8	0	2	6	0.999999
8	0	2	5	0.999999
8	0	2	2	0.000001
8	0	2	2	0.000001
8	0	2	5	0.999999
8	0	2	2	0.000001
8	0	2	2	0.000001
8	0	2	6	0.999999
8	0	2	4	0.999999
8	0	2	1	0.000001
8	0	2	3	0.999999
8	0	2	4	0.999999
8	0	2	1	0.000001
8	0	2	4	0.999999
8	0	2	3	0.999999
8	0	2	5	0.999999
8	0	2	3	0.999999
8	0	2	2	0.000001
8	0	2	6	0.999999
8	0	2	1	0.000001
8	0	2	5	0.000001
8	0	2	6	0.000001
8	0	2	3	0.000001
8	0	2	1	0.000001
8	0	2	6	0.999999
8	0	2	4	0.999999
8	0	2	5	0.999999
9	1	1	3	0.999999
9	1	1	2	0.999999
9	1	1	6	0.999999
9	1	1	5	0.999999
9	1	1	4	0.999999
9	1	1	1	0.000001
9	1	1	3	0.999999
9	1	1	3	0.000001
9	1	1	2	0.999999
9	1	1	6	0.999999
9	1	1	4	0.000001
9	1	1	2	0.999999
9	1	1	6	0.999999
9	1	1	1	0.999999
9	1	1	4	0.000001
9	1	1	4	0.999999
9	1	1	6	0.000001
9	1	1	2	0.999999
9	1	1	6	0.000001
9	1	1	1	0.999999
9	1	1	5	0.000001
9	1	1	1	0.999999
9	1	1	1	0.999999
9	1	1	5	0.999999
9	1	1	3	0.999999
9	1	1	1	0.999999
9	1	1	3	0.999999
9	1	1	1	0.000001
9	1	1	3	0.999999
9	1	1	2	0.000001
9	1	1	5	0.999999
9	1	1	2	0.000001
9	1	1	4	0.999999
9	1	1	1	0.000001
9	1	1	4	0.999999
9	1	1	6	0.000001
9	1	1	3	0.999999
9	1	1	5	0.000001
9	1	1	4	0.999999
9	1	1	5	0.000001
9	1	1	5	0.999999
9	1	1	1	0.000001
9	1	1	4	0.999999
9	1	1	1	0.000001
9	1	1	6	0.999999
9	1	1	6	0.000001
9	1	1	6	0.000001
9	1	1	4	0.000001
9	1	1	2	0.999999
9	1	1	2	0.000001
9	1	1	6	0.999999
9	1	1	3	0.000001
9	1	1	2	0.999999
9	1	1	5	0.000001
9	1	1	5	0.999999
9	1	1	4	0.000001
9	1	1	3	0.999999
9	1	1	3	0.000001
9	1	1	2	0.999999
9	1	1	5	0.000001
9	1	1	1	0.999999
9	1	1	2	0.999999
9	1	1	6	0.000001
9	1	1	4	0.999999
9	1	1	5	0.000001
9	1	1	6	0.999999
9	1	1	1	0.000001
9	1	1	5	0.999999
9	1	1	1	0.000001
9	1	1	1	0.000001
9	1	1	5	0.999999
9	1	1	2	0.000001
9	1	1	4	0.999999
9	1	1	6	0.000001
9	1	1	6	0.999999
9	1	1	3	0.000001
9	1	1	4	0.999999
9	1	1	2	0.000001
9	1	1	3	0.999999
[truncated: 12,401 more rows]
