# Supplementary material for: The effects of high versus low talker variability and individual aptitude on phonetic training of Mandarin lexical tones
Source: PeerJ. 2019 Aug 9;7:e7191. doi: 10.7717/peerj.7191 (PMC6690337; doi:10.7717/peerj.7191)
Supplement: Supplemental Information 8 [file peerj-07-7191-s008.csv]

Version	subject	condition	session	vowel	tone	speaker	choice	accuracy	RT
version1	1	1	1	u	t3	f1.wav	t4	0	2860.047852
version1	1	1	1	a	t3	m1.wav	t3	1	2688.280518
version1	1	1	1	u	t1	m2.wav	t4	0	1888.4021
version1	1	1	1	a	t2	f2.wav	t2	1	1782.844727
version1	1	1	1	e	t2	f2.wav	t2	1	1952.686035
version1	1	1	1	u	t1	m1.wav	t1	1	1210.197998
version1	1	1	1	u	t4	m1.wav	t1	0	923.8366089
version1	1	1	1	e	t4	m1.wav	t4	1	5254.740723
version1	1	1	1	u	t2	f1.wav	t1	0	1876.360596
version1	1	1	1	o	t4	f1.wav	t2	0	3168.449463
version1	1	1	1	u	t1	f2.wav	t3	0	1406.208252
version1	1	1	1	a	t4	f2.wav	t2	0	1608.214722
version1	1	1	1	i	t1	m1.wav	t1	1	2265.852783
version1	1	1	1	y	t4	f1.wav	t4	1	1960.610718
version1	1	1	1	i	t2	m1.wav	t4	0	4180.822266
version1	1	1	1	o	t2	m2.wav	t2	1	1819.881958
version1	1	1	1	o	t4	m1.wav	t1	0	1491.910156
version1	1	1	1	a	t2	f1.wav	t3	0	1490.576172
version1	1	1	1	a	t3	f1.wav	t3	1	1228.33667
version1	1	1	1	a	t2	m1.wav	t3	0	505.7788696
version1	1	1	1	u	t2	m1.wav	t2	1	2122.727539
version1	1	1	1	y	t2	m2.wav	t2	1	3564.356201
version1	1	1	1	y	t3	m2.wav	t3	1	2033.963257
version1	1	1	1	i	t1	f2.wav	t2	0	2168.278809
version1	1	1	1	y	t2	f1.wav	t2	1	2582.329834
version1	1	1	1	u	t3	m1.wav	t4	0	2172.308838
version1	1	1	1	i	t4	f2.wav	t4	1	2146.378174
version1	1	1	1	e	t2	f1.wav	t2	1	1830.441406
version1	1	1	1	i	t2	f2.wav	t3	0	1314.347778
version1	1	1	1	a	t4	m2.wav	t4	1	2254.466309
version1	1	1	1	o	t1	f2.wav	t1	1	1240.141968
version1	1	1	1	e	t4	f2.wav	t4	1	2610.104004
version1	1	1	1	o	t2	f1.wav	t2	1	2280.296875
version1	1	1	1	e	t2	m2.wav	t3	0	1105.790039
version1	1	1	1	y	t1	m1.wav	t2	0	1400.319946
version1	1	1	1	o	t4	m2.wav	t4	1	1276.461914
version1	1	1	1	e	t3	f2.wav	t3	1	2292.262207
version1	1	1	1	y	t4	m1.wav	t2	0	3542.683105
version1	1	1	1	e	t4	m2.wav	t4	1	2584.076904
version1	1	1	1	i	t2	m2.wav	t4	0	2041.946167
version1	1	1	1	i	t1	f1.wav	t3	0	2718.122803
version1	1	1	1	e	t3	m1.wav	t2	0	2209.985107
version1	1	1	1	y	t3	f1.wav	t4	0	3050.635986
version1	1	1	1	o	t4	f2.wav	t1	0	1458.034668
version1	1	1	1	y	t1	m2.wav	t3	0	1939.775024
version1	1	1	1	o	t1	f1.wav	t2	0	1203.938843
version1	1	1	1	y	t2	f2.wav	t3	0	1372.166382
version1	1	1	1	i	t4	m1.wav	t4	1	1762.008545
version1	1	1	1	i	t4	m2.wav	t4	1	2314.626953
version1	1	1	1	y	t3	f2.wav	t3	1	1308.3396
version1	1	1	1	e	t1	m2.wav	t2	0	2442.501709
version1	1	1	1	i	t2	f1.wav	t4	0	3344.628418
version1	1	1	1	e	t4	f1.wav	t2	0	3236.527344
version1	1	1	1	i	t4	f1.wav	t1	0	2474.215576
version1	1	1	1	o	t2	f2.wav	t2	1	1174.042358
version1	1	1	1	a	t3	f2.wav	t1	0	2852.668945
version1	1	1	1	e	t1	f1.wav	t3	0	1216.051758
version1	1	1	1	e	t3	m2.wav	t3	1	792.0282593
version1	1	1	1	o	t3	f2.wav	t3	1	537.6911621
version1	1	1	1	a	t2	m2.wav	t3	0	597.6881714
version1	1	1	1	e	t1	f2.wav	t3	0	575.9944458
version1	1	1	1	y	t4	m2.wav	t3	0	1163.876343
version1	1	1	1	o	t1	m2.wav	t4	0	1284.078735
version1	1	1	1	e	t3	f1.wav	t3	1	2026.132202
version1	1	1	1	a	t4	f1.wav	t2	0	2812.787842
version1	1	1	1	a	t3	m2.wav	t4	0	1862.502563
version1	1	1	1	y	t4	f2.wav	t4	1	2610.9021
version1	1	1	1	e	t1	m1.wav	t2	0	3600.169434
version1	1	1	1	y	t3	m1.wav	t1	0	3606.475098
version1	1	1	1	a	t1	m1.wav	t1	1	1102.290405
version1	1	1	1	i	t3	f2.wav	t3	1	2576.242188
version1	1	1	1	u	t1	f1.wav	t4	0	3654.176758
version1	1	1	1	a	t1	f1.wav	t2	0	1370.15564
version1	1	1	1	e	t2	m1.wav	t2	1	2364.126953
version1	1	1	1	a	t1	m2.wav	t3	0	2276.568115
version1	1	1	1	a	t1	f2.wav	t4	0	2898.720703
version1	1	1	1	u	t3	f2.wav	t1	0	1412.156128
version1	1	1	1	u	t4	f2.wav	t2	0	1550.754517
version1	1	1	1	o	t3	m1.wav	t3	1	3212.812988
version1	1	1	1	i	t1	m2.wav	t3	0	2928.772949
version1	1	1	1	u	t3	m2.wav	t4	0	2822.751465
version1	1	1	1	u	t4	m2.wav	t1	0	1348.372559
version1	1	1	1	y	t1	f1.wav	t2	0	1844.40332
version1	1	1	1	u	t4	f1.wav	t3	0	2748.080078
version1	1	1	1	a	t4	m1.wav	t4	1	2840.040527
version1	1	1	1	u	t2	f2.wav	t3	0	1282.226685
version1	1	1	1	o	t2	m1.wav	t4	0	2594.740723
version1	1	1	1	o	t1	m1.wav	t1	1	1654.61853
version1	1	1	1	o	t3	m2.wav	t2	0	1938.049561
version1	1	1	1	i	t3	f1.wav	t3	1	1180.03418
version1	1	1	1	i	t3	m2.wav	t3	1	635.6993408
version1	1	1	1	y	t2	m1.wav	t4	0	1990.08728
version1	1	1	1	y	t1	f2.wav	t3	0	1160.458496
version1	1	1	1	u	t2	M2.wav	t4	0	2743.979492
version1	1	1	1	i	t3	m1.wav	t1	0	1802.25708
version1	1	1	1	o	t3	f1.wav	t2	0	1727.947021
version1	1	1	2	e	t4	f1.wav	t3	0	1075.627032
version1	1	1	2	u	t2	f2.wav	t3	0	2231.912318
version1	1	1	2	i	t1	m1.wav	t4	0	2315.290847
version1	1	1	2	e	t2	m1.wav	t2	1	1521.926861
version1	1	1	2	i	t3	m1.wav	t1	0	3303.914029
version1	1	1	2	a	t4	m1.wav	t2	0	1163.180496
version1	1	1	2	e	t2	m2.wav	t3	0	1060.921728
version1	1	1	2	y	t1	f2.wav	t4	0	745.7082977
version1	1	1	2	a	t2	m1.wav	t3	0	1105.394782
version1	1	1	2	u	t4	f1.wav	t1	0	1605.514115
version1	1	1	2	y	t2	f2.wav	t1	0	1325.78272
version1	1	1	2	a	t3	f1.wav	t2	0	505.2271172
version1	1	1	2	u	t2	f1.wav	t4	0	1022.00941
version1	1	1	2	a	t1	f1.wav	t3	0	511.5710009
version1	1	1	2	a	t4	m2.wav	t3	0	434.8887938
version1	1	1	2	y	t3	m2.wav	t4	0	955.6817793
version1	1	1	2	i	t2	m1.wav	t1	0	2209.654833
version1	1	1	2	y	t2	f1.wav	t4	0	1757.456373
version1	1	1	2	a	t2	m2.wav	t2	1	957.4208725
version1	1	1	2	o	t4	m1.wav	t1	0	1731.59923
version1	1	1	2	y	t1	m1.wav	t4	0	4252.178785
version1	1	1	2	e	t1	m1.wav	t3	0	1537.24722
version1	1	1	2	a	t3	m1.wav	t2	0	1937.938837
version1	1	1	2	a	t2	f1.wav	t2	1	1007.523524
version1	1	1	2	o	t4	m2.wav	t1	0	4124.378529
version1	1	1	2	e	t2	f2.wav	t3	0	1801.846022
version1	1	1	2	a	t1	m1.wav	t3	0	961.7125749
version1	1	1	2	u	t3	f1.wav	t4	0	1045.768606
version1	1	1	2	i	t4	f1.wav	t1	0	2385.972626
version1	1	1	2	e	t3	f1.wav	t1	0	3315.582977
version1	1	1	2	u	t4	m2.wav	t4	1	2199.68734
version1	1	1	2	o	t1	f2.wav	t4	0	1899.363986
version1	1	1	2	a	t3	f2.wav	t2	0	1287.540205
version1	1	1	2	i	t4	m1.wav	t1	0	1886.861848
version1	1	1	2	i	t3	m2.wav	t4	0	3819.863986
version1	1	1	2	i	t1	f1.wav	t4	0	1723.615056
version1	1	1	2	y	t2	m2.wav	t1	0	1581.442258
version1	1	1	2	u	t4	f2.wav	t4	1	2556.525235
version1	1	1	2	o	t2	m1.wav	t2	1	3119.730967
version1	1	1	2	u	t3	m2.wav	t4	0	1797.647134
version1	1	1	2	u	t2	M2.wav	t3	0	1559.171942
version1	1	1	2	e	t4	m1.wav	t2	0	2145.455945
version1	1	1	2	a	t2	f2.wav	t2	1	1261.383661
version1	1	1	2	u	t1	f1.wav	t4	0	1753.529085
version1	1	1	2	e	t3	f2.wav	t3	1	1177.965355
version1	1	1	2	o	t3	m2.wav	t2	0	2021.419589
version1	1	1	2	u	t3	f2.wav	t1	0	1709.980325
version1	1	1	2	a	t1	m2.wav	t2	0	1615.252352
version1	1	1	2	o	t2	f1.wav	t4	0	1381.90077
version1	1	1	2	a	t1	f2.wav	t3	0	2181.97006
version1	1	1	2	e	t1	f1.wav	t1	1	3687.806245
version1	1	1	2	o	t4	f2.wav	t2	0	2649.732678
version1	1	1	2	i	t2	f1.wav	t4	0	2605.457228
version1	1	1	2	e	t1	m2.wav	t1	1	1975.673225
version1	1	1	2	y	t4	f2.wav	t4	1	2245.552609
version1	1	1	2	e	t1	f2.wav	t3	0	1413.292558
version1	1	1	2	a	t3	m2.wav	t1	0	2903.908896
version1	1	1	2	i	t2	m2.wav	t4	0	3370.28272
version1	1	1	2	o	t4	f1.wav	t2	0	1841.362275
version1	1	1	2	a	t4	f1.wav	t3	0	4392.321642
version1	1	1	2	y	t3	m1.wav	t3	1	2911.73225
version1	1	1	2	a	t4	f2.wav	t2	0	1227.576133
version1	1	1	2	i	t1	f2.wav	t4	0	2900.100086
version1	1	1	2	u	t1	f2.wav	t4	0	2757.488024
version1	1	1	2	i	t1	m2.wav	t4	0	2118.17408
version1	1	1	2	i	t4	m2.wav	t4	1	3471.768606
version1	1	1	2	o	t1	m2.wav	t2	0	1409.562874
version1	1	1	2	o	t3	f1.wav	t2	0	709.1916168
version1	1	1	2	u	t1	m2.wav	t3	0	1195.447391
version1	1	1	2	y	t4	f1.wav	t3	0	2215.834902
version1	1	1	2	o	t1	m1.wav	t2	0	3335.684346
version1	1	1	2	y	t2	m1.wav	t3	0	1861.116339
version1	1	1	2	o	t2	m2.wav	t3	0	429.9696322
version1	1	1	2	y	t3	f1.wav	t3	1	1585.421728
version1	1	1	2	i	t3	f1.wav	t4	0	4170.148417
version1	1	1	2	e	t3	m2.wav	t3	1	1569.886228
version1	1	1	2	e	t2	f1.wav	t3	0	864.3956373
version1	1	1	2	e	t3	m1.wav	t3	1	1501.860565
version1	1	1	2	y	t4	m2.wav	t4	1	2847.458084
version1	1	1	2	y	t1	f1.wav	t3	0	2783.784859
version1	1	1	2	i	t3	f2.wav	t1	0	1857.629598
version1	1	1	2	u	t1	m1.wav	t1	1	1895.633447
version1	1	1	2	o	t1	f1.wav	t2	0	1369.420873
version1	1	1	2	e	t4	m2.wav	t3	0	2333.934132
version1	1	1	2	y	t1	m2.wav	t4	0	3442.218991
version1	1	1	2	u	t3	m1.wav	t3	1	2171.458939
version1	1	1	2	i	t2	f2.wav	t4	0	1651.418734
version1	1	1	2	o	t3	m1.wav	t2	0	1109.602652
version1	1	1	2	y	t4	m1.wav	t3	0	2451.709153
version1	1	1	2	o	t3	f2.wav	t3	1	970.100941
version1	1	1	2	u	t4	m1.wav	t3	0	1235.783576
version1	1	1	2	u	t2	m1.wav	t3	0	1537.609495
version1	1	1	2	o	t2	f2.wav	t3	0	3209.63302
version1	1	1	2	y	t3	f2.wav	t4	0	1575.974765
version1	1	1	2	i	t4	f2.wav	t4	1	1565.955945
version1	1	1	2	e	t4	f2.wav	t4	1	1743.617194
version2	2	0	1	a	t3	f1.wav	t3	1	3499.480753
version2	2	0	1	y	t2	f2.wav	t2	1	1479.982036
version2	2	0	1	i	t2	m1.wav	t1	0	1323.499572
version2	2	0	1	o	t2	m1.wav	t3	0	3163.838751
version2	2	0	1	o	t1	f2.wav	t1	1	5303.59367
version2	2	0	1	o	t2	f2.wav	t2	1	1140.841317
version2	2	0	1	e	t1	m1.wav	t3	0	1457.397348
version2	2	0	1	a	t2	f2.wav	t4	0	3911.420017
version2	2	0	1	o	t1	f1.wav	t1	1	1637.288708
version2	2	0	1	e	t2	m1.wav	t3	0	2595.476903
version2	2	0	1	y	t4	f2.wav	t4	1	1237.09367
version2	2	0	1	o	t4	f1.wav	t1	0	1168.585543
version2	2	0	1	y	t3	m2.wav	t3	1	2429.096236
version2	2	0	1	i	t3	f2.wav	t2	0	3389.421728
version2	2	0	1	i	t4	f2.wav	t4	1	1423.400342
version2	2	0	1	u	t2	f1.wav	t2	1	1459.067151
version2	2	0	1	i	t2	m2.wav	t2	1	2381.297263
version2	2	0	1	a	t2	m2.wav	t1	0	3839.365697
version2	2	0	1	e	t3	f2.wav	t3	1	1333.131309
version2	2	0	1	y	t3	m1.wav	t3	1	809.5500428
version2	2	0	1	y	t3	f2.wav	t3	1	398.9764756
version2	2	0	1	o	t2	m2.wav	t2	1	1234.886228
version2	2	0	1	a	t4	m2.wav	t1	0	959.0791275
version2	2	0	1	e	t2	f1.wav	t3	0	759.3002566
version2	2	0	1	o	t4	m2.wav	t4	1	1091.34645
version2	2	0	1	o	t3	m2.wav	t3	1	927.188195
version2	2	0	1	e	t1	f1.wav	t1	1	836.9495295
version2	2	0	1	i	t4	f1.wav	t4	1	1763.397776
version2	2	0	1	e	t4	f1.wav	t3	0	4051.337468
version2	2	0	1	u	t1	f1.wav	t1	1	841.4144568
version2	2	0	1	u	t1	m2.wav	t1	1	2845.111206
version2	2	0	1	y	t1	f1.wav	t3	0	1060.956373
version2	2	0	1	a	t3	m2.wav	t3	1	1349.390505
version2	2	0	1	e	t3	m1.wav	t4	0	4953.704021
version2	2	0	1	e	t4	m1.wav	t1	0	1445.329769
version2	2	0	1	i	t1	f2.wav	t1	1	1208.841745
version2	2	0	1	i	t4	m2.wav	t4	1	1151.373396
version2	2	0	1	y	t4	m1.wav	t1	0	5847.6142
version2	2	0	1	y	t4	m2.wav	t4	1	1629.159966
version2	2	0	1	y	t1	m2.wav	t2	0	1060.94012
version2	2	0	1	i	t3	m1.wav	t1	0	1103.534645
version2	2	0	1	a	t4	f1.wav	t2	0	2881.154405
version2	2	0	1	y	t4	f1.wav	t3	0	987.5111206
version2	2	0	1	u	t1	f2.wav	t2	0	3117.719418
version2	2	0	1	o	t4	m1.wav	t3	0	3299.128315
version2	2	0	1	u	t2	M2.wav	t2	1	1166.928571
version2	2	0	1	u	t2	f2.wav	t2	1	489.3541488
version2	2	0	1	a	t2	f1.wav	t2	1	3495.093242
version2	2	0	1	e	t1	m2.wav	t1	1	911.3721129
version2	2	0	1	a	t4	f2.wav	t4	1	3427.691189
version2	2	0	1	y	t2	m2.wav	t3	0	840.8661249
version2	2	0	1	e	t2	m2.wav	t2	1	658.7972626
version2	2	0	1	o	t3	f1.wav	t3	1	1180.776732
version2	2	0	1	i	t1	f1.wav	t1	1	2149.15355
version2	2	0	1	u	t4	m1.wav	t4	1	2138.986741
version2	2	0	1	a	t3	f2.wav	t3	1	503.5431993
version2	2	0	1	y	t2	m1.wav	t2	1	619.1582549
version2	2	0	1	u	t4	f2.wav	t4	1	1392.840034
version2	2	0	1	u	t3	f1.wav	t3	1	478.7202737
version2	2	0	1	i	t2	f2.wav	t2	1	408.817793
version2	2	0	1	i	t4	m1.wav	t1	0	702.7408041
version2	2	0	1	o	t4	f2.wav	t4	1	1157.480325
version2	2	0	1	y	t3	f1.wav	t3	1	168.719846
version2	2	0	1	y	t1	f2.wav	t1	1	759.0008554
version2	2	0	1	y	t2	f1.wav	t2	1	516.814799
version2	2	0	1	u	t1	m1.wav	t4	0	1815.087682
version2	2	0	1	a	t4	m1.wav	t2	0	2076.984602
version2	2	0	1	o	t3	f2.wav	t3	1	143.3781009
version2	2	0	1	i	t1	m2.wav	t1	1	729.0757057
version2	2	0	1	i	t3	f1.wav	t3	1	482.7715997
version2	2	0	1	y	t1	m1.wav	t1	1	1100.701027
version2	2	0	1	u	t3	m1.wav	t3	1	554.7164243
version2	2	0	1	o	t1	m2.wav	t2	0	4029.058169
version2	2	0	1	a	t1	m1.wav	t1	1	702.9957228
version2	2	0	1	a	t1	m2.wav	t1	1	2186.969204
version2	2	0	1	o	t2	f1.wav	t3	0	350.6351583
version2	2	0	1	u	t3	m2.wav	t3	1	623.5072712
version2	2	0	1	e	t4	m2.wav	t4	1	2113.088965
version2	2	0	1	e	t1	f2.wav	t1	1	818.8323353
version2	2	0	1	e	t2	f2.wav	t3	0	308.6779299
version2	2	0	1	i	t2	f1.wav	t2	1	500.9371257
version2	2	0	1	i	t1	m1.wav	t1	1	867.5085543
version2	2	0	1	u	t4	m2.wav	t4	1	1264.917879
version2	2	0	1	u	t4	f1.wav	t3	0	637.0637297
version2	2	0	1	e	t4	f2.wav	t1	0	1489.150984
version2	2	0	1	a	t2	m1.wav	t3	0	1619.536784
version2	2	0	1	a	t1	f2.wav	t1	1	523.3507271
version2	2	0	1	e	t3	m2.wav	t3	1	860.8913601
version2	2	0	1	i	t3	m2.wav	t3	1	388.9298546
version2	2	0	1	a	t1	f1.wav	t2	0	1012.775877
version2	2	0	1	u	t2	m1.wav	t3	0	1142.331908
version2	2	0	1	o	t1	m1.wav	t3	0	429.2010265
version2	2	0	1	o	t3	m1.wav	t3	1	298.6479897
version2	2	0	1	a	t3	m1.wav	t3	1	403.2211292
version2	2	0	1	u	t3	f2.wav	t3	1	198.7694611
version2	2	0	1	e	t3	f1.wav	t3	1	308.77716
version2	2	0	2	e	t4	m2.wav	t3	0	1647.769889
version2	2	0	2	u	t4	m1.wav	t1	0	7394.388366
version2	2	0	2	o	t1	m1.wav	t2	0	890.3169376
version2	2	0	2	u	t2	M2.wav	t2	1	2622.226689
version2	2	0	2	y	t4	m1.wav	t3	0	4472.812233
version2	2	0	2	o	t3	f2.wav	t3	1	909.8721129
version2	2	0	2	i	t2	f2.wav	t2	1	541.9790419
version2	2	0	2	a	t3	m2.wav	t2	0	536.2784431
version2	2	0	2	e	t3	m1.wav	t4	0	3865.445252
version2	2	0	2	u	t4	m2.wav	t3	0	2074.51497
version2	2	0	2	y	t3	m1.wav	t3	1	990.6142002
version2	2	0	2	u	t3	m1.wav	t1	0	1368.309666
version2	2	0	2	e	t2	f1.wav	t2	1	546.7429427
version2	2	0	2	y	t1	m1.wav	t3	0	1624.813516
version2	2	0	2	o	t1	f2.wav	t1	1	1527.107784
version2	2	0	2	e	t3	f2.wav	t3	1	728.2549187
version2	2	0	2	i	t2	m1.wav	t2	1	888.8973482
version2	2	0	2	o	t4	f2.wav	t4	1	2445.446963
version2	2	0	2	e	t2	f2.wav	t2	1	645.8340462
version2	2	0	2	o	t4	m1.wav	t3	0	808.5064157
version2	2	0	2	y	t3	f2.wav	t3	1	607.79213
version2	2	0	2	y	t3	m2.wav	t2	0	3092.795979
version2	2	0	2	a	t4	m2.wav	t1	0	5907.298546
version2	2	0	2	a	t1	m1.wav	t1	1	1615.705304
version2	2	0	2	u	t2	m1.wav	t2	1	957.7219846
version2	2	0	2	i	t4	f1.wav	t3	0	1168.735244
version2	2	0	2	o	t3	f1.wav	t3	1	2983.073995
version2	2	0	2	u	t1	f1.wav	t1	1	817.9773311
version2	2	0	2	e	t4	f2.wav	t2	0	1362.127887
version2	2	0	2	a	t1	f2.wav	t1	1	537.8502994
version2	2	0	2	i	t1	f1.wav	t1	1	1049.75278
version2	2	0	2	a	t4	f1.wav	t1	0	3963.534217
version2	2	0	2	i	t1	m1.wav	t2	0	1887.857143
version2	2	0	2	e	t1	m2.wav	t1	1	967.8939264
version2	2	0	2	a	t2	f1.wav	t2	1	480.9101796
version2	2	0	2	o	t3	m2.wav	t3	1	598.5132592
version2	2	0	2	a	t3	f2.wav	t3	1	1196.122754
version2	2	0	2	i	t4	m2.wav	t1	0	1019.391788
version2	2	0	2	e	t4	f1.wav	t3	0	822.8447391
version2	2	0	2	e	t2	m1.wav	t3	0	3082.076989
version2	2	0	2	a	t2	m2.wav	t2	1	643.1689478
version2	2	0	2	o	t4	f1.wav	t4	1	2766.875535
version2	2	0	2	y	t4	m2.wav	t1	0	1014.7716
version2	2	0	2	i	t1	m2.wav	t2	0	1714.301112
version2	2	0	2	e	t3	m2.wav	t3	1	801.4127459
version2	2	0	2	y	t2	m2.wav	t2	1	525.2904192
version2	2	0	2	a	t2	f2.wav	t3	0	3970.817365
version2	2	0	2	i	t2	m2.wav	t2	1	3333.537211
version2	2	0	2	i	t2	f1.wav	t2	1	550.3793841
version2	2	0	2	y	t1	m2.wav	t1	1	842.3999145
version2	2	0	2	u	t1	m1.wav	t4	0	1632.025663
version2	2	0	2	u	t3	m2.wav	t3	1	765.2493584
version2	2	0	2	o	t2	f1.wav	t2	1	659.0034217
version2	2	0	2	a	t4	f2.wav	t1	0	599.6398631
version2	2	0	2	u	t2	f1.wav	t2	1	518.488024
version2	2	0	2	u	t2	f2.wav	t2	1	1633.394782
version2	2	0	2	i	t3	f2.wav	t3	1	1053.641574
version2	2	0	2	i	t4	m1.wav	t4	1	1944.908041
version2	2	0	2	i	t3	f1.wav	t3	1	543.6603935
version2	2	0	2	y	t2	m1.wav	t2	1	796.6180496
version2	2	0	2	u	t4	f2.wav	t3	0	2631.091104
version2	2	0	2	a	t3	f1.wav	t3	1	1410.976903
version2	2	0	2	y	t4	f1.wav	t3	0	2014.55988
version2	2	0	2	u	t1	m2.wav	t1	1	752.8229256
version2	2	0	2	u	t4	f1.wav	t3	0	1296.150556
version2	2	0	2	o	t4	m2.wav	t3	0	1247.41018
version2	2	0	2	e	t1	f1.wav	t2	0	2032.183918
version2	2	0	2	u	t1	f2.wav	t1	1	612.384089
version2	2	0	2	a	t2	m1.wav	t2	1	950.9606501
version2	2	0	2	a	t1	m2.wav	t1	1	1720.566296
version2	2	0	2	o	t1	f1.wav	t1	1	3012.718563
version2	2	0	2	u	t3	f2.wav	t3	1	490.7040205
version2	2	0	2	i	t4	f2.wav	t4	1	1186.662104
version2	2	0	2	y	t4	f2.wav	t3	0	837.2125749
version2	2	0	2	o	t2	m1.wav	t2	1	710.141574
version2	2	0	2	o	t1	m2.wav	t1	1	1098.801112
version2	2	0	2	o	t3	m1.wav	t3	1	670.2660393
version2	2	0	2	e	t1	m1.wav	t2	0	604.3195038
version2	2	0	2	o	t2	m2.wav	t2	1	914.4589393
version2	2	0	2	i	t3	m1.wav	t4	0	3307.433276
version2	2	0	2	a	t1	f1.wav	t2	0	2574.462361
version2	2	0	2	a	t3	m1.wav	t3	1	1192.779726
version2	2	0	2	e	t2	m2.wav	t2	1	442.1236099
version2	2	0	2	u	t3	f1.wav	t3	1	531.5504705
version2	2	0	2	y	t2	f1.wav	t2	1	508.4854577
version2	2	0	2	e	t1	f2.wav	t1	1	1441.996578
version2	2	0	2	i	t1	f2.wav	t1	1	1092.709581
version2	2	0	2	y	t3	f1.wav	t3	1	277.3387511
version2	2	0	2	y	t2	f2.wav	t2	1	243.4418306
version2	2	0	2	a	t4	m1.wav	t4	1	2041.435415
version2	2	0	2	i	t3	m2.wav	t2	0	420.7938409
version2	2	0	2	e	t3	f1.wav	t3	1	299.9589393
version2	2	0	2	y	t1	f2.wav	t1	1	898.7254063
version2	2	0	2	o	t2	f2.wav	t2	1	821.6257485
version2	2	0	2	e	t4	m1.wav	t3	0	1319.985885
version2	2	0	2	y	t1	f1.wav	t1	1	3255.642429
version3	3	1	1	a	t3	f2.wav	t2	0	1950.584717
version3	3	1	1	o	t2	f1.wav	t4	0	3027.871338
version3	3	1	1	a	t3	m1.wav	t1	0	1807.472656
version3	3	1	1	a	t4	m2.wav	t1	0	1290.479004
version3	3	1	1	i	t3	m2.wav	t3	1	2961.343994
version3	3	1	1	o	t2	m2.wav	t4	0	2946.844238
version3	3	1	1	y	t1	f1.wav	t2	0	3082.864746
version3	3	1	1	i	t2	m2.wav	t1	0	1574.938843
version3	3	1	1	o	t2	f2.wav	t4	0	2649.464844
version3	3	1	1	i	t3	f2.wav	t2	0	2936.799316
version3	3	1	1	u	t4	f1.wav	t1	0	1707.200195
version3	3	1	1	a	t4	m1.wav	t1	0	1002.920044
version3	3	1	1	i	t1	f2.wav	t4	0	4252.006836
version3	3	1	1	e	t4	f1.wav	t3	0	2271.065918
version3	3	1	1	o	t4	f1.wav	t1	0	1542.922974
version3	3	1	1	e	t2	f1.wav	t2	1	1078.811768
version3	3	1	1	e	t1	f1.wav	t4	0	1146.903809
version3	3	1	1	e	t3	m1.wav	t2	0	1860.806641
version3	3	1	1	o	t1	f2.wav	t1	1	1133.085083
version3	3	1	1	y	t1	f2.wav	t2	0	2316.880127
version3	3	1	1	u	t2	M2.wav	t3	0	1122.723267
version3	3	1	1	u	t4	m2.wav	t1	0	1098.945679
version3	3	1	1	i	t1	m1.wav	t1	1	3109.329346
version3	3	1	1	e	t4	f2.wav	t4	1	1084.987183
version3	3	1	1	i	t2	f1.wav	t2	1	606.9384155
version3	3	1	1	e	t2	m1.wav	t3	0	930.5568848
version3	3	1	1	a	t3	f1.wav	t3	1	3155.241699
version3	3	1	1	a	t3	m2.wav	t2	0	1054.957642
version3	3	1	1	y	t2	f1.wav	t4	0	1758.906738
version3	3	1	1	o	t3	f2.wav	t1	0	910.1060791
version3	3	1	1	e	t4	m1.wav	t1	0	456.7818604
version3	3	1	1	a	t2	f1.wav	t2	1	824.5209351
version3	3	1	1	i	t3	f1.wav	t4	0	1068.528687
version3	3	1	1	u	t2	m1.wav	t1	0	1120.481201
version3	3	1	1	i	t4	f2.wav	t1	0	508.683075
version3	3	1	1	a	t1	m1.wav	t1	1	540.6295776
version3	3	1	1	u	t2	f1.wav	t4	0	2721.393066
version3	3	1	1	y	t3	m2.wav	t2	0	1698.592773
version3	3	1	1	o	t4	m2.wav	t1	0	2384.618896
version3	3	1	1	y	t2	m2.wav	t3	0	1080.852905
version3	3	1	1	u	t3	m1.wav	t2	0	1320.29126
version3	3	1	1	i	t3	m1.wav	t4	0	2469.056885
version3	3	1	1	u	t1	m2.wav	t3	0	1402.724609
version3	3	1	1	e	t3	f1.wav	t2	0	2039.355469
version3	3	1	1	y	t3	f1.wav	t4	0	1478.495728
version3	3	1	1	a	t2	m1.wav	t1	0	1504.859253
version3	3	1	1	o	t1	m2.wav	t2	0	1649.229248
version3	3	1	1	e	t4	m2.wav	t1	0	1028.937134
version3	3	1	1	a	t2	m2.wav	t2	1	1269.085938
version3	3	1	1	o	t3	f1.wav	t4	0	1354.796021
version3	3	1	1	e	t2	f2.wav	t3	0	695.1830444
version3	3	1	1	y	t4	f2.wav	t1	0	1209.195435
version3	3	1	1	a	t4	f1.wav	t1	0	1805.071899
version3	3	1	1	e	t3	m2.wav	t2	0	811.1980591
version3	3	1	1	u	t3	f1.wav	t4	0	754.498291
version3	3	1	1	a	t2	f2.wav	t2	1	754.7442017
version3	3	1	1	e	t2	m2.wav	t2	1	965.1291504
version3	3	1	1	y	t4	m2.wav	t4	1	912.6231689
version3	3	1	1	u	t4	f2.wav	t3	0	1252.295532
version3	3	1	1	y	t1	m1.wav	t1	1	1075.087646
version3	3	1	1	i	t4	f1.wav	t2	0	1431.179199
version3	3	1	1	a	t1	f2.wav	t2	0	1218.976074
version3	3	1	1	i	t2	f2.wav	t4	0	1319.223267
version3	3	1	1	a	t1	m2.wav	t2	0	1685.251953
version3	3	1	1	o	t1	f1.wav	t4	0	1328.769409
version3	3	1	1	u	t3	m2.wav	t3	1	674.6595459
version3	3	1	1	i	t1	m2.wav	t1	1	940.5744019
version3	3	1	1	y	t3	f2.wav	t3	1	1934.571899
version3	3	1	1	y	t2	m1.wav	t2	1	1483.003052
version3	3	1	1	y	t3	m1.wav	t2	0	1062.591919
version3	3	1	1	o	t3	m1.wav	t4	0	2060.864014
version3	3	1	1	a	t1	f1.wav	t1	1	614.7155762
version3	3	1	1	e	t1	m1.wav	t2	0	1138.804932
version3	3	1	1	y	t4	m1.wav	t1	0	1456.908447
version3	3	1	1	a	t4	f2.wav	t1	0	788.4285889
version3	3	1	1	y	t2	f2.wav	t4	0	1310.321655
version3	3	1	1	o	t2	m1.wav	t2	1	1310.400391
version3	3	1	1	y	t4	f1.wav	t3	0	2353.298584
version3	3	1	1	o	t1	m1.wav	t2	0	1362.643311
version3	3	1	1	i	t4	m1.wav	t1	0	1184.479004
version3	3	1	1	u	t1	f1.wav	t3	0	1090.278442
version3	3	1	1	e	t3	f2.wav	t3	1	2133.126221
version3	3	1	1	u	t1	m1.wav	t4	0	2040.79126
version3	3	1	1	i	t1	f1.wav	t2	0	810.9661865
version3	3	1	1	u	t3	f2.wav	t3	1	655.112915
version3	3	1	1	o	t3	m2.wav	t4	0	681.0581665
version3	3	1	1	u	t2	f2.wav	t2	1	896.9991455
version3	3	1	1	u	t1	f2.wav	t2	0	800.6463013
version3	3	1	1	i	t4	m2.wav	t2	0	3447.435791
version3	3	1	1	i	t2	m1.wav	t1	0	920.854126
version3	3	1	1	u	t4	m1.wav	t1	0	562.5726929
version3	3	1	1	y	t1	m2.wav	t4	0	1951.241211
version3	3	1	1	o	t4	f2.wav	t2	0	930.6112061
version3	3	1	1	o	t4	m1.wav	t2	0	1778.572754
version3	3	1	1	e	t1	f2.wav	t3	0	1006.917908
version3	3	1	1	e	t1	m2.wav	t2	0	718.3969116
version3	3	1	2	i	t2	m2.wav	t2	1	1883.88195
version3	3	1	2	e	t2	m1.wav	t3	0	1744.730111
version3	3	1	2	o	t1	f1.wav	t1	1	1332.321215
version3	3	1	2	i	t4	m1.wav	t1	0	2117.101369
version3	3	1	2	o	t3	f2.wav	t4	0	1091.803251
version3	3	1	2	e	t3	f2.wav	t3	1	637.7852866
version3	3	1	2	i	t1	f2.wav	t2	0	715.5449102
version3	3	1	2	u	t3	m2.wav	t4	0	677.2728828
version3	3	1	2	e	t2	f2.wav	t4	0	259.3169376
version3	3	1	2	y	t2	m1.wav	t1	0	2042.284859
version3	3	1	2	u	t1	f2.wav	t3	0	624.9644996
version3	3	1	2	i	t1	m2.wav	t2	0	1704.168948
version3	3	1	2	e	t4	f1.wav	t3	0	1316.412746
version3	3	1	2	o	t4	f2.wav	t2	0	1027.181779
version3	3	1	2	a	t2	m1.wav	t2	1	655.7065868
version3	3	1	2	u	t1	m2.wav	t4	0	2710.23225
version3	3	1	2	a	t1	m2.wav	t2	0	1230.288281
version3	3	1	2	a	t3	f1.wav	t3	1	1811.97006
version3	3	1	2	a	t4	f1.wav	t1	0	1542.673653
version3	3	1	2	o	t2	m1.wav	t2	1	1367.534217
version3	3	1	2	y	t4	f1.wav	t2	0	1857.048332
version3	3	1	2	u	t2	M2.wav	t4	0	1596.045338
version3	3	1	2	a	t1	m1.wav	t2	0	1282.555603
version3	3	1	2	e	t3	f1.wav	t3	1	1527.914885
version3	3	1	2	i	t2	f2.wav	t2	1	1475.195466
version3	3	1	2	i	t3	m2.wav	t2	0	1434.60864
version3	3	1	2	u	t1	m1.wav	t4	0	2484.171514
version3	3	1	2	i	t3	f2.wav	t4	0	1562.38024
version3	3	1	2	y	t4	f2.wav	t3	0	1296.429855
version3	3	1	2	a	t3	f2.wav	t3	1	1005.619333
version3	3	1	2	e	t2	m2.wav	t2	1	994.2352438
version3	3	1	2	u	t3	m1.wav	t4	0	968.9974337
version3	3	1	2	y	t3	m2.wav	t2	0	1480.355004
version3	3	1	2	a	t1	f1.wav	t1	1	831.0568862
version3	3	1	2	e	t2	f1.wav	t4	0	1240.079127
version3	3	1	2	e	t1	m2.wav	t2	0	570.7532079
version3	3	1	2	a	t1	f2.wav	t1	1	875.6026518
version3	3	1	2	i	t4	f2.wav	t4	1	1233.225834
version3	3	1	2	a	t4	m2.wav	t2	0	3893.349872
version3	3	1	2	y	t3	f2.wav	t3	1	532.1402908
version3	3	1	2	o	t2	f1.wav	t4	0	4071.989735
version3	3	1	2	u	t4	f2.wav	t4	1	787.3759624
version3	3	1	2	e	t1	f2.wav	t3	0	721.8631309
version3	3	1	2	u	t3	f2.wav	t4	0	624.1432849
version3	3	1	2	o	t4	f1.wav	t1	0	1522.531651
version3	3	1	2	i	t4	m2.wav	t2	0	1652.483747
version3	3	1	2	e	t4	m1.wav	t4	1	3624.060736
version3	3	1	2	u	t1	f1.wav	t4	0	2261.772455
version3	3	1	2	a	t4	f2.wav	t2	0	1165.088537
version3	3	1	2	i	t2	f1.wav	t2	1	835.9418306
version3	3	1	2	e	t1	f1.wav	t3	0	965.4905902
version3	3	1	2	y	t2	f1.wav	t3	0	1336.422583
version3	3	1	2	o	t4	m1.wav	t2	0	951.5915312
version3	3	1	2	u	t2	f2.wav	t4	0	445.3977759
version3	3	1	2	a	t3	m1.wav	t2	0	1165.530368
version3	3	1	2	y	t4	m1.wav	t1	0	1413.29769
version3	3	1	2	o	t1	f2.wav	t2	0	675.4123182
version3	3	1	2	a	t3	m2.wav	t4	0	601.0650128
version3	3	1	2	e	t3	m1.wav	t4	0	1053.190334
version3	3	1	2	e	t3	m2.wav	t4	0	464.9850299
version3	3	1	2	i	t2	m1.wav	t2	1	1569.290419
version3	3	1	2	a	t2	f2.wav	t2	1	396.3956373
version3	3	1	2	y	t4	m2.wav	t4	1	2507.997861
version3	3	1	2	i	t1	m1.wav	t2	0	1253.520958
version3	3	1	2	u	t4	f1.wav	t1	0	1201.778871
version3	3	1	2	o	t1	m2.wav	t2	0	900.5218135
version3	3	1	2	o	t3	m1.wav	t4	0	1000.583832
version3	3	1	2	y	t3	m1.wav	t3	1	940.7942686
version3	3	1	2	o	t2	m2.wav	t3	0	434.1997434
version3	3	1	2	y	t2	m2.wav	t3	0	546.7617622
version3	3	1	2	y	t1	f1.wav	t2	0	1268.541916
version3	3	1	2	a	t2	f1.wav	t2	1	187.9204448
version3	3	1	2	i	t3	f1.wav	t4	0	1502.25278
version3	3	1	2	i	t4	f1.wav	t1	0	1221.459367
version3	3	1	2	e	t1	m1.wav	t2	0	628.0791275
version3	3	1	2	o	t3	m2.wav	t2	0	275.997006
version3	3	1	2	y	t1	m2.wav	t2	0	1377.560736
version3	3	1	2	e	t4	f2.wav	t4	1	1721.727973
version3	3	1	2	o	t4	m2.wav	t3	0	612.0889649
version3	3	1	2	o	t3	f1.wav	t4	0	1406.171086
version3	3	1	2	y	t2	f2.wav	t3	0	672.3413174
version3	3	1	2	u	t3	f1.wav	t3	1	201.9409752
version3	3	1	2	y	t1	f2.wav	t3	0	450.9803251
version3	3	1	2	u	t4	m1.wav	t1	0	1410.064585
version3	3	1	2	a	t2	m2.wav	t2	1	647.5487596
version3	3	1	2	u	t4	m2.wav	t4	1	1853.457228
version3	3	1	2	i	t1	f1.wav	t3	0	1220.761762
version3	3	1	2	u	t2	f1.wav	t4	0	736.8357571
version3	3	1	2	u	t2	m1.wav	t2	1	1251.338323
version3	3	1	2	e	t4	m2.wav	t3	0	600.7553464
version3	3	1	2	o	t2	f2.wav	t2	1	430.5680068
version3	3	1	2	o	t1	m1.wav	t4	0	1392.808383
version3	3	1	2	y	t1	m1.wav	t3	0	1400.953807
version3	3	1	2	a	t4	m1.wav	t1	0	1575.727117
version3	3	1	2	i	t3	m1.wav	t2	0	916.6813516
version3	3	1	2	y	t3	f1.wav	t3	1	394.936698
version4	4	0	1	y	t1	f2.wav	t1	1	4037.698888
version4	4	0	1	i	t4	m1.wav	t1	0	2274.155261
version4	4	0	1	y	t4	f1.wav	t2	0	2473.976476
version4	4	0	1	u	t3	f2.wav	t4	0	7210.566724
version4	4	0	1	a	t3	f2.wav	t2	0	3098.261334
version4	4	0	1	o	t4	f1.wav	t1	0	1955.868263
version4	4	0	1	y	t4	m1.wav	t1	0	1829.90077
version4	4	0	1	i	t3	m1.wav	t1	0	1849.727117
version4	4	0	1	i	t1	f2.wav	t2	0	1497.198888
version4	4	0	1	e	t3	f2.wav	t3	1	1431.779726
version4	4	0	1	y	t1	f1.wav	t2	0	1765.958512
version4	4	0	1	u	t3	m1.wav	t1	0	4144.250214
version4	4	0	1	u	t1	f2.wav	t4	0	2335.592814
version4	4	0	1	a	t1	m1.wav	t2	0	2890.099658
version4	4	0	1	o	t4	m1.wav	t1	0	3946.183062
version4	4	0	1	i	t4	f2.wav	t2	0	2305.582121
version4	4	0	1	u	t4	m2.wav	t4	1	3242.17237
version4	4	0	1	y	t3	m1.wav	t2	0	1643.996578
version4	4	0	1	o	t4	m2.wav	t1	0	1131.240376
version4	4	0	1	e	t3	m1.wav	t4	0	2233.931565
version4	4	0	1	i	t1	f1.wav	t1	1	1205.979897
version4	4	0	1	e	t2	m1.wav	t2	1	1184.308383
version4	4	0	1	u	t1	m1.wav	t2	0	1633.583832
version4	4	0	1	u	t4	m1.wav	t1	0	1627.603935
version4	4	0	1	i	t2	m2.wav	t3	0	953.7805817
version4	4	0	1	y	t3	f2.wav	t2	0	951.6501283
version4	4	0	1	a	t3	f1.wav	t2	0	1881.680068
version4	4	0	1	y	t4	m2.wav	t1	0	929.8669803
version4	4	0	1	a	t2	f2.wav	t3	0	1122.054748
version4	4	0	1	i	t3	m2.wav	t2	0	1635.669376
version4	4	0	1	e	t4	f2.wav	t4	1	2307.9645
version4	4	0	1	o	t3	f1.wav	t2	0	1649.578272
version4	4	0	1	a	t2	m2.wav	t3	0	1177.685629
version4	4	0	1	a	t2	m1.wav	t2	1	1673.766467
version4	4	0	1	u	t2	f2.wav	t2	1	1369.913174
version4	4	0	1	e	t4	f1.wav	t1	0	1215.871257
version4	4	0	1	u	t3	f1.wav	t2	0	2784.304962
version4	4	0	1	u	t3	m2.wav	t4	0	1709.511548
version4	4	0	1	e	t2	m2.wav	t2	1	1815.95124
version4	4	0	1	o	t1	m1.wav	t1	1	1585.93627
version4	4	0	1	o	t1	f1.wav	t2	0	576.0363559
version4	4	0	1	a	t3	m2.wav	t4	0	1215.908041
version4	4	0	1	e	t2	f1.wav	t2	1	832.0380667
version4	4	0	1	y	t2	m2.wav	t1	0	923.7378101
version4	4	0	1	a	t4	m1.wav	t1	0	1647.955518
version4	4	0	1	y	t1	m1.wav	t2	0	1879.851155
version4	4	0	1	u	t4	f2.wav	t2	0	1689.465783
version4	4	0	1	a	t4	f2.wav	t4	1	2406.061163
version4	4	0	1	e	t4	m2.wav	t1	0	1039.526946
version4	4	0	1	a	t4	m2.wav	t1	0	1198.136441
version4	4	0	1	a	t1	f2.wav	t2	0	637.7814371
version4	4	0	1	i	t1	m2.wav	t1	1	927.8545766
version4	4	0	1	o	t3	m2.wav	t2	0	776.1107784
version4	4	0	1	e	t1	f2.wav	t4	0	3409.914457
version4	4	0	1	y	t2	f2.wav	t3	0	741.4597947
version4	4	0	1	o	t2	m1.wav	t1	0	1871.850299
version4	4	0	1	e	t4	m1.wav	t1	0	1586.229683
version4	4	0	1	o	t2	f1.wav	t2	1	5626.535928
version4	4	0	1	a	t3	m1.wav	t1	0	838.0881095
version4	4	0	1	i	t4	m2.wav	t2	0	1516.17237
version4	4	0	1	o	t4	f2.wav	t2	0	995.6937553
version4	4	0	1	o	t1	m2.wav	t2	0	777.4153122
version4	4	0	1	i	t1	m1.wav	t4	0	3421.82592
version4	4	0	1	u	t2	f1.wav	t3	0	1032.111634
version4	4	0	1	i	t2	m1.wav	t2	1	995.9995723
version4	4	0	1	y	t2	m1.wav	t2	1	2769.612489
version4	4	0	1	u	t2	m1.wav	t2	1	777.2998289
version4	4	0	1	i	t3	f1.wav	t3	1	664.0778443
version4	4	0	1	e	t3	f1.wav	t3	1	1089.757485
version4	4	0	1	o	t1	f2.wav	t2	0	1199.752352
version4	4	0	1	a	t4	f1.wav	t4	1	1919.704448
version4	4	0	1	e	t1	m1.wav	t4	0	1669.839607
version4	4	0	1	a	t1	f1.wav	t4	0	829.3259196
version4	4	0	1	e	t3	m2.wav	t3	1	965.9208725
version4	4	0	1	y	t3	m2.wav	t1	0	2127.510693
version4	4	0	1	o	t3	m1.wav	t1	0	848.0757057
version4	4	0	1	u	t4	f1.wav	t2	0	1055.883661
version4	4	0	1	i	t4	f1.wav	t2	0	839.6150556
version4	4	0	1	e	t1	m2.wav	t2	0	655.6903336
version4	4	0	1	y	t3	f1.wav	t3	1	1283.729683
version4	4	0	1	e	t2	f2.wav	t4	0	1433.976476
version4	4	0	1	i	t2	f1.wav	t4	0	3624.435415
version4	4	0	1	u	t1	m2.wav	t2	0	1115.867836
version4	4	0	1	u	t2	M2.wav	t1	0	2758.240804
version4	4	0	1	o	t2	f2.wav	t2	1	1740.100513
version4	4	0	1	y	t1	m2.wav	t4	0	1353.755346
version4	4	0	1	y	t4	f2.wav	t2	0	1249.407186
version4	4	0	1	a	t2	f1.wav	t2	1	1580.114628
version4	4	0	1	a	t1	m2.wav	t2	0	2429.639863
version4	4	0	1	o	t2	m2.wav	t2	1	2354.044055
version4	4	0	1	i	t2	f2.wav	t2	1	881.9478186
version4	4	0	1	o	t3	f2.wav	t3	1	1439.488879
version4	4	0	1	i	t3	f2.wav	t4	0	707.4426861
version4	4	0	1	y	t2	f1.wav	t2	1	2577.5787
version4	4	0	1	e	t1	f1.wav	t1	1	809.4923011
version4	4	0	1	u	t1	f1.wav	t2	0	1403.25278
version4	4	0	2	u	t4	m1.wav	t1	0	2291.774166
version4	4	0	2	i	t3	m1.wav	t1	0	2868.265184
version4	4	0	2	u	t2	M2.wav	t2	1	2163.2284
version4	4	0	2	a	t1	f1.wav	t1	1	2737.438837
version4	4	0	2	o	t4	m2.wav	t4	1	6928.387938
version4	4	0	2	e	t4	m2.wav	t1	0	3455.545338
version4	4	0	2	u	t1	m1.wav	t1	1	2610.780154
version4	4	0	2	y	t3	m1.wav	t3	1	1327.641146
version4	4	0	2	e	t2	m1.wav	t3	0	1531.44012
version4	4	0	2	i	t4	f1.wav	t1	0	1992.340034
version4	4	0	2	a	t4	m2.wav	t2	0	1252.749786
version4	4	0	2	y	t3	m2.wav	t3	1	2735.949102
version4	4	0	2	y	t2	f1.wav	t3	0	678.9183062
version4	4	0	2	i	t1	f2.wav	t1	1	1633.190761
version4	4	0	2	u	t1	f1.wav	t1	1	2315.798118
version4	4	0	2	e	t3	f1.wav	t4	0	2542.856715
version4	4	0	2	o	t2	f2.wav	t2	1	3481.041061
version4	4	0	2	y	t2	m1.wav	t1	0	1302.449957
version4	4	0	2	e	t3	m2.wav	t3	1	1395.685629
version4	4	0	2	u	t3	f2.wav	t3	1	905.4225834
version4	4	0	2	a	t1	f2.wav	t1	1	2866.905902
version4	4	0	2	o	t1	f2.wav	t1	1	869.6343028
version4	4	0	2	i	t3	m2.wav	t2	0	1408.925577
version4	4	0	2	i	t2	m2.wav	t2	1	670.8083832
version4	4	0	2	a	t3	m1.wav	t4	0	2592.921728
version4	4	0	2	a	t2	m1.wav	t3	0	1791.327203
version4	4	0	2	u	t2	f1.wav	t2	1	3722.194611
version4	4	0	2	o	t4	m1.wav	t1	0	2416.48503
version4	4	0	2	i	t2	f2.wav	t3	0	2942.303251
version4	4	0	2	y	t4	f2.wav	t4	1	2412.710864
version4	4	0	2	i	t3	f1.wav	t3	1	2645.047904
version4	4	0	2	o	t2	m2.wav	t3	0	4591.886228
version4	4	0	2	i	t1	m2.wav	t1	1	1413.090676
version4	4	0	2	i	t2	m1.wav	t1	0	1291.051326
version4	4	0	2	y	t1	f2.wav	t2	0	616.3413174
version4	4	0	2	e	t3	f2.wav	t3	1	663.3686912
version4	4	0	2	a	t2	f2.wav	t3	0	6364.683062
version4	4	0	2	u	t1	f2.wav	t2	0	1203.83148
version4	4	0	2	e	t4	m1.wav	t1	0	914.7780154
version4	4	0	2	o	t2	f1.wav	t2	1	309.4341317
version4	4	0	2	o	t4	f1.wav	t1	0	1014.351155
version4	4	0	2	u	t1	m2.wav	t2	0	1198.595808
version4	4	0	2	e	t1	f1.wav	t3	0	574.0735672
version4	4	0	2	a	t2	f1.wav	t2	1	897.780154
version4	4	0	2	o	t3	f2.wav	t3	1	613.5791275
version4	4	0	2	e	t4	f1.wav	t4	1	3140.050898
version4	4	0	2	u	t3	f1.wav	t3	1	1115.010693
version4	4	0	2	u	t3	m2.wav	t3	1	885.6715141
version4	4	0	2	o	t2	m1.wav	t2	1	1555.621471
version4	4	0	2	i	t4	m1.wav	t1	0	807.314799
version4	4	0	2	e	t1	m1.wav	t2	0	1842.138152
version4	4	0	2	u	t4	m2.wav	t2	0	2010.686912
version4	4	0	2	y	t2	f2.wav	t3	0	1061.295552
version4	4	0	2	u	t4	f2.wav	t4	1	1402.472626
version4	4	0	2	i	t4	f2.wav	t2	0	1423.75834
version4	4	0	2	a	t4	f1.wav	t1	0	1099.980325
version4	4	0	2	u	t4	f1.wav	t1	0	1157.249358
version4	4	0	2	a	t2	m2.wav	t3	0	1237.788708
version4	4	0	2	u	t2	m1.wav	t2	1	4183.660821
version4	4	0	2	y	t4	f1.wav	t4	1	1226.229256
version4	4	0	2	e	t2	f2.wav	t3	0	1536.798973
version4	4	0	2	e	t1	m2.wav	t2	0	964.5076989
version4	4	0	2	o	t3	m2.wav	t3	1	4584.288708
version4	4	0	2	i	t1	m1.wav	t1	1	1566.274594
version4	4	0	2	o	t3	f1.wav	t3	1	4644.091959
version4	4	0	2	i	t4	m2.wav	t1	0	1864.435843
version4	4	0	2	a	t4	f2.wav	t1	0	725.167237
version4	4	0	2	a	t1	m1.wav	t2	0	1292.944825
version4	4	0	2	y	t1	m1.wav	t4	0	3104.498717
version4	4	0	2	o	t1	m1.wav	t4	0	1293.835757
version4	4	0	2	o	t3	m1.wav	t3	1	1974.907613
version4	4	0	2	a	t3	m2.wav	t2	0	749.173225
version4	4	0	2	u	t3	m1.wav	t2	0	3264.021814
version4	4	0	2	e	t2	f1.wav	t3	0	2958.465783
version4	4	0	2	e	t3	m1.wav	t2	0	1623.703593
version4	4	0	2	a	t3	f1.wav	t3	1	1713.419589
version4	4	0	2	e	t2	m2.wav	t3	0	1077.197177
version4	4	0	2	a	t4	m1.wav	t1	0	1042.991873
version4	4	0	2	i	t2	f1.wav	t2	1	809.1398631
version4	4	0	2	a	t1	m2.wav	t4	0	2373.778443
version4	4	0	2	o	t4	f2.wav	t1	0	1415.626604
version4	4	0	2	y	t1	f1.wav	t2	0	1197.636441
version4	4	0	2	o	t1	m2.wav	t2	0	1149.457656
version4	4	0	2	y	t4	m2.wav	t4	1	2349.417451
version4	4	0	2	i	t3	f2.wav	t3	1	778.031651
version4	4	0	2	a	t3	f2.wav	t3	1	524.3366125
version4	4	0	2	u	t2	f2.wav	t2	1	840.0688623
version4	4	0	2	e	t4	f2.wav	t4	1	955.2502139
version4	4	0	2	i	t1	f1.wav	t2	0	1248.136869
version4	4	0	2	e	t1	f2.wav	t2	0	1645.474337
version4	4	0	2	y	t3	f2.wav	t4	0	1500.10479
version4	4	0	2	o	t1	f1.wav	t2	0	716.0585971
version4	4	0	2	y	t1	m2.wav	t1	1	1205.086399
version4	4	0	2	y	t4	m1.wav	t1	0	1039.786142
version4	4	0	2	y	t2	m2.wav	t3	0	852.8579983
version4	4	0	2	y	t3	f1.wav	t3	1	622.7352438
version5	5	1	1	e	t1	m2.wav	t1	1	5960.721129
version5	5	1	1	o	t3	f1.wav	t3	1	4656.564585
version5	5	1	1	a	t4	m1.wav	t1	0	9230.041061
version5	5	1	1	y	t1	f1.wav	t1	1	1693.126176
version5	5	1	1	u	t2	f1.wav	t3	0	3343.869974
version5	5	1	1	u	t4	m2.wav	t1	0	3217.180496
version5	5	1	1	y	t4	m2.wav	t1	0	809.9037639
version5	5	1	1	u	t3	f1.wav	t2	0	4172.094953
version5	5	1	1	i	t3	f1.wav	t2	0	2619.167665
version5	5	1	1	i	t2	f1.wav	t2	1	928.5034217
version5	5	1	1	y	t1	f2.wav	t1	1	2925.326347
version5	5	1	1	o	t1	m2.wav	t1	1	1605.465355
version5	5	1	1	i	t3	m2.wav	t2	0	3186.347733
version5	5	1	1	o	t4	f2.wav	t2	0	3348.665954
version5	5	1	1	o	t1	m1.wav	t4	0	1261.594953
version5	5	1	1	y	t4	f2.wav	t4	1	663.283148
version5	5	1	1	a	t3	f1.wav	t3	1	3588.026946
version5	5	1	1	u	t1	f1.wav	t2	0	928.5816938
version5	5	1	1	e	t2	m2.wav	t2	1	3086.610351
version5	5	1	1	u	t2	f2.wav	t2	1	441.0975192
version5	5	1	1	i	t4	m2.wav	t1	0	1610.059025
version5	5	1	1	u	t4	m1.wav	t1	0	1680.049615
version5	5	1	1	i	t4	m1.wav	t1	0	1276.616766
version5	5	1	1	e	t4	m1.wav	t4	1	4615.275877
version5	5	1	1	i	t2	m1.wav	t2	1	2310.763473
version5	5	1	1	u	t2	m1.wav	t3	0	3232.188195
version5	5	1	1	o	t2	m2.wav	t3	0	2577.210436
version5	5	1	1	e	t1	f2.wav	t2	0	3534.914885
version5	5	1	1	o	t4	m1.wav	t1	0	2213.873396
version5	5	1	1	y	t1	m1.wav	t1	1	2240.174936
version5	5	1	1	o	t4	m2.wav	t2	0	3430.889222
version5	5	1	1	e	t2	m1.wav	t3	0	1408.928571
version5	5	1	1	a	t3	f2.wav	t3	1	630.0923867
version5	5	1	1	a	t4	m2.wav	t1	0	2601.177074
version5	5	1	1	a	t4	f2.wav	t2	0	4770.024808
version5	5	1	1	e	t4	m2.wav	t2	0	964.459367
version5	5	1	1	y	t3	m2.wav	t2	0	682.9704876
version5	5	1	1	i	t2	m2.wav	t2	1	1766.542772
version5	5	1	1	o	t2	f1.wav	t3	0	745.7553464
version5	5	1	1	i	t3	m1.wav	t1	0	1562.173225
version5	5	1	1	y	t3	m1.wav	t2	0	1747.038494
version5	5	1	1	o	t1	f1.wav	t1	1	2371.309666
version5	5	1	1	a	t3	m1.wav	t1	0	4590.338751
version5	5	1	1	a	t1	f1.wav	t1	1	1672.943114
version5	5	1	1	a	t1	m2.wav	t1	1	1458.700599
version5	5	1	1	a	t3	m2.wav	t3	1	538.2810094
version5	5	1	1	e	t2	f1.wav	t3	0	945.6993157
version5	5	1	1	u	t3	m2.wav	t3	1	924.1706587
version5	5	1	1	u	t2	M2.wav	t2	1	1254.087254
version5	5	1	1	i	t4	f1.wav	t1	0	2625.695038
version5	5	1	1	i	t1	f1.wav	t1	1	2344.295979
version5	5	1	1	o	t4	f1.wav	t1	0	848.7057314
version5	5	1	1	e	t2	f2.wav	t2	1	2305.236955
version5	5	1	1	a	t4	f1.wav	t1	0	4198.822498
version5	5	1	1	o	t3	m1.wav	t4	0	1189.2716
version5	5	1	1	e	t1	f1.wav	t2	0	1089.117194
version5	5	1	1	i	t4	f2.wav	t2	0	3611.520103
version5	5	1	1	a	t2	f1.wav	t3	0	541.5898204
version5	5	1	1	u	t1	m2.wav	t1	1	1141.323353
version5	5	1	1	e	t4	f2.wav	t4	1	3381.371257
version5	5	1	1	u	t1	m1.wav	t1	1	1636.769033
version5	5	1	1	e	t1	m1.wav	t2	0	3782.113345
version5	5	1	1	a	t2	f2.wav	t2	1	1764.856287
version5	5	1	1	a	t2	m2.wav	t2	1	856.6462789
version5	5	1	1	u	t4	f2.wav	t4	1	1158.190761
version5	5	1	1	u	t3	f2.wav	t3	1	796.540633
version5	5	1	1	o	t3	m2.wav	t3	1	2346.170231
version5	5	1	1	u	t4	f1.wav	t1	0	1254.438409
version5	5	1	1	a	t1	m1.wav	t1	1	728.0209581
version5	5	1	1	y	t3	f1.wav	t3	1	1811.242943
version5	5	1	1	y	t3	f2.wav	t3	1	331.3648417
version5	5	1	1	y	t2	m1.wav	t4	0	2371.489307
version5	5	1	1	i	t1	m2.wav	t1	1	1476.329769
version5	5	1	1	e	t4	f1.wav	t4	1	2892.928144
version5	5	1	1	y	t2	m2.wav	t2	1	941.9409752
version5	5	1	1	y	t4	f1.wav	t4	1	2989.615483
version5	5	1	1	o	t1	f2.wav	t1	1	1064.206159
version5	5	1	1	o	t3	f2.wav	t3	1	779.3366125
version5	5	1	1	y	t4	m1.wav	t1	0	1188.870402
version5	5	1	1	i	t3	f2.wav	t3	1	2123.335757
version5	5	1	1	i	t1	f2.wav	t2	0	789.5141146
version5	5	1	1	e	t3	f2.wav	t3	1	474.1086399
version5	5	1	1	i	t1	m1.wav	t1	1	1966.867836
version5	5	1	1	u	t3	m1.wav	t4	0	1354.581694
version5	5	1	1	y	t1	m2.wav	t1	1	2783.704448
version5	5	1	1	e	t3	f1.wav	t4	0	4674.426861
version5	5	1	1	e	t3	m2.wav	t2	0	2423.956373
version5	5	1	1	a	t2	m1.wav	t1	0	1112.222412
version5	5	1	1	a	t1	f2.wav	t1	1	608.8691189
version5	5	1	1	u	t1	f2.wav	t1	1	1013.552181
version5	5	1	1	o	t2	m1.wav	t4	0	3470.658683
version5	5	1	1	y	t2	f2.wav	t3	0	2447.454234
version5	5	1	1	i	t2	f2.wav	t2	1	3713.179641
version5	5	1	1	e	t3	m1.wav	t4	0	2171.999145
version5	5	1	1	o	t2	f2.wav	t2	1	1278.84089
version5	5	1	1	y	t2	f1.wav	t3	0	3239.868691
version5	5	1	2	y	t1	m1.wav	t1	1	3375.806672
version5	5	1	2	a	t1	m2.wav	t2	0	5109.52053
version5	5	1	2	a	t3	f2.wav	t3	1	1079.166809
version5	5	1	2	o	t1	f2.wav	t1	1	3683.028657
version5	5	1	2	y	t4	m1.wav	t4	1	4911.846878
version5	5	1	2	a	t3	f1.wav	t3	1	1061.10479
version5	5	1	2	i	t2	m1.wav	t2	1	2173.14414
version5	5	1	2	y	t3	m1.wav	t3	1	1177.109495
version5	5	1	2	a	t4	f2.wav	t4	1	2880.974765
version5	5	1	2	e	t3	m1.wav	t1	0	1442.558169
version5	5	1	2	u	t3	f1.wav	t3	1	270.786142
version5	5	1	2	a	t1	m1.wav	t2	0	3689.411035
version5	5	1	2	u	t4	f2.wav	t4	1	3595.220701
version5	5	1	2	y	t3	m2.wav	t2	0	1835.233105
version5	5	1	2	u	t1	m2.wav	t1	1	1184.884517
version5	5	1	2	o	t3	m1.wav	t3	1	808.5504705
version5	5	1	2	o	t3	m2.wav	t3	1	420.8622754
version5	5	1	2	e	t2	f2.wav	t2	1	1143.084688
version5	5	1	2	i	t4	f2.wav	t4	1	2530.748503
version5	5	1	2	e	t3	m2.wav	t2	0	3163.025235
version5	5	1	2	u	t3	m1.wav	t4	0	5237.603507
version5	5	1	2	i	t2	f1.wav	t2	1	1092.863986
version5	5	1	2	y	t1	f1.wav	t1	1	1947.364842
version5	5	1	2	i	t4	m1.wav	t1	0	3231.596664
version5	5	1	2	i	t4	m2.wav	t1	0	2232.817365
version5	5	1	2	u	t2	f2.wav	t2	1	901.0881095
version5	5	1	2	o	t1	m1.wav	t1	1	1963.17408
version5	5	1	2	u	t1	m1.wav	t1	1	1210.988452
version5	5	1	2	o	t1	m2.wav	t1	1	1848.904619
version5	5	1	2	u	t1	f1.wav	t1	1	2134.705304
version5	5	1	2	e	t4	m2.wav	t4	1	2363.109923
version5	5	1	2	a	t1	f2.wav	t1	1	2183.082549
version5	5	1	2	o	t3	f2.wav	t2	0	418.2707442
version5	5	1	2	a	t3	m1.wav	t1	0	2245.397776
version5	5	1	2	a	t4	m1.wav	t1	0	773.0260907
version5	5	1	2	i	t4	f1.wav	t1	0	1262.914885
version5	5	1	2	o	t4	f2.wav	t4	1	6157.684346
version5	5	1	2	i	t1	f2.wav	t1	1	1891.462789
version5	5	1	2	e	t4	f1.wav	t3	0	1328.736099
version5	5	1	2	a	t4	f1.wav	t1	0	1332.914885
version5	5	1	2	u	t4	m2.wav	t4	1	2868.788708
version5	5	1	2	u	t3	f2.wav	t2	0	962.5521814
version5	5	1	2	y	t2	m1.wav	t1	0	1578.662104
version5	5	1	2	o	t2	f1.wav	t2	1	390.9568007
version5	5	1	2	e	t4	m1.wav	t1	0	1554.87083
version5	5	1	2	i	t3	m2.wav	t2	0	553.216852
version5	5	1	2	e	t1	m1.wav	t1	1	1459.142429
version5	5	1	2	e	t4	f2.wav	t4	1	2073.183062
version5	5	1	2	y	t1	m2.wav	t1	1	1096.710436
version5	5	1	2	y	t1	f2.wav	t1	1	902.823781
version5	5	1	2	a	t1	f1.wav	t1	1	1016.768178
version5	5	1	2	a	t2	f2.wav	t2	1	742.5671514
version5	5	1	2	i	t1	m2.wav	t1	1	985.0410607
version5	5	1	2	u	t3	m2.wav	t3	1	538.9974337
version5	5	1	2	i	t1	m1.wav	t1	1	1144.675364
version5	5	1	2	e	t2	m1.wav	t2	1	1569.345167
version5	5	1	2	o	t2	m1.wav	t2	1	2959.490163
version5	5	1	2	i	t2	f2.wav	t2	1	576.7125749
version5	5	1	2	o	t2	f2.wav	t3	0	3721.174508
version5	5	1	2	u	t4	m1.wav	t1	0	1316.665526
version5	5	1	2	u	t4	f1.wav	t4	1	2495.235672
version5	5	1	2	y	t4	f2.wav	t1	0	2853.239949
version5	5	1	2	o	t4	f1.wav	t1	0	988.5983747
version5	5	1	2	e	t1	f2.wav	t1	1	807.1197605
version5	5	1	2	u	t2	f1.wav	t2	1	2366.907613
version5	5	1	2	a	t4	m2.wav	t1	0	912.9371257
version5	5	1	2	a	t2	m1.wav	t1	0	1359.201882
version5	5	1	2	e	t3	f1.wav	t3	1	628.6231822
version5	5	1	2	u	t1	f2.wav	t1	1	1180.644996
version5	5	1	2	i	t3	m1.wav	t1	0	878.6633875
version5	5	1	2	u	t2	M2.wav	t2	1	824.5004277
version5	5	1	2	i	t3	f2.wav	t3	1	819.2057314
version5	5	1	2	e	t1	m2.wav	t1	1	960.6043627
version5	5	1	2	y	t4	f1.wav	t4	1	2067.038067
version5	5	1	2	y	t4	m2.wav	t1	0	4909.411035
version5	5	1	2	y	t2	m2.wav	t2	1	1018.78272
version5	5	1	2	o	t3	f1.wav	t3	1	236.8481608
version5	5	1	2	y	t2	f2.wav	t2	1	966.9298546
version5	5	1	2	o	t4	m2.wav	t4	1	1675.000428
version5	5	1	2	u	t2	m1.wav	t4	0	4673.835757
version5	5	1	2	y	t3	f1.wav	t3	1	773.0012831
version5	5	1	2	a	t2	f1.wav	t2	1	954.9576561
version5	5	1	2	y	t2	f1.wav	t3	0	842.9448246
version5	5	1	2	e	t2	m2.wav	t2	1	725.1180496
version5	5	1	2	i	t2	m2.wav	t1	0	1267.344311
version5	5	1	2	o	t1	f1.wav	t1	1	819.0881095
version5	5	1	2	a	t3	m2.wav	t2	0	698.5645851
version5	5	1	2	y	t3	f2.wav	t3	1	302.6856287
version5	5	1	2	i	t1	f1.wav	t1	1	830.7968349
version5	5	1	2	e	t3	f2.wav	t4	0	2519.532079
version5	5	1	2	i	t3	f1.wav	t3	1	4307.738666
version5	5	1	2	e	t2	f1.wav	t2	1	1174.36698
version5	5	1	2	e	t1	f1.wav	t2	0	2682.74337
version5	5	1	2	o	t4	m1.wav	t1	0	3502.969632
version5	5	1	2	o	t2	m2.wav	t2	1	2631.036784
version5	5	1	2	a	t2	m2.wav	t2	1	2983.109495
version1	6	0	1	y	t3	f1.wav	t3	1	10566.07613
version1	6	0	1	o	t3	m2.wav	t2	0	2621.552181
version1	6	0	1	u	t2	M2.wav	t3	0	6295.050898
version1	6	0	1	u	t4	m2.wav	t4	1	2163.18349
version1	6	0	1	a	t4	f1.wav	t4	1	2058.826347
version1	6	0	1	e	t3	f1.wav	t2	0	5379.165526
version1	6	0	1	u	t2	m1.wav	t2	1	2312.29769
version1	6	0	1	u	t2	f1.wav	t3	0	3129.163815
version1	6	0	1	a	t3	f2.wav	t1	0	3029.112917
version1	6	0	1	y	t4	m1.wav	t1	0	1000.892643
version1	6	0	1	i	t1	m1.wav	t1	1	656.8032506
version1	6	0	1	a	t4	f2.wav	t4	1	1788.279726
version1	6	0	1	y	t2	m2.wav	t2	1	2302.321642
version1	6	0	1	a	t2	f2.wav	t2	1	1230.210864
version1	6	0	1	e	t1	m1.wav	t1	1	1718.721557
version1	6	0	1	a	t3	m2.wav	t3	1	5223.226262
version1	6	0	1	y	t2	f2.wav	t2	1	1958.669803
version1	6	0	1	o	t4	f2.wav	t1	0	2494.864842
version1	6	0	1	y	t3	m1.wav	t2	0	2136.584688
version1	6	0	1	a	t1	m2.wav	t1	1	746.2523524
version1	6	0	1	a	t2	m2.wav	t2	1	1024.589393
version1	6	0	1	y	t4	m2.wav	t4	1	1302.488024
version1	6	0	1	a	t4	m1.wav	t1	0	2902.918734
version1	6	0	1	y	t1	m2.wav	t1	1	1654.930282
version1	6	0	1	i	t1	f1.wav	t1	1	861.832763
version1	6	0	1	y	t1	m1.wav	t1	1	1400.236955
version1	6	0	1	u	t3	f2.wav	t3	1	2203.01882
version1	6	0	1	e	t3	f2.wav	t3	1	2964.716424
version1	6	0	1	y	t1	f2.wav	t1	1	928.0996578
version1	6	0	1	e	t2	m1.wav	t2	1	1328.251497
version1	6	0	1	y	t4	f1.wav	t4	1	894.5175364
version1	6	0	1	e	t2	m2.wav	t2	1	1332.211292
version1	6	0	1	a	t1	m1.wav	t1	1	886.5945252
version1	6	0	1	i	t2	f2.wav	t2	1	940.6372968
version1	6	0	1	e	t3	m1.wav	t1	0	1182.897776
version1	6	0	1	o	t1	m1.wav	t1	1	868.2647562
version1	6	0	1	i	t3	f1.wav	t1	0	896.3460222
version1	6	0	1	a	t2	f1.wav	t2	1	778.5111206
version1	6	0	1	i	t2	m2.wav	t2	1	594.6163388
version1	6	0	1	i	t4	f2.wav	t4	1	1666.372541
version1	6	0	1	o	t3	f1.wav	t3	1	1704.458084
version1	6	0	1	o	t1	f1.wav	t1	1	1068.805817
version1	6	0	1	o	t2	m2.wav	t3	0	792.2566296
version1	6	0	1	y	t3	f2.wav	t3	1	1238.419162
version1	6	0	1	e	t1	f2.wav	t1	1	676.4110351
version1	6	0	1	e	t4	m1.wav	t4	1	2014.770317
version1	6	0	1	o	t2	m1.wav	t2	1	4178.681779
version1	6	0	1	e	t4	f1.wav	t4	1	2478.399914
version1	6	0	1	a	t1	f1.wav	t1	1	1054.720701
version1	6	0	1	i	t3	m1.wav	t1	0	848.7724551
version1	6	0	1	o	t4	m1.wav	t4	1	1528.438409
version1	6	0	1	u	t4	m1.wav	t1	0	1432.630026
version1	6	0	1	i	t2	m1.wav	t2	1	1604.857571
version1	6	0	1	u	t3	f1.wav	t3	1	422.0393499
version1	6	0	1	e	t2	f2.wav	t2	1	1158.357998
version1	6	0	1	e	t4	m2.wav	t4	1	772.3793841
version1	6	0	1	o	t1	m2.wav	t1	1	1806.502139
version1	6	0	1	e	t1	f1.wav	t3	0	2784.74337
version1	6	0	1	i	t4	m1.wav	t1	0	1176.633875
version1	6	0	1	i	t4	m2.wav	t4	1	998.4798973
version1	6	0	1	i	t1	m2.wav	t1	1	1600.21728
version1	6	0	1	e	t3	m2.wav	t3	1	872.2489307
version1	6	0	1	o	t4	f1.wav	t1	0	1426.37639
version1	6	0	1	i	t4	f1.wav	t4	1	1552.193328
version1	6	0	1	o	t4	m2.wav	t4	1	4204.917879
version1	6	0	1	o	t3	f2.wav	t3	1	854.8130881
version1	6	0	1	o	t2	f1.wav	t3	0	3714.350299
version1	6	0	1	o	t1	f2.wav	t1	1	1062.478186
version1	6	0	1	u	t3	m2.wav	t3	1	1570.653122
version1	6	0	1	a	t1	f2.wav	t1	1	914.4456801
version1	6	0	1	o	t3	m1.wav	t4	0	1454.760051
version1	6	0	1	e	t1	m2.wav	t1	1	1172.375107
version1	6	0	1	y	t4	f2.wav	t4	1	822.5012831
version1	6	0	1	y	t3	m2.wav	t3	1	654.0795552
version1	6	0	1	a	t3	m1.wav	t3	1	1014.701882
version1	6	0	1	i	t2	f1.wav	t2	1	746.0825492
version1	6	0	1	y	t2	f1.wav	t2	1	2609.088965
version1	6	0	1	u	t1	m2.wav	t1	1	720.6783576
version1	6	0	1	o	t2	f2.wav	t2	1	1862.239093
version1	6	0	1	a	t2	m1.wav	t1	0	1460.498289
version1	6	0	1	y	t1	f1.wav	t1	1	1980.565868
version1	6	0	1	a	t3	f1.wav	t3	1	482.0423439
version1	6	0	1	u	t1	f2.wav	t1	1	2270.250642
version1	6	0	1	y	t2	m1.wav	t2	1	1838.576561
version1	6	0	1	a	t4	m2.wav	t4	1	790.4242943
version1	6	0	1	u	t4	f2.wav	t4	1	2680.742515
version1	6	0	1	u	t1	f1.wav	t1	1	852.3729683
version1	6	0	1	u	t4	f1.wav	t4	1	2158.941403
version1	6	0	1	e	t2	f1.wav	t3	0	844.8100941
version1	6	0	1	u	t2	f2.wav	t2	1	580.676219
version1	6	0	1	u	t3	m1.wav	t3	1	1192.148845
version1	6	0	1	e	t4	f2.wav	t4	1	1146.237382
version1	6	0	1	i	t3	m2.wav	t2	0	1990.72284
version1	6	0	1	u	t1	m1.wav	t1	1	1430.781865
version1	6	0	1	i	t1	f2.wav	t1	1	1410.444825
version1	6	0	1	i	t3	f2.wav	t3	1	532.4443969
version1	6	0	2	i	t1	m2.wav	t1	1	1407.506843
version1	6	0	2	o	t2	m2.wav	t2	1	2502.514115
version1	6	0	2	u	t3	f2.wav	t3	1	820.0307956
version1	6	0	2	a	t2	f2.wav	t2	1	595.9726262
version1	6	0	2	i	t1	f1.wav	t1	1	1285.788708
version1	6	0	2	y	t2	f1.wav	t3	0	1722.276305
version1	6	0	2	i	t3	f1.wav	t3	1	519.5885372
version1	6	0	2	i	t4	m1.wav	t1	0	1101.165098
version1	6	0	2	o	t4	m2.wav	t1	0	1307.665098
version1	6	0	2	e	t4	f2.wav	t4	1	1579.011548
version1	6	0	2	e	t1	f1.wav	t2	0	2353.985885
version1	6	0	2	a	t3	f1.wav	t3	1	810.2202737
version1	6	0	2	e	t4	m2.wav	t3	0	1101.202737
version1	6	0	2	a	t1	m1.wav	t1	1	2082.051326
version1	6	0	2	u	t4	f1.wav	t1	0	989.8832335
version1	6	0	2	i	t1	f2.wav	t1	1	710.8353293
version1	6	0	2	y	t3	m1.wav	t2	0	3392.239521
version1	6	0	2	y	t2	m1.wav	t2	1	753.144568
version1	6	0	2	a	t1	m2.wav	t1	1	938.6749358
version1	6	0	2	o	t3	f2.wav	t3	1	376.3934987
version1	6	0	2	e	t1	m1.wav	t3	0	2368.400342
version1	6	0	2	a	t1	f2.wav	t1	1	1138.964072
version1	6	0	2	i	t1	m1.wav	t1	1	1085.372968
version1	6	0	2	e	t3	f2.wav	t3	1	634.8964927
version1	6	0	2	i	t2	m1.wav	t2	1	1621.078272
version1	6	0	2	y	t4	m2.wav	t4	1	727.2450813
version1	6	0	2	e	t3	f1.wav	t3	1	596.9456801
version1	6	0	2	a	t4	m2.wav	t4	1	3403.041916
version1	6	0	2	o	t4	f2.wav	t1	0	5445.772455
version1	6	0	2	o	t1	m2.wav	t2	0	769.3370402
version1	6	0	2	u	t1	m2.wav	t2	0	460.4418306
version1	6	0	2	e	t4	m1.wav	t4	1	2017.164243
version1	6	0	2	a	t3	f2.wav	t3	1	503.3588537
version1	6	0	2	e	t1	m2.wav	t1	1	911.8272027
version1	6	0	2	e	t3	m1.wav	t3	1	1600.701454
version1	6	0	2	a	t3	m1.wav	t3	1	527.8999145
version1	6	0	2	o	t3	m2.wav	t2	0	1563.766895
version1	6	0	2	u	t1	f2.wav	t1	1	1408.630026
version1	6	0	2	y	t3	m2.wav	t2	0	1409.014115
version1	6	0	2	o	t2	m1.wav	t2	1	1600.628315
version1	6	0	2	a	t1	f1.wav	t1	1	685.7023097
version1	6	0	2	u	t4	f2.wav	t4	1	874.7994012
version1	6	0	2	i	t3	m1.wav	t1	0	1304.057314
version1	6	0	2	u	t3	m1.wav	t3	1	575.8511548
version1	6	0	2	u	t2	M2.wav	t2	1	726.3023952
version1	6	0	2	i	t2	f1.wav	t2	1	474.0218135
version1	6	0	2	u	t3	f1.wav	t3	1	1591.760051
version1	6	0	2	i	t3	f2.wav	t3	1	891.5671514
version1	6	0	2	a	t2	f1.wav	t2	1	861.9063302
version1	6	0	2	a	t3	m2.wav	t2	0	370.2382378
version1	6	0	2	e	t2	m1.wav	t2	1	819.4657827
version1	6	0	2	a	t4	m1.wav	t4	1	972.4811805
version1	6	0	2	i	t4	f2.wav	t4	1	684.5278015
version1	6	0	2	y	t4	f2.wav	t4	1	3645.716852
version1	6	0	2	u	t2	f2.wav	t2	1	631.5684346
version1	6	0	2	o	t1	m1.wav	t3	0	2300.322926
version1	6	0	2	u	t4	m1.wav	t1	0	964.1916168
version1	6	0	2	u	t1	m1.wav	t1	1	3829.714286
version1	6	0	2	u	t2	m1.wav	t2	1	687.034645
version1	6	0	2	a	t4	f1.wav	t4	1	742.9747648
version1	6	0	2	i	t2	f2.wav	t2	1	639.1988879
version1	6	0	2	i	t4	f1.wav	t4	1	753.7442258
version1	6	0	2	e	t4	f1.wav	t3	0	549.811805
version1	6	0	2	u	t2	f1.wav	t2	1	635.3956373
version1	6	0	2	y	t3	f2.wav	t3	1	276.8481608
version1	6	0	2	o	t2	f1.wav	t2	1	647.7724551
version1	6	0	2	o	t3	f1.wav	t3	1	464.8802395
version1	6	0	2	y	t3	f1.wav	t3	1	353.5902481
version1	6	0	2	e	t2	m2.wav	t2	1	1129.144568
version1	6	0	2	e	t2	f1.wav	t2	1	552.9144568
version1	6	0	2	o	t1	f2.wav	t1	1	769.3079555
version1	6	0	2	o	t3	m1.wav	t3	1	1049.893926
version1	6	0	2	a	t2	m1.wav	t2	1	1184.597092
version1	6	0	2	o	t1	f1.wav	t1	1	1317.414885
version1	6	0	2	i	t3	m2.wav	t2	0	497.1283148
version1	6	0	2	y	t4	m1.wav	t1	0	1720.867836
version1	6	0	2	u	t3	m2.wav	t2	0	810.4585115
version1	6	0	2	y	t1	f1.wav	t1	1	924.9572284
version1	6	0	2	y	t2	m2.wav	t2	1	510.3772455
version1	6	0	2	y	t1	m2.wav	t1	1	1748.136869
version1	6	0	2	y	t2	f2.wav	t2	1	211.3460222
version1	6	0	2	e	t2	f2.wav	t2	1	223.9242943
version1	6	0	2	o	t2	f2.wav	t2	1	150.7065868
version1	6	0	2	e	t3	m2.wav	t2	0	456.7348161
version1	6	0	2	o	t4	m1.wav	t4	1	1787.218135
version1	6	0	2	y	t4	f1.wav	t3	0	799.4144568
version1	6	0	2	u	t1	f1.wav	t2	0	634.4165954
version1	6	0	2	y	t1	f2.wav	t1	1	2524.594953
version1	6	0	2	u	t4	m2.wav	t3	0	1565.274594
version1	6	0	2	i	t2	m2.wav	t1	0	1663.690761
version1	6	0	2	o	t4	f1.wav	t1	0	793.4585115
version1	6	0	2	a	t2	m2.wav	t2	1	619.6300257
version1	6	0	2	y	t1	m1.wav	t1	1	856.3678358
version1	6	0	2	a	t4	f2.wav	t4	1	1206.631737
version1	6	0	2	i	t4	m2.wav	t1	0	1377.067151
version1	6	0	2	e	t1	f2.wav	t1	1	1113.775877
version2	7	1	1	o	t3	f2.wav	t2	0	2328.836612
version2	7	1	1	o	t4	m1.wav	t1	0	1702.128315
version2	7	1	1	y	t4	f1.wav	t3	0	3072.447391
version2	7	1	1	a	t4	m2.wav	t1	0	2360.141574
version2	7	1	1	a	t2	f2.wav	t3	0	2164.312233
version2	7	1	1	y	t3	m1.wav	t4	0	4124.704021
version2	7	1	1	u	t1	f2.wav	t1	1	1710.495295
version2	7	1	1	a	t3	m2.wav	t2	0	1319.923439
version2	7	1	1	e	t4	f2.wav	t1	0	2816.627032
version2	7	1	1	a	t3	f1.wav	t2	0	2212.199743
version2	7	1	1	e	t3	m2.wav	t4	0	2316.077844
version2	7	1	1	u	t4	f1.wav	t1	0	3066.220274
version2	7	1	1	a	t4	f1.wav	t1	0	2368.009837
version2	7	1	1	u	t3	f2.wav	t3	1	1234.245937
version2	7	1	1	u	t4	f2.wav	t1	0	4604.750642
version2	7	1	1	o	t4	m2.wav	t4	1	2460.317365
version2	7	1	1	y	t3	f2.wav	t3	1	4934.32763
version2	7	1	1	i	t3	m2.wav	t2	0	1342.124465
version2	7	1	1	o	t4	f2.wav	t1	0	1447.986313
version2	7	1	1	u	t1	m2.wav	t1	1	2445.818648
version2	7	1	1	u	t1	f1.wav	t1	1	2794.388366
version2	7	1	1	u	t3	f1.wav	t3	1	2884.543199
version2	7	1	1	y	t2	f1.wav	t2	1	2636.482464
version2	7	1	1	y	t2	f2.wav	t3	0	5184.91018
version2	7	1	1	i	t2	m2.wav	t2	1	2070.367408
version2	7	1	1	e	t1	m1.wav	t1	1	6733.214286
version2	7	1	1	o	t2	m2.wav	t2	1	1220.041488
version2	7	1	1	u	t3	m2.wav	t2	0	1926.263901
version2	7	1	1	a	t4	m1.wav	t1	0	1723.91018
version2	7	1	1	y	t3	f1.wav	t3	1	2052.290419
version2	7	1	1	u	t2	f2.wav	t3	0	1313.508127
version2	7	1	1	y	t4	m1.wav	t1	0	1284.41018
version2	7	1	1	e	t1	m2.wav	t1	1	4610.25834
version2	7	1	1	i	t1	m1.wav	t1	1	646.1432849
version2	7	1	1	i	t1	m2.wav	t2	0	841.9388366
version2	7	1	1	e	t2	f1.wav	t3	0	680.0158255
version2	7	1	1	e	t4	f1.wav	t4	1	2460.251069
version2	7	1	1	i	t2	f1.wav	t2	1	4266.354149
version2	7	1	1	o	t3	m1.wav	t4	0	5751.064157
version2	7	1	1	y	t1	m1.wav	t1	1	1608.135586
version2	7	1	1	e	t3	m1.wav	t2	0	1597.440975
version2	7	1	1	e	t4	m2.wav	t1	0	2058.053464
version2	7	1	1	e	t3	f1.wav	t3	1	1439.550898
version2	7	1	1	a	t4	f2.wav	t1	0	1999.750214
version2	7	1	1	a	t1	m1.wav	t2	0	2216.52994
version2	7	1	1	o	t2	f1.wav	t3	0	767.6133447
version2	7	1	1	o	t1	m1.wav	t2	0	5198.637725
version2	7	1	1	e	t4	m1.wav	t1	0	1285.980753
version2	7	1	1	i	t4	f2.wav	t2	0	3372.592814
version2	7	1	1	e	t2	m1.wav	t3	0	963.884089
version2	7	1	1	o	t1	f2.wav	t1	1	5518.277588
version2	7	1	1	y	t1	f2.wav	t2	0	1396.082549
version2	7	1	1	a	t2	f1.wav	t3	0	1978.240804
version2	7	1	1	e	t3	f2.wav	t4	0	954.3520103
version2	7	1	1	i	t4	m1.wav	t1	0	1170.025235
version2	7	1	1	e	t2	f2.wav	t3	0	588.0034217
version2	7	1	1	i	t1	f2.wav	t2	0	5320.690761
version2	7	1	1	a	t2	m1.wav	t2	1	1882.064585
version2	7	1	1	i	t3	f2.wav	t3	1	803.4846022
version2	7	1	1	e	t2	m2.wav	t3	0	572.0209581
version2	7	1	1	a	t3	m1.wav	t4	0	1315.945252
version2	7	1	1	i	t1	f1.wav	t1	1	1040.223695
version2	7	1	1	y	t4	m2.wav	t1	0	1125.746792
version2	7	1	1	y	t2	m2.wav	t3	0	1788.382806
version2	7	1	1	i	t4	m2.wav	t1	0	997.9841745
version2	7	1	1	o	t3	m2.wav	t3	1	4216.353721
version2	7	1	1	a	t1	f1.wav	t1	1	2140.010265
version2	7	1	1	i	t3	m1.wav	t1	0	1259.802395
version2	7	1	1	u	t1	m1.wav	t1	1	1015.522241
version2	7	1	1	o	t1	m2.wav	t1	1	2291.976903
version2	7	1	1	e	t1	f2.wav	t1	1	3640.011548
version2	7	1	1	i	t2	m1.wav	t1	0	761.9144568
version2	7	1	1	e	t1	f1.wav	t2	0	1518.164243
version2	7	1	1	a	t3	f2.wav	t2	0	517.7557742
version2	7	1	1	u	t2	M2.wav	t2	1	1886.023524
version2	7	1	1	y	t4	f2.wav	t4	1	2140.532506
version2	7	1	1	o	t3	f1.wav	t3	1	1419.654833
version2	7	1	1	o	t2	f2.wav	t3	0	678.2189906
version2	7	1	1	i	t3	f1.wav	t2	0	4248.209581
version2	7	1	1	u	t4	m2.wav	t1	0	1471.733533
version2	7	1	1	i	t2	f2.wav	t3	0	4248.684773
version2	7	1	1	y	t1	f1.wav	t1	1	2436.487596
version2	7	1	1	i	t4	f1.wav	t1	0	605.7797263
version2	7	1	1	a	t2	m2.wav	t2	1	887.9499572
version2	7	1	1	o	t1	f1.wav	t1	1	834.2472198
version2	7	1	1	y	t1	m2.wav	t1	1	1232.05047
version2	7	1	1	a	t1	m2.wav	t1	1	584.1950385
version2	7	1	1	u	t2	f1.wav	t3	0	785.9837468
version2	7	1	1	o	t2	m1.wav	t2	1	1369.566724
version2	7	1	1	y	t2	m1.wav	t1	0	1550.093242
version2	7	1	1	y	t3	m2.wav	t2	0	1034.278015
version2	7	1	1	u	t4	m1.wav	t1	0	1052.195038
version2	7	1	1	o	t4	f1.wav	t1	0	1026.513259
version2	7	1	1	a	t1	f2.wav	t1	1	1304.326347
version2	7	1	1	u	t2	m1.wav	t1	0	1612.106501
version2	7	1	1	u	t3	m1.wav	t4	0	816.0312233
version2	7	1	2	e	t1	f2.wav	t1	1	1570.605218
version2	7	1	2	e	t4	f1.wav	t4	1	4557.687767
version2	7	1	2	o	t2	m2.wav	t2	1	3687.25663
version2	7	1	2	a	t4	m2.wav	t1	0	822.6154833
version2	7	1	2	u	t1	m1.wav	t1	1	1366.572284
version2	7	1	2	o	t4	m2.wav	t4	1	5907.195894
version2	7	1	2	i	t2	m2.wav	t1	0	1688.985458
version2	7	1	2	e	t3	m1.wav	t1	0	1296.403764
version2	7	1	2	e	t3	f1.wav	t4	0	3848.762618
version2	7	1	2	o	t3	f1.wav	t2	0	4740.875107
version2	7	1	2	i	t1	m1.wav	t1	1	717.9773311
version2	7	1	2	i	t3	f1.wav	t4	0	2288.888366
version2	7	1	2	a	t4	f1.wav	t1	0	666.317793
version2	7	1	2	e	t4	m2.wav	t1	0	992.7668948
version2	7	1	2	a	t2	m2.wav	t2	1	1596.880667
version2	7	1	2	i	t3	f2.wav	t3	1	2344.76219
version2	7	1	2	i	t1	m2.wav	t1	1	879.9131737
version2	7	1	2	a	t3	m2.wav	t2	0	2937.188195
version2	7	1	2	o	t2	f1.wav	t2	1	2245.02053
version2	7	1	2	o	t2	m1.wav	t1	0	7707.652267
version2	7	1	2	y	t1	f1.wav	t1	1	888.1839179
version2	7	1	2	i	t2	f2.wav	t2	1	2648.997861
version2	7	1	2	u	t1	m2.wav	t1	1	1320.651411
version2	7	1	2	i	t3	m1.wav	t1	0	818.8695466
version2	7	1	2	i	t2	m1.wav	t1	0	2242.334902
version2	7	1	2	y	t2	m2.wav	t2	1	4379.274166
version2	7	1	2	e	t3	m2.wav	t2	0	2854.993157
version2	7	1	2	y	t4	f1.wav	t4	1	2398.187767
version2	7	1	2	y	t2	m1.wav	t1	0	4332.994012
version2	7	1	2	u	t1	f2.wav	t1	1	797.8378956
version2	7	1	2	u	t2	f1.wav	t4	0	4612.67793
version2	7	1	2	o	t2	f2.wav	t2	1	1066.462789
version2	7	1	2	y	t1	f2.wav	t1	1	782.6869119
version2	7	1	2	a	t1	f2.wav	t1	1	604.5213858
version2	7	1	2	e	t2	m2.wav	t2	1	2970.800684
version2	7	1	2	y	t2	f1.wav	t1	0	5511.526946
version2	7	1	2	y	t4	m2.wav	t1	0	708.0654405
version2	7	1	2	u	t2	M2.wav	t2	1	2662.715997
version2	7	1	2	o	t1	m1.wav	t1	1	1216.365697
version2	7	1	2	y	t4	m1.wav	t1	0	686.3798118
version2	7	1	2	e	t4	f2.wav	t1	0	2725.238238
version2	7	1	2	a	t2	f2.wav	t2	1	888.5115483
version2	7	1	2	o	t3	m2.wav	t2	0	1930.694611
version2	7	1	2	y	t4	f2.wav	t4	1	2214.28272
version2	7	1	2	a	t2	f1.wav	t2	1	4867.334474
version2	7	1	2	y	t3	m1.wav	t1	0	1600.920445
version2	7	1	2	i	t4	f1.wav	t1	0	976.4875962
version2	7	1	2	e	t4	m1.wav	t1	0	988.8532934
version2	7	1	2	u	t4	f2.wav	t1	0	2488.358426
version2	7	1	2	e	t1	f1.wav	t1	1	1850.685201
version2	7	1	2	o	t4	f2.wav	t1	0	1968.328914
version2	7	1	2	y	t1	m2.wav	t1	1	2450.433276
version2	7	1	2	o	t4	f1.wav	t1	0	2272.623182
version2	7	1	2	i	t2	f1.wav	t2	1	3248.613345
version2	7	1	2	o	t3	m1.wav	t4	0	4865.328058
version2	7	1	2	e	t2	m1.wav	t3	0	3824.813944
version2	7	1	2	u	t4	f1.wav	t1	0	3761.026946
version2	7	1	2	i	t4	m1.wav	t1	0	852.2865697
version2	7	1	2	y	t2	f2.wav	t3	0	1630.762618
version2	7	1	2	o	t1	f1.wav	t1	1	592.2095808
version2	7	1	2	o	t1	m2.wav	t1	1	776.3712575
version2	7	1	2	i	t3	m2.wav	t2	0	3086.713858
version2	7	1	2	o	t4	m1.wav	t1	0	958.4354149
version2	7	1	2	u	t3	f1.wav	t3	1	1078.17237
version2	7	1	2	e	t2	f2.wav	t3	0	1978.360137
version2	7	1	2	a	t3	m1.wav	t1	0	1142.567579
version2	7	1	2	a	t4	f2.wav	t1	0	898.8729683
version2	7	1	2	u	t2	m1.wav	t2	1	4819.420873
version2	7	1	2	i	t1	f2.wav	t1	1	360.474337
version2	7	1	2	u	t3	f2.wav	t3	1	1410.498289
version2	7	1	2	u	t4	m1.wav	t1	0	946.2917023
version2	7	1	2	a	t3	f1.wav	t4	0	1590.443114
version2	7	1	2	y	t1	m1.wav	t1	1	1272.949957
version2	7	1	2	i	t1	f1.wav	t1	1	426.15355
version2	7	1	2	i	t4	f2.wav	t4	1	3140.259196
version2	7	1	2	a	t1	m1.wav	t1	1	908.5303678
version2	7	1	2	y	t3	f2.wav	t3	1	1390.263045
version2	7	1	2	y	t3	f1.wav	t4	0	1096.514115
version2	7	1	2	i	t4	m2.wav	t1	0	862.4636441
version2	7	1	2	u	t1	f1.wav	t1	1	375.9234388
version2	7	1	2	u	t4	m2.wav	t1	0	2086.396065
version2	7	1	2	a	t4	m1.wav	t1	0	816.5290847
version2	7	1	2	u	t3	m1.wav	t1	0	960.4858854
version2	7	1	2	u	t2	f2.wav	t2	1	3185.165526
version2	7	1	2	e	t1	m2.wav	t1	1	562.3913601
version2	7	1	2	a	t1	m2.wav	t1	1	358.4696322
version2	7	1	2	y	t3	m2.wav	t2	0	2480.303678
version2	7	1	2	e	t1	m1.wav	t1	1	1958.386228
version2	7	1	2	a	t1	f1.wav	t1	1	574.7382378
version2	7	1	2	a	t2	m1.wav	t4	0	3510.587254
version2	7	1	2	a	t3	f2.wav	t3	1	2136.48118
version2	7	1	2	o	t3	f2.wav	t3	1	2098.886228
version2	7	1	2	e	t2	f1.wav	t3	0	6005.617622
version2	7	1	2	e	t3	f2.wav	t3	1	1854.615056
version2	7	1	2	u	t3	m2.wav	t4	0	2184.610351
version2	7	1	2	o	t1	f2.wav	t1	1	948.7686056
version3	8	0	1	a	t1	m2.wav	t1	1	3357.059025
version3	8	0	1	e	t1	f2.wav	t3	0	2841.370402
version3	8	0	1	u	t4	m2.wav	t4	1	1528.822926
version3	8	0	1	y	t3	m1.wav	t3	1	4193.243798
version3	8	0	1	e	t2	f2.wav	t3	0	1549.072712
version3	8	0	1	y	t4	f1.wav	t4	1	1758.716424
version3	8	0	1	y	t1	m1.wav	t1	1	1436.586826
version3	8	0	1	y	t1	m2.wav	t1	1	1222.867408
version3	8	0	1	o	t2	f2.wav	t3	0	1300.489307
version3	8	0	1	a	t1	f1.wav	t2	0	2927.182207
version3	8	0	1	a	t4	m2.wav	t4	1	4581.368263
version3	8	0	1	i	t1	m1.wav	t1	1	1590.827203
version3	8	0	1	o	t4	m1.wav	t1	0	1960.694183
version3	8	0	1	i	t1	f2.wav	t1	1	1315.013259
version3	8	0	1	u	t3	f1.wav	t3	1	1404.731394
version3	8	0	1	e	t1	m2.wav	t2	0	1395.001283
version3	8	0	1	o	t4	m2.wav	t4	1	2329.137725
version3	8	0	1	o	t4	f2.wav	t1	0	2927.117194
version3	8	0	1	a	t2	f1.wav	t2	1	2091.010693
version3	8	0	1	u	t4	f1.wav	t4	1	1812.586399
version3	8	0	1	u	t1	f1.wav	t2	0	2398.769889
version3	8	0	1	e	t4	f2.wav	t1	0	1790.718135
version3	8	0	1	a	t2	m2.wav	t2	1	1024.357571
version3	8	0	1	i	t2	f2.wav	t2	1	1355.002139
version3	8	0	1	i	t2	f1.wav	t2	1	1608.535928
version3	8	0	1	u	t1	m2.wav	t1	1	1144.863131
version3	8	0	1	a	t3	m1.wav	t2	0	3629.263045
version3	8	0	1	a	t1	m1.wav	t1	1	1204.392643
version3	8	0	1	u	t3	f2.wav	t3	1	1006.74337
version3	8	0	1	y	t2	f2.wav	t3	0	1861.094098
version3	8	0	1	a	t2	m1.wav	t2	1	2296.611634
version3	8	0	1	o	t1	m1.wav	t2	0	3052.974765
version3	8	0	1	e	t1	m1.wav	t4	0	1897.132164
version3	8	0	1	o	t2	f1.wav	t3	0	978.7437981
version3	8	0	1	y	t3	f2.wav	t3	1	831.1753636
version3	8	0	1	a	t3	f2.wav	t3	1	1044.863559
version3	8	0	1	a	t2	f2.wav	t2	1	1064.43627
version3	8	0	1	e	t3	f2.wav	t4	0	2088.948674
version3	8	0	1	a	t3	f1.wav	t1	0	2713.242087
version3	8	0	1	y	t3	f1.wav	t2	0	2202.681779
version3	8	0	1	a	t1	f2.wav	t2	0	2837.193755
version3	8	0	1	o	t1	f2.wav	t2	0	2078.818648
version3	8	0	1	o	t3	f2.wav	t3	1	868.7040205
version3	8	0	1	i	t2	m2.wav	t1	0	2010.443969
version3	8	0	1	y	t2	m1.wav	t1	0	960.864414
version3	8	0	1	e	t2	f1.wav	t2	1	694.3473054
version3	8	0	1	o	t2	m1.wav	t2	1	1130.778443
version3	8	0	1	i	t4	m1.wav	t1	0	1350.748931
version3	8	0	1	i	t3	m2.wav	t2	0	2258.878529
version3	8	0	1	y	t4	m1.wav	t4	1	2640.803251
version3	8	0	1	a	t4	m1.wav	t1	0	1348.314799
version3	8	0	1	y	t2	m2.wav	t2	1	1660.442258
version3	8	0	1	i	t4	f1.wav	t1	0	1259.138152
version3	8	0	1	e	t4	f1.wav	t1	0	1713.156972
version3	8	0	1	a	t3	m2.wav	t2	0	1074.681352
version3	8	0	1	e	t4	m2.wav	t2	0	2057.270744
version3	8	0	1	i	t2	m1.wav	t1	0	1226.541061
version3	8	0	1	i	t3	f2.wav	t2	0	1976.918734
version3	8	0	1	e	t2	m2.wav	t1	0	3605.325064
version3	8	0	1	e	t1	f1.wav	t2	0	1104.510265
version3	8	0	1	u	t2	f2.wav	t3	0	1978.49444
version3	8	0	1	a	t4	f2.wav	t1	0	1076.855004
version3	8	0	1	i	t3	f1.wav	t2	0	1289.034645
version3	8	0	1	a	t4	f1.wav	t1	0	890.2955518
version3	8	0	1	y	t4	f2.wav	t4	1	2391.155689
version3	8	0	1	u	t1	m1.wav	t1	1	1708.473482
version3	8	0	1	o	t3	m1.wav	t2	0	2118.827203
version3	8	0	1	e	t4	m1.wav	t4	1	2230.429855
version3	8	0	1	y	t2	f1.wav	t3	0	1702.518392
version3	8	0	1	y	t4	m2.wav	t1	0	1679.073995
version3	8	0	1	o	t1	m2.wav	t2	0	2300.580838
version3	8	0	1	u	t2	f1.wav	t3	0	1918.920873
version3	8	0	1	i	t4	f2.wav	t1	0	988.581266
version3	8	0	1	y	t1	f2.wav	t1	1	1444.392216
version3	8	0	1	y	t3	m2.wav	t2	0	1054.348589
version3	8	0	1	u	t2	m1.wav	t1	0	1366.393499
version3	8	0	1	e	t3	m1.wav	t4	0	1292.567579
version3	8	0	1	i	t1	f1.wav	t1	1	1420.750214
version3	8	0	1	i	t4	m2.wav	t1	0	304.5397776
version3	8	0	1	i	t1	m2.wav	t1	1	856.424722
version3	8	0	1	y	t1	f1.wav	t1	1	1020.584688
version3	8	0	1	u	t2	M2.wav	t2	1	2400.958512
version3	8	0	1	u	t3	m1.wav	t4	0	856.497006
version3	8	0	1	o	t3	f1.wav	t3	1	2414.528229
version3	8	0	1	u	t3	m2.wav	t3	1	1127.004705
version3	8	0	1	e	t2	m1.wav	t2	1	924.7497861
version3	8	0	1	o	t1	f1.wav	t1	1	2034.659966
version3	8	0	1	e	t3	m2.wav	t2	0	2621.137725
version3	8	0	1	e	t3	f1.wav	t3	1	584.5829769
version3	8	0	1	u	t4	m1.wav	t1	0	1214.955518
version3	8	0	1	u	t4	f2.wav	t4	1	1495.062874
version3	8	0	1	o	t3	m2.wav	t3	1	2297.109068
version3	8	0	1	u	t1	f2.wav	t1	1	1922.583405
version3	8	0	1	o	t4	f1.wav	t1	0	1660.392216
version3	8	0	1	i	t3	m1.wav	t1	0	1349.161249
version3	8	0	1	o	t2	m2.wav	t3	0	920.9803251
version3	8	0	2	i	t3	f1.wav	t3	1	3025.064585
version3	8	0	2	e	t3	f2.wav	t2	0	2429.322926
version3	8	0	2	u	t1	f1.wav	t2	0	1885.2284
version3	8	0	2	a	t4	m2.wav	t2	0	1669.251069
version3	8	0	2	e	t3	f1.wav	t3	1	1139.340034
version3	8	0	2	y	t2	f1.wav	t3	0	2857.262618
version3	8	0	2	u	t2	f2.wav	t2	1	413.1770744
version3	8	0	2	a	t1	f1.wav	t1	1	3385.304962
version3	8	0	2	y	t1	m1.wav	t1	1	1305.467494
version3	8	0	2	o	t4	f2.wav	t1	0	1369.116766
version3	8	0	2	i	t2	m1.wav	t2	1	1939.353293
version3	8	0	2	e	t4	f2.wav	t2	0	1222.848161
version3	8	0	2	a	t1	m2.wav	t2	0	2277.271172
version3	8	0	2	y	t1	m2.wav	t2	0	2755.69846
version3	8	0	2	u	t3	m2.wav	t3	1	1088.722412
version3	8	0	2	e	t1	m1.wav	t3	0	780.7510693
version3	8	0	2	o	t2	m1.wav	t3	0	2309.487169
version3	8	0	2	a	t4	f1.wav	t1	0	1210.896493
version3	8	0	2	a	t3	m2.wav	t3	1	1859.304962
version3	8	0	2	y	t1	f1.wav	t2	0	2116.977759
version3	8	0	2	e	t1	f1.wav	t3	0	904.9384089
version3	8	0	2	o	t1	f1.wav	t2	0	2775.28657
version3	8	0	2	a	t2	f1.wav	t3	0	720.8088109
version3	8	0	2	u	t4	m1.wav	t1	0	1520.784003
version3	8	0	2	e	t3	m2.wav	t3	1	725.2207015
version3	8	0	2	a	t3	f2.wav	t3	1	433.0846878
version3	8	0	2	a	t1	f2.wav	t2	0	3651.325492
version3	8	0	2	u	t3	f2.wav	t3	1	462.8066724
version3	8	0	2	i	t1	m2.wav	t1	1	1972.730967
version3	8	0	2	i	t1	f2.wav	t1	1	2036.884517
version3	8	0	2	y	t2	f2.wav	t3	0	1050.933276
version3	8	0	2	o	t3	m1.wav	t3	1	1121.332335
version3	8	0	2	e	t1	f2.wav	t1	1	2036.878101
version3	8	0	2	a	t4	m1.wav	t1	0	1123.131309
version3	8	0	2	y	t3	m1.wav	t3	1	1739.397776
version3	8	0	2	a	t2	m1.wav	t3	0	1753.215569
version3	8	0	2	i	t3	m2.wav	t3	1	456.9854577
version3	8	0	2	a	t4	f2.wav	t1	0	3108.994012
version3	8	0	2	i	t2	m2.wav	t3	0	891.1360137
version3	8	0	2	i	t1	f1.wav	t1	1	1137.176647
version3	8	0	2	e	t1	m2.wav	t1	1	2111.368263
version3	8	0	2	o	t3	m2.wav	t3	1	677.1779299
version3	8	0	2	e	t2	m2.wav	t3	0	870.5470488
version3	8	0	2	u	t2	m1.wav	t2	1	1771.05988
version3	8	0	2	a	t1	m1.wav	t1	1	1753.099658
version3	8	0	2	o	t4	f1.wav	t1	0	1140.633447
version3	8	0	2	o	t4	m2.wav	t2	0	2835.349444
version3	8	0	2	i	t1	m1.wav	t1	1	1178.780582
version3	8	0	2	u	t4	m2.wav	t1	0	1903.050898
version3	8	0	2	i	t4	m2.wav	t1	0	833.3173653
version3	8	0	2	u	t2	M2.wav	t3	0	871.1266039
version3	8	0	2	a	t2	m2.wav	t3	0	474.6740804
version3	8	0	2	i	t4	f1.wav	t1	0	2325.239093
version3	8	0	2	y	t4	f2.wav	t4	1	3215.407613
version3	8	0	2	y	t4	m2.wav	t1	0	1649.116339
version3	8	0	2	u	t4	f2.wav	t4	1	3841.651411
version3	8	0	2	o	t1	m2.wav	t3	0	725.3592814
version3	8	0	2	o	t2	f2.wav	t3	0	610.8699743
version3	8	0	2	o	t1	f2.wav	t1	1	1819.519247
version3	8	0	2	o	t3	f2.wav	t3	1	435.176219
version3	8	0	2	y	t3	m2.wav	t3	1	681.298118
version3	8	0	2	y	t2	m1.wav	t1	0	1041.112062
version3	8	0	2	i	t2	f2.wav	t3	0	544.4747648
version3	8	0	2	i	t3	m1.wav	t1	0	1216.920873
version3	8	0	2	e	t2	f2.wav	t3	0	1055.006416
version3	8	0	2	i	t3	f2.wav	t3	1	534.7792985
version3	8	0	2	a	t3	f1.wav	t3	1	2207.571856
version3	8	0	2	i	t2	f1.wav	t3	0	411.1663815
version3	8	0	2	y	t3	f1.wav	t3	1	544.6817793
version3	8	0	2	u	t3	m1.wav	t4	0	2309.236527
version3	8	0	2	u	t2	f1.wav	t3	0	493.2728828
version3	8	0	2	y	t4	m1.wav	t1	0	998.644568
version3	8	0	2	o	t3	f1.wav	t3	1	602.8370402
version3	8	0	2	e	t2	m1.wav	t3	0	985.0915312
version3	8	0	2	y	t4	f1.wav	t4	1	1835.306672
version3	8	0	2	a	t3	m1.wav	t2	0	1533.260479
version3	8	0	2	e	t4	f1.wav	t2	0	2697.214286
version3	8	0	2	y	t3	f2.wav	t3	1	667.329769
version3	8	0	2	a	t2	f2.wav	t3	0	648.5337896
version3	8	0	2	e	t4	m2.wav	t4	1	2633.102224
version3	8	0	2	e	t4	m1.wav	t1	0	1186.97006
version3	8	0	2	i	t4	m1.wav	t1	0	1178.465783
version3	8	0	2	u	t3	f1.wav	t3	1	726.5487596
version3	8	0	2	o	t4	m1.wav	t1	0	1257.441831
version3	8	0	2	i	t4	f2.wav	t2	0	2291.073995
version3	8	0	2	u	t1	m1.wav	t1	1	1719.292558
version3	8	0	2	y	t1	f2.wav	t2	0	951.034645
version3	8	0	2	y	t2	m2.wav	t3	0	808.8969204
version3	8	0	2	o	t2	f1.wav	t3	0	820.6432849
version3	8	0	2	u	t4	f1.wav	t4	1	2559.159538
version3	8	0	2	o	t2	m2.wav	t3	0	665.0731394
version3	8	0	2	e	t2	f1.wav	t3	0	344.4850299
version3	8	0	2	e	t3	m1.wav	t4	0	2211.203165
version3	8	0	2	u	t1	m2.wav	t1	1	1208.95124
version3	8	0	2	o	t1	m1.wav	t1	1	1745.455518
version3	8	0	2	u	t1	f2.wav	t2	0	1592.907186
version4	9	1	1	u	t4	m2.wav	t1	0	2633.862275
version4	9	1	1	e	t4	m2.wav	t2	0	3636.395637
version4	9	1	1	u	t4	m1.wav	t4	1	1949.980325
version4	9	1	1	i	t2	m2.wav	t3	0	916.3956373
version4	9	1	1	i	t4	m1.wav	t1	0	1481.589393
version4	9	1	1	o	t2	m1.wav	t2	1	1218.154405
version4	9	1	1	i	t1	m1.wav	t1	1	1327.860992
version4	9	1	1	e	t4	m1.wav	t4	1	1477.644568
version4	9	1	1	a	t1	f2.wav	t1	1	1833.745937
version4	9	1	1	o	t2	f1.wav	t3	0	2855.751497
version4	9	1	1	a	t2	m2.wav	t2	1	912.0906758
version4	9	1	1	i	t3	f1.wav	t3	1	1435.778015
version4	9	1	1	i	t4	m2.wav	t1	0	1217.632164
version4	9	1	1	i	t3	m1.wav	t1	0	746.2053037
version4	9	1	1	e	t1	f2.wav	t2	0	3297.763473
version4	9	1	1	y	t3	f2.wav	t3	1	714.0337896
version4	9	1	1	e	t1	m1.wav	t1	1	1765.567579
version4	9	1	1	a	t4	f1.wav	t1	0	703.9349872
version4	9	1	1	u	t3	m2.wav	t3	1	1549.904192
version4	9	1	1	e	t2	m1.wav	t2	1	951.7656116
version4	9	1	1	o	t4	f1.wav	t1	0	1333.851155
version4	9	1	1	u	t3	m1.wav	t4	0	1098.120188
version4	9	1	1	o	t1	f2.wav	t2	0	1148.988879
version4	9	1	1	e	t3	m1.wav	t4	0	1341.81095
version4	9	1	1	y	t1	m1.wav	t1	1	2081.853721
version4	9	1	1	y	t3	m2.wav	t3	1	1015.529085
version4	9	1	1	a	t3	m1.wav	t1	0	1670.204448
version4	9	1	1	i	t1	f1.wav	t2	0	3177.733961
version4	9	1	1	y	t2	m2.wav	t2	1	1299.959367
version4	9	1	1	o	t4	f2.wav	t1	0	2070.227973
version4	9	1	1	o	t3	m1.wav	t4	0	2879.916595
version4	9	1	1	e	t4	f2.wav	t4	1	1285.607784
version4	9	1	1	o	t1	f1.wav	t2	0	1313.828058
version4	9	1	1	o	t2	f2.wav	t2	1	827.5307956
version4	9	1	1	o	t3	f2.wav	t3	1	933.9183062
version4	9	1	1	o	t3	f1.wav	t3	1	472.1065013
version4	9	1	1	a	t1	m2.wav	t2	0	1214.214713
version4	9	1	1	a	t1	f1.wav	t1	1	1889.591959
version4	9	1	1	o	t1	m1.wav	t2	0	2566.28272
version4	9	1	1	u	t2	f1.wav	t1	0	3937.937553
version4	9	1	1	a	t2	m1.wav	t2	1	2326.251497
version4	9	1	1	u	t4	f1.wav	t1	0	1099.905047
version4	9	1	1	u	t3	f2.wav	t3	1	809.9379812
version4	9	1	1	y	t2	f2.wav	t2	1	749.5162532
version4	9	1	1	y	t4	f2.wav	t4	1	953.6338751
version4	9	1	1	e	t3	m2.wav	t2	0	1217.811377
version4	9	1	1	y	t3	m1.wav	t2	0	1154.095808
version4	9	1	1	e	t1	m2.wav	t2	0	1208.204448
version4	9	1	1	u	t4	f2.wav	t2	0	1224.195038
version4	9	1	1	y	t4	m2.wav	t1	0	1904.115911
version4	9	1	1	e	t2	f1.wav	t2	1	1169.859709
version4	9	1	1	e	t3	f2.wav	t3	1	643.5513259
version4	9	1	1	i	t2	m1.wav	t1	0	1237.7284
version4	9	1	1	e	t3	f1.wav	t3	1	1081.828058
version4	9	1	1	u	t3	f1.wav	t3	1	699.8340462
version4	9	1	1	i	t4	f2.wav	t1	0	1308.071429
version4	9	1	1	a	t3	m2.wav	t2	0	895.4213003
version4	9	1	1	u	t2	m1.wav	t1	0	1214.160821
version4	9	1	1	y	t1	f2.wav	t2	0	725.7754491
version4	9	1	1	o	t4	m2.wav	t2	0	781.9054748
version4	9	1	1	a	t3	f1.wav	t3	1	1371.469204
version4	9	1	1	a	t4	f2.wav	t2	0	811.5769889
version4	9	1	1	o	t1	m2.wav	t2	0	1752.164671
version4	9	1	1	u	t1	m2.wav	t2	0	665.7446536
version4	9	1	1	o	t4	m1.wav	t1	0	1429.706159
version4	9	1	1	o	t3	m2.wav	t2	0	1035.622754
version4	9	1	1	i	t1	f2.wav	t2	0	429.9627887
version4	9	1	1	i	t1	m2.wav	t1	1	1948.326775
version4	9	1	1	u	t1	f1.wav	t1	1	2186.008554
version4	9	1	1	e	t1	f1.wav	t3	0	1049.655261
version4	9	1	1	a	t1	m1.wav	t2	0	990.2005988
version4	9	1	1	y	t1	f1.wav	t3	0	811.742515
version4	9	1	1	e	t4	f1.wav	t4	1	1089.535073
version4	9	1	1	a	t4	m2.wav	t2	0	1111.431993
version4	9	1	1	i	t3	f2.wav	t3	1	797.4704876
version4	9	1	1	y	t4	f1.wav	t4	1	1685.864414
version4	9	1	1	e	t2	f2.wav	t2	1	1014.187767
version4	9	1	1	e	t2	m2.wav	t2	1	419.6334474
version4	9	1	1	i	t3	m2.wav	t2	0	874.1116339
version4	9	1	1	i	t2	f1.wav	t2	1	2657.66852
version4	9	1	1	y	t2	f1.wav	t1	0	2201.952096
version4	9	1	1	a	t4	m1.wav	t1	0	1669.366125
version4	9	1	1	a	t2	f1.wav	t2	1	877.5350727
version4	9	1	1	y	t3	f1.wav	t3	1	931.6402908
version4	9	1	1	u	t1	m1.wav	t1	1	2992.166809
version4	9	1	1	u	t2	M2.wav	t2	1	942.0252352
version4	9	1	1	i	t2	f2.wav	t2	1	495.5355004
version4	9	1	1	y	t1	m2.wav	t2	0	591.5538922
version4	9	1	1	y	t2	m1.wav	t1	0	1640.082121
version4	9	1	1	u	t1	f2.wav	t2	0	627.4756202
version4	9	1	1	y	t4	m1.wav	t4	1	1175.627032
version4	9	1	1	a	t2	f2.wav	t2	1	729.9319932
version4	9	1	1	a	t3	f2.wav	t3	1	1493.818648
version4	9	1	1	o	t2	m2.wav	t2	1	939.7348161
version4	9	1	1	u	t2	f2.wav	t2	1	529.3276305
version4	9	1	1	i	t4	f1.wav	t4	1	1859.683918
version4	9	1	2	o	t2	f2.wav	t2	1	1457.527374
version4	9	1	2	a	t3	m1.wav	t4	0	1989.0787
version4	9	1	2	u	t4	m2.wav	t2	0	2652.84645
version4	9	1	2	y	t2	m2.wav	t2	1	4047.038494
version4	9	1	2	a	t1	f1.wav	t1	1	1525.059025
version4	9	1	2	u	t2	m1.wav	t1	0	2663.151411
version4	9	1	2	o	t4	f1.wav	t1	0	984.8105218
version4	9	1	2	a	t3	f2.wav	t3	1	1144.846022
version4	9	1	2	u	t2	f1.wav	t3	0	3891.590676
version4	9	1	2	e	t2	m1.wav	t2	1	864.8113772
version4	9	1	2	e	t4	f1.wav	t2	0	2585.387511
version4	9	1	2	a	t2	f1.wav	t2	1	466.7917023
version4	9	1	2	o	t3	f2.wav	t3	1	554.8733961
version4	9	1	2	i	t2	f2.wav	t3	0	1445.055175
version4	9	1	2	o	t3	m2.wav	t2	0	867.0628743
version4	9	1	2	i	t4	f1.wav	t1	0	1072.516253
version4	9	1	2	a	t1	m2.wav	t1	1	1392.754491
version4	9	1	2	u	t1	m1.wav	t1	1	1062.553464
version4	9	1	2	y	t2	f1.wav	t3	0	1412.922156
version4	9	1	2	y	t2	f2.wav	t3	0	590.9863131
version4	9	1	2	o	t3	m1.wav	t4	0	968.9332763
version4	9	1	2	e	t3	m1.wav	t4	0	382.899059
version4	9	1	2	i	t2	f1.wav	t2	1	957.1886228
version4	9	1	2	u	t2	f2.wav	t2	1	492.8417451
version4	9	1	2	y	t1	m2.wav	t1	1	1221.272027
version4	9	1	2	a	t2	m1.wav	t2	1	819.20787
version4	9	1	2	a	t1	f2.wav	t1	1	745.1372968
version4	9	1	2	e	t3	m2.wav	t3	1	917.081266
version4	9	1	2	u	t4	m1.wav	t1	0	1249.162532
version4	9	1	2	i	t3	m1.wav	t1	0	1450.649701
version4	9	1	2	y	t1	m1.wav	t2	0	1032.51882
version4	9	1	2	y	t1	f2.wav	t1	1	982.8759624
version4	9	1	2	i	t2	m2.wav	t2	1	655.0461933
version4	9	1	2	i	t1	f2.wav	t1	1	1382.55988
version4	9	1	2	a	t4	f2.wav	t1	0	778.8913601
version4	9	1	2	e	t4	f2.wav	t4	1	1429.184346
version4	9	1	2	a	t1	m1.wav	t2	0	884.9734816
version4	9	1	2	i	t1	m1.wav	t2	0	2867.259624
version4	9	1	2	y	t1	f1.wav	t3	0	563.201882
version4	9	1	2	u	t3	m1.wav	t3	1	898.6484175
version4	9	1	2	o	t4	f2.wav	t2	0	1629.12917
version4	9	1	2	y	t3	m2.wav	t3	1	952.6060736
version4	9	1	2	o	t3	f1.wav	t2	0	942.8550043
version4	9	1	2	o	t1	f2.wav	t1	1	2010.994867
version4	9	1	2	o	t1	m2.wav	t1	1	1438.804534
version4	9	1	2	o	t4	m1.wav	t1	0	718.8301967
version4	9	1	2	a	t4	m2.wav	t2	0	1214.502994
version4	9	1	2	y	t4	f2.wav	t4	1	986.8066724
version4	9	1	2	e	t1	f1.wav	t3	0	424.9059025
version4	9	1	2	o	t1	f1.wav	t2	0	494.8477331
version4	9	1	2	u	t3	f2.wav	t3	1	634.6454234
version4	9	1	2	e	t4	m1.wav	t4	1	1186.445252
version4	9	1	2	o	t2	f1.wav	t2	1	996.6616766
version4	9	1	2	u	t4	f1.wav	t1	0	4403.446536
version4	9	1	2	u	t4	f2.wav	t2	0	1603.33148
version4	9	1	2	y	t2	m1.wav	t2	1	1154.836612
version4	9	1	2	e	t2	m2.wav	t2	1	589.204876
version4	9	1	2	y	t3	m1.wav	t2	0	826.896065
version4	9	1	2	i	t2	m1.wav	t1	0	1135.253636
version4	9	1	2	o	t2	m2.wav	t2	1	446.5701454
version4	9	1	2	a	t4	m1.wav	t1	0	1004.665954
version4	9	1	2	y	t4	m1.wav	t1	0	892.4824636
version4	9	1	2	e	t1	f2.wav	t2	0	600.8545766
version4	9	1	2	y	t4	m2.wav	t1	0	1069.092387
version4	9	1	2	y	t3	f2.wav	t2	0	556.4503849
version4	9	1	2	a	t4	f1.wav	t1	0	1074.507699
version4	9	1	2	u	t1	f2.wav	t2	0	505.2275449
version4	9	1	2	a	t2	m2.wav	t3	0	2408.808383
version4	9	1	2	e	t4	m2.wav	t4	1	689.1090676
version4	9	1	2	o	t4	m2.wav	t4	1	482.7087254
version4	9	1	2	u	t3	f1.wav	t3	1	738.823781
version4	9	1	2	u	t3	m2.wav	t3	1	280.2117194
version4	9	1	2	u	t2	M2.wav	t2	1	676.6826347
version4	9	1	2	u	t1	m2.wav	t1	1	608.6206159
version4	9	1	2	e	t1	m1.wav	t4	0	1283.086826
version4	9	1	2	o	t1	m1.wav	t4	0	410.7694611
version4	9	1	2	i	t1	f1.wav	t2	0	848.962361
version4	9	1	2	e	t2	f1.wav	t3	0	538.600941
version4	9	1	2	i	t3	m2.wav	t2	0	1104.838323
version4	9	1	2	e	t3	f1.wav	t3	1	584.7420873
version4	9	1	2	a	t2	f2.wav	t2	1	649.0932421
version4	9	1	2	i	t3	f2.wav	t3	1	938.5846878
version4	9	1	2	i	t4	m1.wav	t1	0	1204.757057
version4	9	1	2	u	t1	f1.wav	t1	1	3345.62361
version4	9	1	2	e	t1	m2.wav	t4	0	994.502994
version4	9	1	2	y	t4	f1.wav	t3	0	1108.768178
version4	9	1	2	e	t2	f2.wav	t2	1	434.6214713
version4	9	1	2	i	t4	m2.wav	t1	0	1011.1142
version4	9	1	2	i	t1	m2.wav	t1	1	722.4790419
version4	9	1	2	o	t2	m1.wav	t2	1	1159.32207
version4	9	1	2	i	t4	f2.wav	t1	0	916.673225
version4	9	1	2	y	t3	f1.wav	t3	1	668.2754491
version4	9	1	2	a	t3	m2.wav	t2	0	609.1454234
version4	9	1	2	a	t3	f1.wav	t2	0	632.4717707
version4	9	1	2	e	t3	f2.wav	t3	1	798.0970915
version4	9	1	2	i	t3	f1.wav	t2	0	1142.635158
version5	10	0	1	a	t3	m1.wav	t1	0	4594.565868
version5	10	0	1	o	t4	m1.wav	t2	0	4264.908041
version5	10	0	1	o	t1	m1.wav	t1	1	5014.214286
version5	10	0	1	i	t3	m1.wav	t1	0	2666.15911
version5	10	0	1	u	t4	f1.wav	t2	0	4118.038067
version5	10	0	1	u	t1	f1.wav	t4	0	10009.47177
version5	10	0	1	o	t3	f1.wav	t3	1	2134.259624
version5	10	0	1	e	t4	f2.wav	t2	0	3661.599658
version5	10	0	1	y	t3	f2.wav	t3	1	3130.126176
version5	10	0	1	o	t2	m2.wav	t2	1	4459.763473
version5	10	0	1	o	t1	m2.wav	t1	1	2247.427716
version5	10	0	1	i	t2	f1.wav	t2	1	5726.408469
version5	10	0	1	i	t3	f2.wav	t3	1	4004.168092
version5	10	0	1	e	t3	m2.wav	t2	0	3254.120188
version5	10	0	1	e	t2	m1.wav	t1	0	2447.836185
version5	10	0	1	i	t3	m2.wav	t1	0	4948.583832
version5	10	0	1	o	t1	f1.wav	t1	1	1187.814371
version5	10	0	1	a	t3	f2.wav	t4	0	4495.83704
version5	10	0	1	e	t2	f1.wav	t3	0	5694.46065
version5	10	0	1	u	t2	M2.wav	t2	1	4564.309239
version5	10	0	1	i	t3	f1.wav	t4	0	1559.555175
version5	10	0	1	o	t2	f1.wav	t3	0	5824.276732
version5	10	0	1	u	t2	f1.wav	t3	0	1323.919589
version5	10	0	1	e	t3	m1.wav	t4	0	3526.116766
version5	10	0	1	y	t2	f1.wav	t3	0	907.716852
version5	10	0	1	a	t4	m1.wav	t1	0	3295.788708
version5	10	0	1	e	t4	f1.wav	t2	0	4213.984175
version5	10	0	1	e	t2	m2.wav	t3	0	1253.251925
version5	10	0	1	u	t1	m2.wav	t1	1	1647.48118
version5	10	0	1	i	t1	m2.wav	t1	1	717.2185629
version5	10	0	1	e	t3	f2.wav	t3	1	4286.045338
version5	10	0	1	a	t1	m1.wav	t1	1	1221.579127
version5	10	0	1	i	t4	m2.wav	t1	0	2570.195894
version5	10	0	1	i	t2	m2.wav	t3	0	1277.70787
version5	10	0	1	y	t3	f1.wav	t3	1	809.2480753
version5	10	0	1	a	t3	m2.wav	t3	1	6404.644568
version5	10	0	1	a	t2	f2.wav	t2	1	1795.997434
version5	10	0	1	a	t2	f1.wav	t2	1	3094.304106
version5	10	0	1	i	t1	m1.wav	t1	1	1533.9213
version5	10	0	1	o	t4	m2.wav	t2	0	2487.925577
version5	10	0	1	u	t1	f2.wav	t1	1	813.6266039
version5	10	0	1	y	t1	f2.wav	t1	1	299.8550043
version5	10	0	1	a	t1	f2.wav	t1	1	1203.950813
version5	10	0	1	i	t1	f2.wav	t1	1	615.1094953
version5	10	0	1	a	t4	m2.wav	t2	0	3824.043199
version5	10	0	1	e	t4	m2.wav	t2	0	2281.627887
version5	10	0	1	o	t4	f2.wav	t2	0	6580.273311
version5	10	0	1	y	t2	m2.wav	t3	0	913.7852866
version5	10	0	1	u	t3	f1.wav	t3	1	4328.287853
version5	10	0	1	e	t1	f1.wav	t1	1	2765.727973
version5	10	0	1	u	t2	f2.wav	t3	0	1463.969632
version5	10	0	1	o	t3	f2.wav	t3	1	1659.550043
version5	10	0	1	u	t2	m1.wav	t1	0	2019.805817
version5	10	0	1	e	t1	m2.wav	t2	0	5098.295552
version5	10	0	1	y	t4	f1.wav	t4	1	3785.944397
version5	10	0	1	y	t2	f2.wav	t3	0	2845.980325
version5	10	0	1	u	t4	m2.wav	t1	0	1335.3858
version5	10	0	1	u	t3	f2.wav	t3	1	745.4384089
version5	10	0	1	y	t4	f2.wav	t1	0	8638.317793
version5	10	0	1	y	t3	m1.wav	t4	0	1534.026091
version5	10	0	1	i	t4	m1.wav	t1	0	1611.636441
version5	10	0	1	y	t2	m1.wav	t3	0	2049.927716
version5	10	0	1	o	t2	f2.wav	t3	0	425.6928999
version5	10	0	1	a	t4	f1.wav	t1	0	1699.973482
version5	10	0	1	i	t2	f2.wav	t3	0	497.9093242
version5	10	0	1	e	t3	f1.wav	t4	0	2806.053464
version5	10	0	1	u	t3	m2.wav	t3	1	3187.731822
version5	10	0	1	e	t2	f2.wav	t3	0	2925.616766
version5	10	0	1	a	t4	f2.wav	t2	0	5320.334902
version5	10	0	1	i	t4	f2.wav	t1	0	903.5911035
version5	10	0	1	o	t4	f1.wav	t1	0	757.2677502
version5	10	0	1	a	t2	m1.wav	t1	0	5052.023524
version5	10	0	1	a	t3	f1.wav	t3	1	1501.29213
version5	10	0	1	i	t1	f1.wav	t1	1	669.2262618
version5	10	0	1	e	t4	m1.wav	t4	1	1833.362703
version5	10	0	1	i	t4	f1.wav	t4	1	2976.033362
version5	10	0	1	o	t2	m1.wav	t4	0	1574.115056
version5	10	0	1	e	t1	f2.wav	t1	1	1516.032079
version5	10	0	1	a	t1	f1.wav	t1	1	1459.754063
version5	10	0	1	a	t2	m2.wav	t3	0	1189.562874
version5	10	0	1	o	t1	f2.wav	t1	1	1843.526091
version5	10	0	1	y	t4	m2.wav	t2	0	3401.805817
version5	10	0	1	y	t1	m2.wav	t1	1	1551.730111
version5	10	0	1	o	t3	m2.wav	t3	1	711.1826347
version5	10	0	1	a	t1	m2.wav	t2	0	2089.62917
version5	10	0	1	u	t4	f2.wav	t2	0	6252.134731
version5	10	0	1	y	t1	m1.wav	t4	0	2091.734816
version5	10	0	1	y	t3	m2.wav	t3	1	671.5923867
version5	10	0	1	y	t4	m1.wav	t4	1	2917.45509
version5	10	0	1	u	t1	m1.wav	t2	0	4919.74166
version5	10	0	1	y	t1	f1.wav	t4	0	5720.343884
version5	10	0	1	u	t4	m1.wav	t4	1	2100.029512
version5	10	0	1	u	t3	m1.wav	t4	0	1913.40077
version5	10	0	1	e	t1	m1.wav	t2	0	4027.764328
version5	10	0	1	o	t3	m1.wav	t4	0	1171.560308
version5	10	0	1	i	t2	m1.wav	t1	0	2942.115483
version5	10	0	2	e	t2	m2.wav	t2	1	3554.470915
version5	10	0	2	u	t2	f1.wav	t3	0	2876.210436
version5	10	0	2	o	t2	f1.wav	t3	0	1806.350727
version5	10	0	2	i	t1	f2.wav	t1	1	1739.012831
version5	10	0	2	o	t4	m2.wav	t2	0	2450.752352
version5	10	0	2	u	t3	f2.wav	t3	1	588.4666382
version5	10	0	2	a	t1	m1.wav	t1	1	1416.691617
version5	10	0	2	e	t4	f2.wav	t2	0	6753.375962
version5	10	0	2	e	t1	f2.wav	t1	1	538.011976
version5	10	0	2	u	t4	f1.wav	t4	1	2800.633875
version5	10	0	2	o	t1	f1.wav	t1	1	2244.274166
version5	10	0	2	e	t1	m1.wav	t1	1	1940.311805
version5	10	0	2	y	t2	m2.wav	t2	1	1193.831052
version5	10	0	2	e	t3	m1.wav	t4	0	1525.993157
version5	10	0	2	e	t4	f1.wav	t2	0	5415.047049
version5	10	0	2	u	t4	m1.wav	t4	1	4432.255346
version5	10	0	2	y	t3	f2.wav	t3	1	849.8511548
version5	10	0	2	u	t4	f2.wav	t2	0	2076.864842
version5	10	0	2	y	t1	f1.wav	t1	1	1198.165954
version5	10	0	2	y	t4	f2.wav	t2	0	4176.260051
version5	10	0	2	i	t4	f2.wav	t4	1	4183.10479
version5	10	0	2	u	t3	f1.wav	t3	1	550.3733961
version5	10	0	2	a	t3	m1.wav	t4	0	1596.043199
version5	10	0	2	i	t2	f1.wav	t3	0	1044.003422
version5	10	0	2	a	t4	f2.wav	t2	0	1742.553037
version5	10	0	2	u	t4	m2.wav	t2	0	1275.934559
version5	10	0	2	y	t4	f1.wav	t4	1	3056.326775
version5	10	0	2	y	t2	f1.wav	t3	0	1291.844311
version5	10	0	2	i	t3	m2.wav	t3	1	1438.605218
version5	10	0	2	u	t1	f2.wav	t1	1	846.2720274
version5	10	0	2	y	t3	f1.wav	t3	1	1272.064585
version5	10	0	2	u	t3	m1.wav	t4	0	1132.633447
version5	10	0	2	y	t1	f2.wav	t1	1	1690.232678
version5	10	0	2	a	t1	m2.wav	t2	0	2456.03935
version5	10	0	2	o	t2	m1.wav	t3	0	1622.165526
version5	10	0	2	i	t4	m1.wav	t4	1	2154.724979
version5	10	0	2	e	t2	f1.wav	t3	0	1459.698033
version5	10	0	2	i	t2	m2.wav	t2	1	1022.032934
version5	10	0	2	u	t2	m1.wav	t3	0	3366.418306
version5	10	0	2	e	t2	m1.wav	t3	0	1001.78272
version5	10	0	2	e	t4	m1.wav	t4	1	1476.60479
version5	10	0	2	a	t3	f1.wav	t3	1	2458.154405
version5	10	0	2	i	t3	f2.wav	t3	1	1702.242943
version5	10	0	2	y	t2	f2.wav	t3	0	809.9204448
version5	10	0	2	y	t1	m2.wav	t1	1	1421.978186
version5	10	0	2	a	t4	f1.wav	t4	1	2000.417023
version5	10	0	2	i	t1	m1.wav	t1	1	4594.975192
version5	10	0	2	i	t1	m2.wav	t1	1	1506.03935
version5	10	0	2	e	t4	m2.wav	t2	0	4084.885372
version5	10	0	2	o	t1	m2.wav	t1	1	2636.394354
version5	10	0	2	o	t1	m1.wav	t4	0	2455.684773
version5	10	0	2	a	t2	f1.wav	t3	0	454.2112917
version5	10	0	2	o	t2	m2.wav	t3	0	2320.467066
version5	10	0	2	o	t1	f2.wav	t1	1	1147.750642
version5	10	0	2	o	t3	f2.wav	t3	1	616.2681779
version5	10	0	2	a	t3	f2.wav	t3	1	310.2429427
version5	10	0	2	o	t4	f1.wav	t4	1	3618.568007
version5	10	0	2	e	t3	f2.wav	t3	1	614.2386655
version5	10	0	2	i	t3	f1.wav	t3	1	1359.707015
version5	10	0	2	o	t4	m1.wav	t4	1	1132.341317
version5	10	0	2	a	t2	m1.wav	t3	0	1294.209581
version5	10	0	2	o	t4	f2.wav	t2	0	2918.481608
version5	10	0	2	a	t1	f2.wav	t1	1	1044.556031
version5	10	0	2	u	t1	m2.wav	t1	1	1576.304962
version5	10	0	2	u	t2	f2.wav	t3	0	584.540633
version5	10	0	2	i	t2	f2.wav	t3	0	525.8772455
version5	10	0	2	a	t3	m2.wav	t3	1	642.219846
version5	10	0	2	e	t3	f1.wav	t4	0	1160.124038
version5	10	0	2	a	t2	m2.wav	t3	0	2734.639435
version5	10	0	2	y	t1	m1.wav	t1	1	1798.581266
version5	10	0	2	u	t1	f1.wav	t1	1	565.6240376
version5	10	0	2	o	t3	f1.wav	t3	1	716.2292558
version5	10	0	2	a	t2	f2.wav	t3	0	759.286142
version5	10	0	2	e	t2	f2.wav	t3	0	379.9871685
version5	10	0	2	o	t3	m2.wav	t3	1	4782.665526
version5	10	0	2	i	t1	f1.wav	t1	1	494.1830624
version5	10	0	2	e	t3	m2.wav	t3	1	702.3396065
version5	10	0	2	i	t4	m2.wav	t2	0	1698.169803
version5	10	0	2	i	t4	f1.wav	t2	0	2796.836185
version5	10	0	2	a	t4	m2.wav	t2	0	1848.292558
version5	10	0	2	a	t4	m1.wav	t4	1	1504.292985
version5	10	0	2	y	t2	m1.wav	t3	0	4236.475192
version5	10	0	2	o	t3	m1.wav	t4	0	1162.848589
version5	10	0	2	e	t1	f1.wav	t1	1	896.5594525
version5	10	0	2	u	t2	M2.wav	t3	0	1694.198888
version5	10	0	2	y	t3	m2.wav	t3	1	354.4734816
version5	10	0	2	a	t1	f1.wav	t1	1	705.9957228
version5	10	0	2	y	t3	m1.wav	t4	0	804.260479
version5	10	0	2	i	t3	m1.wav	t4	0	1378.380667
version5	10	0	2	i	t2	m1.wav	t2	1	4708.739521
version5	10	0	2	y	t4	m2.wav	t2	0	2004.458512
version5	10	0	2	e	t1	m2.wav	t2	0	798.3964927
version5	10	0	2	u	t1	m1.wav	t4	0	3088.212147
version5	10	0	2	y	t4	m1.wav	t4	1	771.6231822
version5	10	0	2	o	t2	f2.wav	t3	0	508.2519247
version5	10	0	2	u	t3	m2.wav	t3	1	662.494012
version1	11	1	1	u	t1	m1.wav	t1	1	1795.529512
version1	11	1	1	y	t3	m1.wav	t3	1	2928.639008
version1	11	1	1	i	t1	f2.wav	t1	1	1250.665954
version1	11	1	1	i	t3	m1.wav	t4	0	2441.640719
version1	11	1	1	o	t1	m1.wav	t2	0	1276.525235
version1	11	1	1	o	t2	m1.wav	t3	0	2509.440547
version1	11	1	1	a	t1	f1.wav	t2	0	914.7549187
version1	11	1	1	i	t1	m1.wav	t1	1	1555.654833
version1	11	1	1	i	t4	m1.wav	t1	0	593.7412318
version1	11	1	1	a	t1	f2.wav	t2	0	1808.966638
version1	11	1	1	y	t3	f1.wav	t3	1	1372.563302
version1	11	1	1	o	t2	f1.wav	t3	0	1939.819504
version1	11	1	1	u	t3	m2.wav	t3	1	714.170231
version1	11	1	1	a	t4	f1.wav	t1	0	2168.497006
version1	11	1	1	e	t2	f2.wav	t2	1	2113.59367
version1	11	1	1	y	t1	f2.wav	t1	1	913.9700599
version1	11	1	1	e	t2	m1.wav	t1	0	1291.98503
version1	11	1	1	e	t3	m1.wav	t4	0	1823.861848
version1	11	1	1	a	t2	m1.wav	t1	0	2556.725406
version1	11	1	1	i	t2	m1.wav	t1	0	1136.924294
version1	11	1	1	u	t4	f1.wav	t4	1	1838.073139
version1	11	1	1	e	t4	f2.wav	t2	0	1670.542772
version1	11	1	1	u	t2	m1.wav	t1	0	1447.192044
version1	11	1	1	a	t2	m2.wav	t2	1	1192.907613
version1	11	1	1	a	t2	f2.wav	t2	1	1206.154405
version1	11	1	1	a	t3	f1.wav	t2	0	2037.996578
version1	11	1	1	y	t2	f2.wav	t2	1	806.4136014
version1	11	1	1	e	t1	f2.wav	t1	1	789.0735672
version1	11	1	1	y	t2	f1.wav	t2	1	581.719846
version1	11	1	1	i	t3	f1.wav	t1	0	1482.377673
version1	11	1	1	e	t4	f1.wav	t3	0	2831.792985
version1	11	1	1	u	t4	m1.wav	t1	0	1489.972198
version1	11	1	1	o	t4	m2.wav	t4	1	1615.305389
version1	11	1	1	a	t4	m1.wav	t1	0	1562.112489
version1	11	1	1	i	t2	f2.wav	t2	1	896.0047049
version1	11	1	1	y	t2	m2.wav	t2	1	618.5791275
version1	11	1	1	u	t1	f1.wav	t1	1	609.8836612
version1	11	1	1	e	t3	f1.wav	t4	0	1898.666809
version1	11	1	1	o	t1	f1.wav	t1	1	650.5765612
version1	11	1	1	a	t4	f2.wav	t2	0	2049.372113
version1	11	1	1	a	t3	m1.wav	t1	0	831.7998289
version1	11	1	1	u	t4	f2.wav	t3	0	1438.834474
version1	11	1	1	i	t1	f1.wav	t1	1	569.6082121
version1	11	1	1	u	t2	f1.wav	t3	0	628.4431138
version1	11	1	1	i	t3	m2.wav	t2	0	1183.995723
version1	11	1	1	o	t4	m1.wav	t1	0	1015.476048
version1	11	1	1	e	t2	f1.wav	t2	1	531.6924722
version1	11	1	1	a	t4	m2.wav	t2	0	1132.053464
version1	11	1	1	y	t4	f2.wav	t4	1	1218.141146
version1	11	1	1	o	t4	f2.wav	t2	0	1030.770744
version1	11	1	1	o	t3	f1.wav	t3	1	1366.037211
version1	11	1	1	e	t3	m2.wav	t2	0	840.9568007
version1	11	1	1	y	t1	m1.wav	t2	0	863.5004277
version1	11	1	1	o	t3	m2.wav	t3	1	713.0111206
version1	11	1	1	u	t4	m2.wav	t2	0	1568.800257
version1	11	1	1	i	t4	f2.wav	t3	0	1392.817365
version1	11	1	1	u	t1	m2.wav	t1	1	1336.320359
version1	11	1	1	y	t4	m2.wav	t4	1	2210.053892
version1	11	1	1	e	t2	m2.wav	t2	1	616.2737382
version1	11	1	1	e	t3	f2.wav	t3	1	819.9144568
version1	11	1	1	o	t2	f2.wav	t2	1	798.5098375
version1	11	1	1	e	t4	m2.wav	t2	0	648.0816938
version1	11	1	1	y	t4	m1.wav	t1	0	970.3199316
version1	11	1	1	i	t4	m2.wav	t1	0	3504.68905
version1	11	1	1	y	t3	f2.wav	t4	0	1000.84645
version1	11	1	1	o	t3	f2.wav	t3	1	336.933704
version1	11	1	1	o	t1	m2.wav	t2	0	967.9213003
version1	11	1	1	o	t4	f1.wav	t1	0	1484.03935
version1	11	1	1	y	t1	f1.wav	t1	1	922.7562019
version1	11	1	1	u	t3	m1.wav	t4	0	1693.889649
version1	11	1	1	i	t1	m2.wav	t2	0	1087.378956
version1	11	1	1	a	t2	f1.wav	t2	1	293.5136869
version1	11	1	1	e	t1	m1.wav	t3	0	1116.317365
version1	11	1	1	y	t3	m2.wav	t2	0	537.962361
version1	11	1	1	i	t4	f1.wav	t2	0	882.7001711
version1	11	1	1	e	t1	m2.wav	t2	0	1533.39136
version1	11	1	1	a	t3	m2.wav	t2	0	1480.482036
version1	11	1	1	u	t3	f2.wav	t3	1	961.6484175
version1	11	1	1	a	t1	m2.wav	t2	0	1602.053037
[truncated: 9,521 more rows]
