# Supplementary material for: The effects of high versus low talker variability and individual aptitude on phonetic training of Mandarin lexical tones
Source: PeerJ. 2019 Aug 9;7:e7191. doi: 10.7717/peerj.7191 (PMC6690337; doi:10.7717/peerj.7191)
Supplement: Supplemental Information 9 [file peerj-07-7191-s009.csv]

Version	subject	condition	sound	pic1	pic2	correct answer	contrast	voicetype	choice	result	score	RT
version1	1	1	mao_t1_f1a.wav	mao_t1_cat.jpg	mao_t2_anchor.jpg	p1	T1-2_tv1	tv1	clickedright	incorrect	0	2535.570573
version1	1	1	xue_t3_f2a.wav	xue_t3_snow.jpg	xue_t1_boot.jpg	p1	T1-3_nv1	nv1	clickedright	incorrect	0	2053.145423
version1	1	1	xue_t1_f2a.wav	xue_t3_snow.jpg	xue_t1_boot.jpg	p2	T1-3_nv1	nv1	clickedright	correct	1	1453.726262
version1	1	1	di_t4_f2a.wav	di_t4_earth.jpg	di_t2_siren.jpg	p1	T2-4_nv1	nv1	clickedright	incorrect	0	1430.742943
version1	1	1	mao_t1_f2a.wav	mao_t1_cat.jpg	mao_t2_anchor.jpg	p1	T1-2_nv1	nv1	clickedright	incorrect	0	1438.005133
version1	1	1	dan_t3_f2a.wav	dan_t3_brush.jpg	dan_t4_egg.jpg	p1	T3-4_nv1	nv1	clickedleft	correct	1	1497.055603
version1	1	1	chuang_t2_f2a.wav	chuang_t2_bed.jpg	chuang_t1_window.jpg	p1	T1-2_nv1	nv1	clickedleft	correct	1	1821.442258
version1	1	1	xie_t2_f1a.wav	xie_t2_shoe.jpg	xie_t4_crab.jpg	p1	T2-4_tv1	tv1	clickedleft	correct	1	2119.991446
version1	1	1	xie_t4_f1a.wav	xie_t4_crab.jpg	xie_t2_shoe.jpg	p1	T2-4_tv1	tv1	clickedright	incorrect	0	2134.403764
version1	1	1	mi_t4_f2a.wav	mi_t3_rice.jpg	mi_t4_honey.jpg	p2	T3-4_nv1	nv1	clickedright	correct	1	2296.147134
version1	1	1	xie_t4_f2a.wav	xie_t2_shoe.jpg	xie_t4_crab.jpg	p2	T2-4_nv1	nv1	clickedright	correct	1	1030.463216
version1	1	1	shu_t1_f1a.wav	shu_t1_comb.jpg	shu_t3_mouse.jpg	p1	T1-3_tv1	tv1	clickedleft	correct	1	1640.25663
version1	1	1	qian_t1_f1a.wav	qian_t2_money.jpg	qian_t1_swing.jpg	p2	T1-2_tv1	tv1	clickedleft	incorrect	0	1559.529085
version1	1	1	mao_t2_f2a.wav	mao_t2_anchor.jpg	mao_t1_cat.jpg	p1	T1-2_nv1	nv1	clickedright	incorrect	0	1971.820359
version1	1	1	bi_t3_f1a.wav	bi_t2_nose.jpg	bi_t3_pen.jpg	p2	T2-3_tv1	tv1	clickedright	correct	1	1848.372968
version1	1	1	zhu_t4_f1a.wav	zhu_t1_pig.jpg	zhu_t4_pour.jpg	p2	T1-4_tv1	tv1	clickedright	correct	1	1472.852438
version1	1	1	niu_t2_f1a.wav	niu_t2_cow.jpg	niu_t3_button.jpg	p1	T2-3_tv1	tv1	clickedleft	correct	1	1679.893926
version1	1	1	yun_t4_f1a.wav	yun_t2_cloud.jpg	yun_t4_iron.jpg	p2	T2-4_tv1	tv1	clickedright	correct	1	1640.494012
version1	1	1	mi_t3_f2a.wav	mi_t4_honey.jpg	mi_t3_rice.jpg	p2	T3-4_nv1	nv1	clickedright	correct	1	1190.112062
version1	1	1	qian_t2_f1a.wav	qian_t1_swing.jpg	qian_t2_money.jpg	p2	T1-2_tv1	tv1	clickedleft	incorrect	0	2374.555603
version1	1	1	hua_t4_f1a.wav	hua_t1_flower.jpg	hua_t4_paint.jpg	p2	T1-4_tv1	tv1	clickedright	correct	1	1369.039778
version1	1	1	yan_t4_f2a.wav	yan_t4_flame.jpg	yan_t3_eye.jpg	p1	T3-4_nv1	nv1	clickedleft	correct	1	1577.757057
version1	1	1	hua_t1_f1a.wav	hua_t1_flower.jpg	hua_t4_paint.jpg	p1	T1-4_tv1	tv1	clickedright	incorrect	0	2022.275877
version1	1	1	ba_t4_f1a.wav	ba_t4_father.jpg	ba_t1_eight.jpg	p1	T1-4_tv1	tv1	clickedright	incorrect	0	1552.507699
version1	1	1	dan_t4_f2a.wav	dan_t3_brush.jpg	dan_t4_egg.jpg	p2	T3-4_nv1	nv1	clickedright	correct	1	1182.269889
version1	1	1	shu_t3_f2a.wav	shu_t3_mouse.jpg	shu_t1_comb.jpg	p1	T1-3_nv1	nv1	clickedleft	correct	1	1502.644568
version1	1	1	yan_t4_f1a.wav	yan_t3_eye.jpg	yan_t4_flame.jpg	p2	T3-4_tv1	tv1	clickedright	correct	1	2005.901625
version1	1	1	di_t2_f1a.wav	di_t4_earth.jpg	di_t2_siren.jpg	p2	T2-4_tv1	tv1	clickedright	correct	1	2511.327203
version1	1	1	dan_t3_f1a.wav	dan_t3_brush.jpg	dan_t4_egg.jpg	p1	T3-4_tv1	tv1	clickedleft	correct	1	1509.977331
version1	1	1	bi_t2_f1a.wav	bi_t3_pen.jpg	bi_t2_nose.jpg	p2	T2-3_tv1	tv1	clickedright	correct	1	1317.952951
version1	1	1	chuang_t1_f2a.wav	chuang_t1_window.jpg	chuang_t2_bed.jpg	p1	T1-2_nv1	nv1	clickedright	incorrect	0	1838.971771
version1	1	1	wan_t2_f2a.wav	wan_t3_bowl.jpg	wan_t2_play.jpg	p2	T2-3_nv1	nv1	clickedright	correct	1	1775.924722
version1	1	1	bi_t2_f2a.wav	bi_t2_nose.jpg	bi_t3_pen.jpg	p1	T2-3_nv1	nv1	clickedleft	correct	1	1533.272883
version1	1	1	yun_t4_f2a.wav	yun_t2_cloud.jpg	yun_t4_iron.jpg	p2	T2-4_nv1	nv1	clickedright	correct	1	1469.616339
version1	1	1	chuang_t2_f1a.wav	chuang_t2_bed.jpg	chuang_t1_window.jpg	p1	T1-2_tv1	tv1	clickedright	incorrect	0	1582.072712
version1	1	1	jiao_t1_f2a.wav	jiao_t1_glue.jpg	jiao_t3_foot.jpg	p1	T1-3_nv1	nv1	clickedleft	correct	1	2177.230967
version1	1	1	wan_t2_f1a.wav	wan_t2_play.jpg	wan_t3_bowl.jpg	p1	T2-3_tv1	tv1	clickedleft	correct	1	1470.056031
version1	1	1	mi_t4_f1a.wav	mi_t3_rice.jpg	mi_t4_honey.jpg	p2	T3-4_tv1	tv1	clickedright	correct	1	2494.274166
version1	1	1	qian_t2_f2a.wav	qian_t1_swing.jpg	qian_t2_money.jpg	p2	T1-2_nv1	nv1	clickedright	correct	1	1230.234816
version1	1	1	mao_t2_f1a.wav	mao_t2_anchor.jpg	mao_t1_cat.jpg	p1	T1-2_tv1	tv1	clickedleft	correct	1	2190.819932
version1	1	1	xie_t2_f2a.wav	xie_t2_shoe.jpg	xie_t4_crab.jpg	p1	T2-4_nv1	nv1	clickedright	incorrect	0	1382.257913
version1	1	1	yan_t3_f2a.wav	yan_t4_flame.jpg	yan_t3_eye.jpg	p2	T3-4_nv1	nv1	clickedright	correct	1	1830.342173
version1	1	1	wan_t3_f1a.wav	wan_t2_play.jpg	wan_t3_bowl.jpg	p2	T2-3_tv1	tv1	clickedright	correct	1	1702.124465
version1	1	1	shu_t1_f2a.wav	shu_t3_mouse.jpg	shu_t1_comb.jpg	p2	T1-3_nv1	nv1	clickedright	correct	1	1494.443114
version1	1	1	wan_t3_f2a.wav	wan_t3_bowl.jpg	wan_t2_play.jpg	p1	T2-3_nv1	nv1	clickedleft	correct	1	1390.360137
version1	1	1	yan_t3_f1a.wav	yan_t3_eye.jpg	yan_t4_flame.jpg	p1	T3-4_tv1	tv1	clickedleft	correct	1	1677.778871
version1	1	1	qian_t1_f2a.wav	qian_t1_swing.jpg	qian_t2_money.jpg	p1	T1-2_nv1	nv1	clickedleft	correct	1	1718.150984
version1	1	1	zhu_t1_f2a.wav	zhu_t4_pour.jpg	zhu_t1_pig.jpg	p2	T1-4_nv1	nv1	clickedright	correct	1	1293.986313
version1	1	1	jiao_t3_f1a.wav	jiao_t1_glue.jpg	jiao_t3_foot.jpg	p2	T1-3_tv1	tv1	clickedright	correct	1	2390.04491
version1	1	1	shu_t3_f1a.wav	shu_t3_mouse.jpg	shu_t1_comb.jpg	p1	T1-3_tv1	tv1	clickedleft	correct	1	1694.419589
version1	1	1	xue_t3_f1a.wav	xue_t1_boot.jpg	xue_t3_snow.jpg	p2	T1-3_tv1	tv1	clickedright	correct	1	2118.406758
version1	1	1	yun_t2_f2a.wav	yun_t2_cloud.jpg	yun_t4_iron.jpg	p1	T2-4_nv1	nv1	clickedleft	correct	1	1733.757485
version1	1	1	mi_t3_f1a.wav	mi_t3_rice.jpg	mi_t4_honey.jpg	p1	T3-4_tv1	tv1	clickedleft	correct	1	2934.663388
version1	1	1	zhu_t1_f1a.wav	zhu_t4_pour.jpg	zhu_t1_pig.jpg	p2	T1-4_tv1	tv1	clickedleft	incorrect	0	1126.112062
version1	1	1	hua_t1_f2a.wav	hua_t4_paint.jpg	hua_t1_flower.jpg	p2	T1-4_nv1	nv1	clickedleft	incorrect	0	2093.999572
version1	1	1	jiao_t3_f2a.wav	jiao_t1_glue.jpg	jiao_t3_foot.jpg	p2	T1-3_nv1	nv1	clickedleft	incorrect	0	3070.562874
version1	1	1	niu_t3_f2a.wav	niu_t3_button.jpg	niu_t2_cow.jpg	p1	T2-3_nv1	nv1	clickedleft	correct	1	1998.517109
version1	1	1	chuang_t1_f1a.wav	chuang_t1_window.jpg	chuang_t2_bed.jpg	p1	T1-2_tv1	tv1	clickedleft	correct	1	1390.323353
version1	1	1	ba_t4_f2a.wav	ba_t4_father.jpg	ba_t1_eight.jpg	p1	T1-4_nv1	nv1	clickedright	incorrect	0	3110.871685
version1	1	1	yun_t2_f1a.wav	yun_t4_iron.jpg	yun_t2_cloud.jpg	p2	T2-4_tv1	tv1	clickedright	correct	1	1254.192044
version1	1	1	ba_t1_f1a.wav	ba_t1_eight.jpg	ba_t4_father.jpg	p1	T1-4_tv1	tv1	clickedright	incorrect	0	1598.497434
version1	1	1	ba_t1_f2a.wav	ba_t4_father.jpg	ba_t1_eight.jpg	p2	T1-4_nv1	nv1	clickedright	correct	1	2902.319504
version1	1	1	niu_t2_f2a.wav	niu_t3_button.jpg	niu_t2_cow.jpg	p2	T2-3_nv1	nv1	clickedright	correct	1	1173.73225
version1	1	1	xue_t1_f1a.wav	xue_t3_snow.jpg	xue_t1_boot.jpg	p2	T1-3_tv1	tv1	clickedright	correct	1	1374.3858
version1	1	1	bi_t3_f2a.wav	bi_t3_pen.jpg	bi_t2_nose.jpg	p1	T2-3_nv1	nv1	clickedleft	correct	1	1494.214286
version1	1	1	di_t2_f2a.wav	di_t4_earth.jpg	di_t2_siren.jpg	p2	T2-4_nv1	nv1	clickedright	correct	1	2166.499145
version1	1	1	jiao_t1_f1a.wav	jiao_t3_foot.jpg	jiao_t1_glue.jpg	p2	T1-3_tv1	tv1	clickedright	correct	1	1333.868691
version1	1	1	niu_t3_f1a.wav	niu_t2_cow.jpg	niu_t3_button.jpg	p2	T2-3_tv1	tv1	clickedright	correct	1	2501.711292
version1	1	1	dan_t4_f1a.wav	dan_t4_egg.jpg	dan_t3_brush.jpg	p1	T3-4_tv1	tv1	clickedright	incorrect	0	1206.00556
version1	1	1	hua_t4_f2a.wav	hua_t4_paint.jpg	hua_t1_flower.jpg	p1	T1-4_nv1	nv1	clickedleft	correct	1	2838.940975
version1	1	1	di_t4_f1a.wav	di_t4_earth.jpg	di_t2_siren.jpg	p1	T2-4_tv1	tv1	clickedleft	correct	1	2214.112062
version1	1	1	zhu_t4_f2a.wav	zhu_t4_pour.jpg	zhu_t1_pig.jpg	p1	T1-4_nv1	nv1	clickedright	incorrect	0	1566.615483
version2	2	0	shu_t3_f2a.wav	shu_t1_comb.jpg	shu_t3_mouse.jpg	p2	T1-3_tv1	tv1	clickedright	correct	1	1662.649273
version2	2	0	chuang_t1_f2a.wav	chuang_t2_bed.jpg	chuang_t1_window.jpg	p2	T1-2_tv1	tv1	clickedright	correct	1	1164.779299
version2	2	0	mao_t1_f3a.wav	mao_t1_cat.jpg	mao_t2_anchor.jpg	p1	T1-2_nv1	nv1	clickedright	incorrect	0	1285.00941
version2	2	0	hua_t4_f2a.wav	hua_t4_paint.jpg	hua_t1_flower.jpg	p1	T1-4_tv1	tv1	clickedleft	correct	1	3922.278443
version2	2	0	shu_t1_f3a.wav	shu_t1_comb.jpg	shu_t3_mouse.jpg	p1	T1-3_nv1	nv1	clickedleft	correct	1	1567.734388
version2	2	0	xue_t1_f2a.wav	xue_t3_snow.jpg	xue_t1_boot.jpg	p2	T1-3_tv1	tv1	clickedright	correct	1	1720.354577
version2	2	0	shu_t3_f3a.wav	shu_t3_mouse.jpg	shu_t1_comb.jpg	p1	T1-3_nv1	nv1	clickedleft	correct	1	2469.396493
version2	2	0	di_t2_f3a.wav	di_t2_siren.jpg	di_t4_earth.jpg	p1	T2-4_nv1	nv1	clickedleft	correct	1	2522.372541
version2	2	0	hua_t1_f3a.wav	hua_t1_flower.jpg	hua_t4_paint.jpg	p1	T1-4_nv1	nv1	clickedleft	correct	1	1452.061591
version2	2	0	jiao_t1_f2a.wav	jiao_t3_foot.jpg	jiao_t1_glue.jpg	p2	T1-3_tv1	tv1	clickedleft	incorrect	0	1545.61805
version2	2	0	qian_t1_f2a.wav	qian_t2_money.jpg	qian_t1_swing.jpg	p2	T1-2_tv1	tv1	clickedright	correct	1	1040.130453
version2	2	0	mi_t4_f2a.wav	mi_t4_honey.jpg	mi_t3_rice.jpg	p1	T3-4_tv1	tv1	clickedright	incorrect	0	1857.289564
version2	2	0	wan_t2_f3a.wav	wan_t2_play.jpg	wan_t3_bowl.jpg	p1	T2-3_nv1	nv1	clickedright	incorrect	0	2312.497861
version2	2	0	ba_t1_f3a.wav	ba_t1_eight.jpg	ba_t4_father.jpg	p1	T1-4_nv1	nv1	clickedright	incorrect	0	3869.868691
version2	2	0	xue_t3_f2a.wav	xue_t1_boot.jpg	xue_t3_snow.jpg	p2	T1-3_tv1	tv1	clickedright	correct	1	2070.586826
version2	2	0	ba_t1_f2a.wav	ba_t1_eight.jpg	ba_t4_father.jpg	p1	T1-4_tv1	tv1	clickedleft	correct	1	1477.791702
version2	2	0	xie_t2_f2a.wav	xie_t4_crab.jpg	xie_t2_shoe.jpg	p2	T2-4_tv1	tv1	clickedleft	incorrect	0	2655.796407
version2	2	0	dan_t4_f3a.wav	dan_t3_brush.jpg	dan_t4_egg.jpg	p2	T3-4_nv1	nv1	clickedright	correct	1	1873.688195
version2	2	0	qian_t2_f3a.wav	qian_t2_money.jpg	qian_t1_swing.jpg	p1	T1-2_nv1	nv1	clickedleft	correct	1	4287.545338
version2	2	0	yun_t2_f3a.wav	yun_t2_cloud.jpg	yun_t4_iron.jpg	p1	T2-4_nv1	nv1	clickedleft	correct	1	5254.524808
version2	2	0	zhu_t1_f2a.wav	zhu_t1_pig.jpg	zhu_t4_pour.jpg	p1	T1-4_tv1	tv1	clickedleft	correct	1	2352.961933
version2	2	0	bi_t2_f2a.wav	bi_t2_nose.jpg	bi_t3_pen.jpg	p1	T2-3_tv1	tv1	clickedright	incorrect	0	1561.535928
version2	2	0	mao_t1_f2a.wav	mao_t2_anchor.jpg	mao_t1_cat.jpg	p2	T1-2_tv1	tv1	clickedright	correct	1	1094.56373
version2	2	0	wan_t2_f2a.wav	wan_t2_play.jpg	wan_t3_bowl.jpg	p1	T2-3_tv1	tv1	clickedleft	correct	1	3383.001283
version2	2	0	hua_t1_f2a.wav	hua_t4_paint.jpg	hua_t1_flower.jpg	p2	T1-4_tv1	tv1	clickedright	correct	1	1734.753636
version2	2	0	di_t4_f2a.wav	di_t4_earth.jpg	di_t2_siren.jpg	p1	T2-4_tv1	tv1	clickedleft	correct	1	1382.823353
version2	2	0	chuang_t2_f2a.wav	chuang_t1_window.jpg	chuang_t2_bed.jpg	p2	T1-2_tv1	tv1	clickedleft	incorrect	0	2654.710009
version2	2	0	jiao_t3_f2a.wav	jiao_t1_glue.jpg	jiao_t3_foot.jpg	p2	T1-3_tv1	tv1	clickedright	correct	1	5999.492729
version2	2	0	hua_t4_f3a.wav	hua_t4_paint.jpg	hua_t1_flower.jpg	p1	T1-4_nv1	nv1	clickedleft	correct	1	3425.375962
version2	2	0	zhu_t1_f3a.wav	zhu_t1_pig.jpg	zhu_t4_pour.jpg	p1	T1-4_nv1	nv1	clickedleft	correct	1	3222.88195
version2	2	0	dan_t3_f2a.wav	dan_t3_brush.jpg	dan_t4_egg.jpg	p1	T3-4_tv1	tv1	clickedleft	correct	1	2286.866125
version2	2	0	chuang_t1_f3a.wav	chuang_t1_window.jpg	chuang_t2_bed.jpg	p1	T1-2_nv1	nv1	clickedleft	correct	1	5118.974337
version2	2	0	niu_t2_f3a.wav	niu_t2_cow.jpg	niu_t3_button.jpg	p1	T2-3_nv1	nv1	clickedleft	correct	1	4641.650984
version2	2	0	wan_t3_f3a.wav	wan_t3_bowl.jpg	wan_t2_play.jpg	p1	T2-3_nv1	nv1	clickedleft	correct	1	2386.281009
version2	2	0	qian_t2_f2a.wav	qian_t2_money.jpg	qian_t1_swing.jpg	p1	T1-2_tv1	tv1	clickedright	incorrect	0	3926.303678
version2	2	0	chuang_t2_f3a.wav	chuang_t2_bed.jpg	chuang_t1_window.jpg	p1	T1-2_nv1	nv1	clickedright	incorrect	0	4506.760051
version2	2	0	xie_t4_f2a.wav	xie_t2_shoe.jpg	xie_t4_crab.jpg	p2	T2-4_tv1	tv1	clickedright	correct	1	4238.84089
version2	2	0	yun_t2_f2a.wav	yun_t4_iron.jpg	yun_t2_cloud.jpg	p2	T2-4_tv1	tv1	clickedright	correct	1	2863.021386
version2	2	0	bi_t3_f3a.wav	bi_t2_nose.jpg	bi_t3_pen.jpg	p2	T2-3_nv1	nv1	clickedleft	incorrect	0	1690.216424
version2	2	0	mi_t4_f3a.wav	mi_t4_honey.jpg	mi_t3_rice.jpg	p1	T3-4_nv1	nv1	clickedleft	correct	1	1094.025663
version2	2	0	bi_t3_f2a.wav	bi_t2_nose.jpg	bi_t3_pen.jpg	p2	T2-3_tv1	tv1	clickedright	correct	1	1318.24337
version2	2	0	dan_t4_f2a.wav	dan_t4_egg.jpg	dan_t3_brush.jpg	p1	T3-4_tv1	tv1	clickedleft	correct	1	3807.356715
version2	2	0	dan_t3_f3a.wav	dan_t3_brush.jpg	dan_t4_egg.jpg	p1	T3-4_nv1	nv1	clickedleft	correct	1	2360.996151
version2	2	0	zhu_t4_f3a.wav	zhu_t4_pour.jpg	zhu_t1_pig.jpg	p1	T1-4_nv1	nv1	clickedleft	correct	1	2014.849016
version2	2	0	bi_t2_f3a.wav	bi_t3_pen.jpg	bi_t2_nose.jpg	p2	T2-3_nv1	nv1	clickedright	correct	1	1423.992729
version2	2	0	yan_t3_f2a.wav	yan_t4_flame.jpg	yan_t3_eye.jpg	p2	T3-4_tv1	tv1	clickedright	correct	1	3401.914885
version2	2	0	yan_t4_f3a.wav	yan_t3_eye.jpg	yan_t4_flame.jpg	p2	T3-4_nv1	nv1	clickedright	correct	1	2503.317793
version2	2	0	di_t2_f2a.wav	di_t4_earth.jpg	di_t2_siren.jpg	p2	T2-4_tv1	tv1	clickedright	correct	1	1046.590676
version2	2	0	yun_t4_f3a.wav	yun_t2_cloud.jpg	yun_t4_iron.jpg	p2	T2-4_nv1	nv1	clickedright	correct	1	3508.154833
version2	2	0	di_t4_f3a.wav	di_t2_siren.jpg	di_t4_earth.jpg	p2	T2-4_nv1	nv1	clickedright	correct	1	6030.204876
version2	2	0	jiao_t1_f3a.wav	jiao_t3_foot.jpg	jiao_t1_glue.jpg	p2	T1-3_nv1	nv1	clickedright	correct	1	3299.278443
version2	2	0	ba_t4_f3a.wav	ba_t4_father.jpg	ba_t1_eight.jpg	p1	T1-4_nv1	nv1	clickedleft	correct	1	1610.164671
version2	2	0	yan_t4_f2a.wav	yan_t4_flame.jpg	yan_t3_eye.jpg	p1	T3-4_tv1	tv1	clickedright	incorrect	0	11056.10864
version2	2	0	wan_t3_f2a.wav	wan_t2_play.jpg	wan_t3_bowl.jpg	p2	T2-3_tv1	tv1	clickedright	correct	1	2446.701027
version2	2	0	jiao_t3_f3a.wav	jiao_t3_foot.jpg	jiao_t1_glue.jpg	p1	T1-3_nv1	nv1	clickedleft	correct	1	4343.452951
version2	2	0	zhu_t4_f2a.wav	zhu_t4_pour.jpg	zhu_t1_pig.jpg	p1	T1-4_tv1	tv1	clickedright	incorrect	0	7751.568007
version2	2	0	mi_t3_f2a.wav	mi_t3_rice.jpg	mi_t4_honey.jpg	p1	T3-4_tv1	tv1	clickedleft	correct	1	2166.775877
version2	2	0	niu_t3_f3a.wav	niu_t3_button.jpg	niu_t2_cow.jpg	p1	T2-3_nv1	nv1	clickedleft	correct	1	4637.423011
version2	2	0	mao_t2_f3a.wav	mao_t1_cat.jpg	mao_t2_anchor.jpg	p2	T1-2_nv1	nv1	clickedright	correct	1	3071.606501
version2	2	0	niu_t2_f2a.wav	niu_t2_cow.jpg	niu_t3_button.jpg	p1	T2-3_tv1	tv1	clickedleft	correct	1	13448.68221
version2	2	0	yun_t4_f2a.wav	yun_t4_iron.jpg	yun_t2_cloud.jpg	p1	T2-4_tv1	tv1	clickedright	incorrect	0	2142.703165
version2	2	0	ba_t4_f2a.wav	ba_t1_eight.jpg	ba_t4_father.jpg	p2	T1-4_tv1	tv1	clickedleft	incorrect	0	1461.713858
version2	2	0	niu_t3_f2a.wav	niu_t3_button.jpg	niu_t2_cow.jpg	p1	T2-3_tv1	tv1	clickedright	incorrect	0	7687.542344
version2	2	0	xie_t2_f3a.wav	xie_t4_crab.jpg	xie_t2_shoe.jpg	p2	T2-4_nv1	nv1	clickedright	correct	1	4578.793841
version2	2	0	xue_t3_f3a.wav	xue_t3_snow.jpg	xue_t1_boot.jpg	p1	T1-3_nv1	nv1	clickedleft	correct	1	2750.355004
version2	2	0	yan_t3_f3a.wav	yan_t4_flame.jpg	yan_t3_eye.jpg	p2	T3-4_nv1	nv1	clickedright	correct	1	3733.814799
version2	2	0	qian_t1_f3a.wav	qian_t2_money.jpg	qian_t1_swing.jpg	p2	T1-2_nv1	nv1	clickedright	correct	1	1437.017536
version2	2	0	mi_t3_f3a.wav	mi_t3_rice.jpg	mi_t4_honey.jpg	p1	T3-4_nv1	nv1	clickedleft	correct	1	5596.081266
version2	2	0	shu_t1_f2a.wav	shu_t1_comb.jpg	shu_t3_mouse.jpg	p1	T1-3_tv1	tv1	clickedleft	correct	1	2046.744654
version2	2	0	xue_t1_f3a.wav	xue_t3_snow.jpg	xue_t1_boot.jpg	p2	T1-3_nv1	nv1	clickedright	correct	1	1311.087682
version2	2	0	xie_t4_f3a.wav	xie_t2_shoe.jpg	xie_t4_crab.jpg	p2	T2-4_nv1	nv1	clickedright	correct	1	1841.397776
version2	2	0	mao_t2_f2a.wav	mao_t1_cat.jpg	mao_t2_anchor.jpg	p2	T1-2_tv1	tv1	clickedleft	incorrect	0	1230.624465
version3	3	1	ba_t1_f3a.wav	ba_t1_eight.jpg	ba_t4_father.jpg	p1	T1-4_tv1	tv1	clickedleft	correct	1	2220.240804
version3	3	1	mao_t1_f3a.wav	mao_t1_cat.jpg	mao_t2_anchor.jpg	p1	T1-2_tv1	tv1	clickedleft	correct	1	1070.587682
version3	3	1	xie_t2_f3a.wav	xie_t4_crab.jpg	xie_t2_shoe.jpg	p2	T2-4_tv1	tv1	clickedright	correct	1	2025.106074
version3	3	1	bi_t2_m2.wav	bi_t2_nose.jpg	bi_t3_pen.jpg	p1	T2-3_nv1	nv1	clickedleft	correct	1	1255.408896
version3	3	1	mao_t2_m2.wav	mao_t1_cat.jpg	mao_t2_anchor.jpg	p2	T1-2_nv1	nv1	clickedleft	incorrect	0	1558.378956
version3	3	1	qian_t2_m2.wav	qian_t2_money.jpg	qian_t1_swing.jpg	p1	T1-2_nv1	nv1	clickedright	incorrect	0	2046.798546
version3	3	1	hua_t4_m2.wav	hua_t1_flower.jpg	hua_t4_paint.jpg	p2	T1-4_nv1	nv1	clickedright	correct	1	2321.67408
version3	3	1	shu_t1_m2.wav	shu_t3_mouse.jpg	shu_t1_comb.jpg	p2	T1-3_nv1	nv1	clickedright	correct	1	2912.782293
version3	3	1	yun_t2_m2.wav	yun_t4_iron.jpg	yun_t2_cloud.jpg	p2	T2-4_nv1	nv1	clickedright	correct	1	1167.472198
version3	3	1	bi_t3_m2.wav	bi_t3_pen.jpg	bi_t2_nose.jpg	p1	T2-3_nv1	nv1	clickedleft	correct	1	1190.139863
version3	3	1	wan_t3_f3a.wav	wan_t3_bowl.jpg	wan_t2_play.jpg	p1	T2-3_tv1	tv1	clickedleft	correct	1	992.8635586
version3	3	1	dan_t3_f3a.wav	dan_t3_brush.jpg	dan_t4_egg.jpg	p1	T3-4_tv1	tv1	clickedleft	correct	1	966.1869119
version3	3	1	mi_t4_f3a.wav	mi_t3_rice.jpg	mi_t4_honey.jpg	p2	T3-4_tv1	tv1	clickedright	correct	1	1129.958084
version3	3	1	chuang_t2_f3a.wav	chuang_t2_bed.jpg	chuang_t1_window.jpg	p1	T1-2_tv1	tv1	clickedleft	correct	1	1454.483319
version3	3	1	jiao_t1_f3a.wav	jiao_t1_glue.jpg	jiao_t3_foot.jpg	p1	T1-3_tv1	tv1	clickedleft	correct	1	1121.155261
version3	3	1	qian_t1_f3a.wav	qian_t2_money.jpg	qian_t1_swing.jpg	p2	T1-2_tv1	tv1	clickedleft	incorrect	0	1862.326347
version3	3	1	di_t4_f3a.wav	di_t4_earth.jpg	di_t2_siren.jpg	p1	T2-4_tv1	tv1	clickedleft	correct	1	1278.926433
version3	3	1	xie_t4_m2.wav	xie_t2_shoe.jpg	xie_t4_crab.jpg	p2	T2-4_nv1	nv1	clickedright	correct	1	1062.541488
version3	3	1	zhu_t4_m2.wav	zhu_t4_pour.jpg	zhu_t1_pig.jpg	p1	T1-4_nv1	nv1	clickedleft	correct	1	983.9918734
version3	3	1	niu_t2_f3a.wav	niu_t2_cow.jpg	niu_t3_button.jpg	p1	T2-3_tv1	tv1	clickedright	incorrect	0	1750.050898
version3	3	1	chuang_t2_m2.wav	chuang_t2_bed.jpg	chuang_t1_window.jpg	p1	T1-2_nv1	nv1	clickedright	incorrect	0	974.612917
version3	3	1	wan_t2_f3a.wav	wan_t3_bowl.jpg	wan_t2_play.jpg	p2	T2-3_tv1	tv1	clickedright	correct	1	750.8751069
version3	3	1	ba_t4_m2.wav	ba_t4_father.jpg	ba_t1_eight.jpg	p1	T1-4_nv1	nv1	clickedleft	correct	1	966.6569718
version3	3	1	mao_t1_m2.wav	mao_t1_cat.jpg	mao_t2_anchor.jpg	p1	T1-2_nv1	nv1	clickedleft	correct	1	1014.671942
version3	3	1	chuang_t1_m2.wav	chuang_t1_window.jpg	chuang_t2_bed.jpg	p1	T1-2_nv1	nv1	clickedleft	correct	1	1638.529085
version3	3	1	mi_t4_m2.wav	mi_t4_honey.jpg	mi_t3_rice.jpg	p1	T3-4_nv1	nv1	clickedleft	correct	1	942.9465355
version3	3	1	yun_t4_f3a.wav	yun_t2_cloud.jpg	yun_t4_iron.jpg	p2	T2-4_tv1	tv1	clickedright	correct	1	1438.488024
version3	3	1	zhu_t1_f3a.wav	zhu_t1_pig.jpg	zhu_t4_pour.jpg	p1	T1-4_tv1	tv1	clickedleft	correct	1	1983.085971
version3	3	1	hua_t4_f3a.wav	hua_t4_paint.jpg	hua_t1_flower.jpg	p1	T1-4_tv1	tv1	clickedright	incorrect	0	1278.459367
version3	3	1	di_t2_f3a.wav	di_t4_earth.jpg	di_t2_siren.jpg	p2	T2-4_tv1	tv1	clickedright	correct	1	1830.822498
version3	3	1	di_t4_m2.wav	di_t4_earth.jpg	di_t2_siren.jpg	p1	T2-4_nv1	nv1	clickedleft	correct	1	1182.643285
version3	3	1	xue_t3_f3a.wav	xue_t3_snow.jpg	xue_t1_boot.jpg	p1	T1-3_tv1	tv1	clickedleft	correct	1	1152.651411
version3	3	1	chuang_t1_f3a.wav	chuang_t2_bed.jpg	chuang_t1_window.jpg	p2	T1-2_tv1	tv1	clickedright	correct	1	1302.778015
version3	3	1	xue_t1_m2.wav	xue_t3_snow.jpg	xue_t1_boot.jpg	p2	T1-3_nv1	nv1	clickedright	correct	1	1926.851583
version3	3	1	qian_t2_f3a.wav	qian_t2_money.jpg	qian_t1_swing.jpg	p1	T1-2_tv1	tv1	clickedleft	correct	1	1254.360137
version3	3	1	niu_t3_m2.wav	niu_t2_cow.jpg	niu_t3_button.jpg	p2	T2-3_nv1	nv1	clickedleft	incorrect	0	1166.462361
version3	3	1	yan_t4_f3a.wav	yan_t4_flame.jpg	yan_t3_eye.jpg	p1	T3-4_tv1	tv1	clickedleft	correct	1	1218.231394
version3	3	1	shu_t1_f3a.wav	shu_t1_comb.jpg	shu_t3_mouse.jpg	p1	T1-3_tv1	tv1	clickedleft	correct	1	1422.416168
version3	3	1	jiao_t1_m2.wav	jiao_t1_glue.jpg	jiao_t3_foot.jpg	p1	T1-3_nv1	nv1	clickedleft	correct	1	1086.456373
version3	3	1	zhu_t1_m2.wav	zhu_t1_pig.jpg	zhu_t4_pour.jpg	p1	T1-4_nv1	nv1	clickedleft	correct	1	885.4666382
version3	3	1	yan_t4_m2.wav	yan_t3_eye.jpg	yan_t4_flame.jpg	p2	T3-4_nv1	nv1	clickedright	correct	1	1926.590676
version3	3	1	xue_t3_m2.wav	xue_t1_boot.jpg	xue_t3_snow.jpg	p2	T1-3_nv1	nv1	clickedright	correct	1	2174.532506
version3	3	1	ba_t4_f3a.wav	ba_t4_father.jpg	ba_t1_eight.jpg	p1	T1-4_tv1	tv1	clickedleft	correct	1	2591.211292
version3	3	1	mi_t3_f3a.wav	mi_t3_rice.jpg	mi_t4_honey.jpg	p1	T3-4_tv1	tv1	clickedleft	correct	1	879.043627
version3	3	1	yun_t2_f3a.wav	yun_t2_cloud.jpg	yun_t4_iron.jpg	p1	T2-4_tv1	tv1	clickedleft	correct	1	758.2613345
version3	3	1	jiao_t3_f3a.wav	jiao_t1_glue.jpg	jiao_t3_foot.jpg	p2	T1-3_tv1	tv1	clickedleft	incorrect	0	847.3776732
version3	3	1	di_t2_m2.wav	di_t4_earth.jpg	di_t2_siren.jpg	p2	T2-4_nv1	nv1	clickedright	correct	1	1461.683062
version3	3	1	mao_t2_f3a.wav	mao_t1_cat.jpg	mao_t2_anchor.jpg	p2	T1-2_tv1	tv1	clickedleft	incorrect	0	1558.867836
version3	3	1	jiao_t3_m2.wav	jiao_t1_glue.jpg	jiao_t3_foot.jpg	p2	T1-3_nv1	nv1	clickedleft	incorrect	0	1454.674936
version3	3	1	ba_t1_m2.wav	ba_t1_eight.jpg	ba_t4_father.jpg	p1	T1-4_nv1	nv1	clickedleft	correct	1	1271.019675
version3	3	1	qian_t1_m2.wav	qian_t2_money.jpg	qian_t1_swing.jpg	p2	T1-2_nv1	nv1	clickedright	correct	1	1101.251497
version3	3	1	dan_t3_m2.wav	dan_t3_brush.jpg	dan_t4_egg.jpg	p1	T3-4_nv1	nv1	clickedright	incorrect	0	1286.010693
version3	3	1	hua_t1_f3a.wav	hua_t1_flower.jpg	hua_t4_paint.jpg	p1	T1-4_tv1	tv1	clickedleft	correct	1	1855.082977
version3	3	1	bi_t3_f3a.wav	bi_t3_pen.jpg	bi_t2_nose.jpg	p1	T2-3_tv1	tv1	clickedleft	correct	1	1317.937981
version3	3	1	shu_t3_m2.wav	shu_t1_comb.jpg	shu_t3_mouse.jpg	p2	T1-3_nv1	nv1	clickedright	correct	1	1262.534645
version3	3	1	xie_t2_m2.wav	xie_t4_crab.jpg	xie_t2_shoe.jpg	p2	T2-4_nv1	nv1	clickedright	correct	1	1622.615483
version3	3	1	wan_t2_m2.wav	wan_t3_bowl.jpg	wan_t2_play.jpg	p2	T2-3_nv1	nv1	clickedright	correct	1	1543.066724
version3	3	1	hua_t1_m2.wav	hua_t4_paint.jpg	hua_t1_flower.jpg	p2	T1-4_nv1	nv1	clickedleft	incorrect	0	998.6894782
version3	3	1	zhu_t4_f3a.wav	zhu_t4_pour.jpg	zhu_t1_pig.jpg	p1	T1-4_tv1	tv1	clickedleft	correct	1	814.4512404
version3	3	1	xue_t1_f3a.wav	xue_t1_boot.jpg	xue_t3_snow.jpg	p1	T1-3_tv1	tv1	clickedleft	correct	1	1198.236955
version3	3	1	niu_t2_m2.wav	niu_t3_button.jpg	niu_t2_cow.jpg	p2	T2-3_nv1	nv1	clickedleft	incorrect	0	1070.466638
version3	3	1	xie_t4_f3a.wav	xie_t2_shoe.jpg	xie_t4_crab.jpg	p2	T2-4_tv1	tv1	clickedright	correct	1	1214.091104
version3	3	1	shu_t3_f3a.wav	shu_t1_comb.jpg	shu_t3_mouse.jpg	p2	T1-3_tv1	tv1	clickedright	correct	1	1206.39521
version3	3	1	dan_t4_m2.wav	dan_t3_brush.jpg	dan_t4_egg.jpg	p2	T3-4_nv1	nv1	clickedright	correct	1	1158.570573
version3	3	1	mi_t3_m2.wav	mi_t3_rice.jpg	mi_t4_honey.jpg	p1	T3-4_nv1	nv1	clickedleft	correct	1	1206.991018
version3	3	1	bi_t2_f3a.wav	bi_t3_pen.jpg	bi_t2_nose.jpg	p2	T2-3_tv1	tv1	clickedright	correct	1	1238.678358
version3	3	1	dan_t4_f3a.wav	dan_t3_brush.jpg	dan_t4_egg.jpg	p2	T3-4_tv1	tv1	clickedright	correct	1	1262.820787
version3	3	1	yun_t4_m2.wav	yun_t4_iron.jpg	yun_t2_cloud.jpg	p1	T2-4_nv1	nv1	clickedleft	correct	1	1254.588965
version3	3	1	niu_t3_f3a.wav	niu_t3_button.jpg	niu_t2_cow.jpg	p1	T2-3_tv1	tv1	clickedleft	correct	1	1574.452096
version3	3	1	yan_t3_m2.wav	yan_t4_flame.jpg	yan_t3_eye.jpg	p2	T3-4_nv1	nv1	clickedright	correct	1	1982.820787
version3	3	1	yan_t3_f3a.wav	yan_t3_eye.jpg	yan_t4_flame.jpg	p1	T3-4_tv1	tv1	clickedleft	correct	1	2014.614628
version3	3	1	wan_t3_m2.wav	wan_t2_play.jpg	wan_t3_bowl.jpg	p2	T2-3_nv1	nv1	clickedright	correct	1	1422.636441
version4	4	0	hua_t4_m2.wav	hua_t4_paint.jpg	hua_t1_flower.jpg	p1	T1-4_tv1	tv1	clickedleft	correct	1	2589.732678
version4	4	0	niu_t2_m3.wav	niu_t2_cow.jpg	niu_t3_button.jpg	p1	T2-3_nv1	nv1	clickedleft	correct	1	1454.467921
version4	4	0	wan_t3_m2.wav	wan_t2_play.jpg	wan_t3_bowl.jpg	p2	T2-3_tv1	tv1	clickedright	correct	1	1850.523952
version4	4	0	shu_t3_m3.wav	shu_t1_comb.jpg	shu_t3_mouse.jpg	p2	T1-3_nv1	nv1	clickedright	correct	1	2400.230967
version4	4	0	bi_t3_m2.wav	bi_t2_nose.jpg	bi_t3_pen.jpg	p2	T2-3_tv1	tv1	clickedright	correct	1	1465.18349
version4	4	0	ba_t4_m3.wav	ba_t1_eight.jpg	ba_t4_father.jpg	p2	T1-4_nv1	nv1	clickedright	correct	1	1063.46621
version4	4	0	jiao_t1_m3.wav	jiao_t3_foot.jpg	jiao_t1_glue.jpg	p2	T1-3_nv1	nv1	clickedleft	incorrect	0	2577.037211
version4	4	0	bi_t2_m2.wav	bi_t2_nose.jpg	bi_t3_pen.jpg	p1	T2-3_tv1	tv1	clickedleft	correct	1	1270.334046
version4	4	0	xie_t4_m3.wav	xie_t4_crab.jpg	xie_t2_shoe.jpg	p1	T2-4_nv1	nv1	clickedleft	correct	1	3425.18905
version4	4	0	di_t2_m2.wav	di_t4_earth.jpg	di_t2_siren.jpg	p2	T2-4_tv1	tv1	clickedright	correct	1	2374.728828
version4	4	0	bi_t2_m3.wav	bi_t3_pen.jpg	bi_t2_nose.jpg	p2	T2-3_nv1	nv1	clickedright	correct	1	1566.766895
version4	4	0	mi_t4_m3.wav	mi_t4_honey.jpg	mi_t3_rice.jpg	p1	T3-4_nv1	nv1	clickedleft	correct	1	2369.863986
version4	4	0	zhu_t1_m3.wav	zhu_t1_pig.jpg	zhu_t4_pour.jpg	p1	T1-4_nv1	nv1	clickedleft	correct	1	1217.109923
version4	4	0	yun_t2_m2.wav	yun_t2_cloud.jpg	yun_t4_iron.jpg	p1	T2-4_tv1	tv1	clickedleft	correct	1	1185.74166
version4	4	0	ba_t4_m2.wav	ba_t1_eight.jpg	ba_t4_father.jpg	p2	T1-4_tv1	tv1	clickedright	correct	1	1278.71343
version4	4	0	chuang_t1_m2.wav	chuang_t1_window.jpg	chuang_t2_bed.jpg	p1	T1-2_tv1	tv1	clickedleft	correct	1	1239.030368
version4	4	0	xie_t4_m2.wav	xie_t2_shoe.jpg	xie_t4_crab.jpg	p2	T2-4_tv1	tv1	clickedleft	incorrect	0	1830.743798
version4	4	0	shu_t1_m3.wav	shu_t1_comb.jpg	shu_t3_mouse.jpg	p1	T1-3_nv1	nv1	clickedleft	correct	1	1462.761334
version4	4	0	dan_t3_m3.wav	dan_t4_egg.jpg	dan_t3_brush.jpg	p2	T3-4_nv1	nv1	clickedleft	incorrect	0	5785.704876
version4	4	0	chuang_t2_m3.wav	chuang_t1_window.jpg	chuang_t2_bed.jpg	p2	T1-2_nv1	nv1	clickedright	correct	1	1214.865697
version4	4	0	mi_t3_m3.wav	mi_t3_rice.jpg	mi_t4_honey.jpg	p1	T3-4_nv1	nv1	clickedleft	correct	1	4759.295979
version4	4	0	qian_t2_m3.wav	qian_t2_money.jpg	qian_t1_swing.jpg	p1	T1-2_nv1	nv1	clickedleft	correct	1	1280.081266
version4	4	0	shu_t1_m2.wav	shu_t3_mouse.jpg	shu_t1_comb.jpg	p2	T1-3_tv1	tv1	clickedright	correct	1	1469.688195
version4	4	0	xue_t3_m3.wav	xue_t3_snow.jpg	xue_t1_boot.jpg	p1	T1-3_nv1	nv1	clickedleft	correct	1	1864.716852
version4	4	0	niu_t3_m3.wav	niu_t3_button.jpg	niu_t2_cow.jpg	p1	T2-3_nv1	nv1	clickedright	incorrect	0	1566.620616
version4	4	0	shu_t3_m2.wav	shu_t1_comb.jpg	shu_t3_mouse.jpg	p2	T1-3_tv1	tv1	clickedright	correct	1	1374.570573
version4	4	0	jiao_t3_m3.wav	jiao_t1_glue.jpg	jiao_t3_foot.jpg	p2	T1-3_nv1	nv1	clickedright	correct	1	1662.577844
version4	4	0	xie_t2_m3.wav	xie_t4_crab.jpg	xie_t2_shoe.jpg	p2	T2-4_nv1	nv1	clickedleft	incorrect	0	8063.694611
version4	4	0	zhu_t1_m2.wav	zhu_t1_pig.jpg	zhu_t4_pour.jpg	p1	T1-4_tv1	tv1	clickedleft	correct	1	1646.533362
version4	4	0	qian_t2_m2.wav	qian_t1_swing.jpg	qian_t2_money.jpg	p2	T1-2_tv1	tv1	clickedright	correct	1	3703.079555
version4	4	0	niu_t3_m2.wav	niu_t2_cow.jpg	niu_t3_button.jpg	p2	T2-3_tv1	tv1	clickedright	correct	1	1518.60479
version4	4	0	qian_t1_m2.wav	qian_t1_swing.jpg	qian_t2_money.jpg	p1	T1-2_tv1	tv1	clickedleft	correct	1	1276.094525
version4	4	0	mao_t1_m2.wav	mao_t1_cat.jpg	mao_t2_anchor.jpg	p1	T1-2_tv1	tv1	clickedleft	correct	1	2393.712147
version4	4	0	yun_t2_m3.wav	yun_t2_cloud.jpg	yun_t4_iron.jpg	p1	T2-4_nv1	nv1	clickedright	incorrect	0	4447.236099
version4	4	0	xue_t1_m2.wav	xue_t3_snow.jpg	xue_t1_boot.jpg	p2	T1-3_tv1	tv1	clickedright	correct	1	1366.721557
version4	4	0	dan_t3_m2.wav	dan_t4_egg.jpg	dan_t3_brush.jpg	p2	T3-4_tv1	tv1	clickedright	correct	1	1166.785287
version4	4	0	hua_t1_m2.wav	hua_t4_paint.jpg	hua_t1_flower.jpg	p2	T1-4_tv1	tv1	clickedright	correct	1	1422.496151
version4	4	0	yan_t4_m2.wav	yan_t3_eye.jpg	yan_t4_flame.jpg	p2	T3-4_tv1	tv1	clickedright	correct	1	1321.742943
version4	4	0	bi_t3_m3.wav	bi_t2_nose.jpg	bi_t3_pen.jpg	p2	T2-3_nv1	nv1	clickedleft	incorrect	0	2630.989307
version4	4	0	mao_t2_m3.wav	mao_t1_cat.jpg	mao_t2_anchor.jpg	p2	T1-2_nv1	nv1	clickedright	correct	1	1262.398631
version4	4	0	xue_t1_m3.wav	xue_t3_snow.jpg	xue_t1_boot.jpg	p2	T1-3_nv1	nv1	clickedright	correct	1	4007.082977
version4	4	0	yan_t3_m3.wav	yan_t4_flame.jpg	yan_t3_eye.jpg	p2	T3-4_nv1	nv1	clickedright	correct	1	6975.681779
version4	4	0	xue_t3_m2.wav	xue_t3_snow.jpg	xue_t1_boot.jpg	p1	T1-3_tv1	tv1	clickedleft	correct	1	1566.773311
version4	4	0	yan_t4_m3.wav	yan_t4_flame.jpg	yan_t3_eye.jpg	p1	T3-4_nv1	nv1	clickedleft	correct	1	1190.745509
version4	4	0	wan_t3_m3.wav	wan_t2_play.jpg	wan_t3_bowl.jpg	p2	T2-3_nv1	nv1	clickedleft	incorrect	0	1878.825492
version4	4	0	yun_t4_m3.wav	yun_t4_iron.jpg	yun_t2_cloud.jpg	p1	T2-4_nv1	nv1	clickedright	incorrect	0	1894.765184
version4	4	0	xie_t2_m2.wav	xie_t2_shoe.jpg	xie_t4_crab.jpg	p1	T2-4_tv1	tv1	clickedleft	correct	1	4022.478186
version4	4	0	wan_t2_m3.wav	wan_t2_play.jpg	wan_t3_bowl.jpg	p1	T2-3_nv1	nv1	clickedleft	correct	1	1798.913174
version4	4	0	jiao_t1_m2.wav	jiao_t3_foot.jpg	jiao_t1_glue.jpg	p2	T1-3_tv1	tv1	clickedright	correct	1	1702.66852
version4	4	0	qian_t1_m3.wav	qian_t2_money.jpg	qian_t1_swing.jpg	p2	T1-2_nv1	nv1	clickedright	correct	1	2894.711292
version4	4	0	jiao_t3_m2.wav	jiao_t3_foot.jpg	jiao_t1_glue.jpg	p1	T1-3_tv1	tv1	clickedleft	correct	1	1111.530796
version4	4	0	dan_t4_m2.wav	dan_t3_brush.jpg	dan_t4_egg.jpg	p2	T3-4_tv1	tv1	clickedright	correct	1	1102.043627
version4	4	0	zhu_t4_m2.wav	zhu_t1_pig.jpg	zhu_t4_pour.jpg	p2	T1-4_tv1	tv1	clickedright	correct	1	1622.551326
version4	4	0	mi_t4_m2.wav	mi_t4_honey.jpg	mi_t3_rice.jpg	p1	T3-4_tv1	tv1	clickedleft	correct	1	4175.221129
version4	4	0	hua_t4_m3.wav	hua_t4_paint.jpg	hua_t1_flower.jpg	p1	T1-4_nv1	nv1	clickedleft	correct	1	1398.444825
version4	4	0	mi_t3_m2.wav	mi_t4_honey.jpg	mi_t3_rice.jpg	p2	T3-4_tv1	tv1	clickedright	correct	1	1470.818648
version4	4	0	chuang_t1_m3.wav	chuang_t2_bed.jpg	chuang_t1_window.jpg	p2	T1-2_nv1	nv1	clickedright	correct	1	3006.863559
version4	4	0	ba_t1_m2.wav	ba_t4_father.jpg	ba_t1_eight.jpg	p2	T1-4_tv1	tv1	clickedright	correct	1	1262.820787
version4	4	0	mao_t1_m3.wav	mao_t2_anchor.jpg	mao_t1_cat.jpg	p2	T1-2_nv1	nv1	clickedleft	incorrect	0	2638.748075
version4	4	0	ba_t1_m3.wav	ba_t4_father.jpg	ba_t1_eight.jpg	p2	T1-4_nv1	nv1	clickedright	correct	1	2878.697177
version4	4	0	yan_t3_m2.wav	yan_t4_flame.jpg	yan_t3_eye.jpg	p2	T3-4_tv1	tv1	clickedright	correct	1	1575.014542
version4	4	0	hua_t1_m3.wav	hua_t4_paint.jpg	hua_t1_flower.jpg	p2	T1-4_nv1	nv1	clickedright	correct	1	1486.698033
version4	4	0	di_t2_m3.wav	di_t4_earth.jpg	di_t2_siren.jpg	p2	T2-4_nv1	nv1	clickedright	correct	1	3799.037211
version4	4	0	di_t4_m3.wav	di_t2_siren.jpg	di_t4_earth.jpg	p2	T2-4_nv1	nv1	clickedright	correct	1	2318.911035
version4	4	0	mao_t2_m2.wav	mao_t1_cat.jpg	mao_t2_anchor.jpg	p2	T1-2_tv1	tv1	clickedright	correct	1	1733.924722
version4	4	0	zhu_t4_m3.wav	zhu_t1_pig.jpg	zhu_t4_pour.jpg	p2	T1-4_nv1	nv1	clickedright	correct	1	1214.557314
version4	4	0	niu_t2_m2.wav	niu_t3_button.jpg	niu_t2_cow.jpg	p2	T2-3_tv1	tv1	clickedright	correct	1	1678.613345
version4	4	0	yun_t4_m2.wav	yun_t4_iron.jpg	yun_t2_cloud.jpg	p1	T2-4_tv1	tv1	clickedleft	correct	1	1718.718563
version4	4	0	chuang_t2_m2.wav	chuang_t1_window.jpg	chuang_t2_bed.jpg	p2	T1-2_tv1	tv1	clickedright	correct	1	1278.686484
version4	4	0	di_t4_m2.wav	di_t4_earth.jpg	di_t2_siren.jpg	p1	T2-4_tv1	tv1	clickedleft	correct	1	3271.045338
version4	4	0	wan_t2_m2.wav	wan_t2_play.jpg	wan_t3_bowl.jpg	p1	T2-3_tv1	tv1	clickedleft	correct	1	1198.463644
version4	4	0	dan_t4_m3.wav	dan_t4_egg.jpg	dan_t3_brush.jpg	p1	T3-4_nv1	nv1	clickedleft	correct	1	2095.062447
version5	5	1	hua_t4_f1a.wav	hua_t1_flower.jpg	hua_t4_paint.jpg	p2	T1-4_nv1	nv1	clickedright	correct	1	2911.112917
version5	5	1	chuang_t1_m3.wav	chuang_t2_bed.jpg	chuang_t1_window.jpg	p2	T1-2_tv1	tv1	clickedleft	incorrect	0	1373.082549
version5	5	1	niu_t3_f1a.wav	niu_t2_cow.jpg	niu_t3_button.jpg	p2	T2-3_nv1	nv1	clickedright	correct	1	2511.50941
version5	5	1	mao_t2_m3.wav	mao_t1_cat.jpg	mao_t2_anchor.jpg	p2	T1-2_tv1	tv1	clickedleft	incorrect	0	1969.186912
version5	5	1	bi_t2_f1a.wav	bi_t2_nose.jpg	bi_t3_pen.jpg	p1	T2-3_nv1	nv1	clickedleft	correct	1	1241.135158
version5	5	1	qian_t1_m3.wav	qian_t2_money.jpg	qian_t1_swing.jpg	p2	T1-2_tv1	tv1	clickedleft	incorrect	0	1383.798973
version5	5	1	xue_t1_f1a.wav	xue_t1_boot.jpg	xue_t3_snow.jpg	p1	T1-3_nv1	nv1	clickedleft	correct	1	1656.288281
version5	5	1	zhu_t4_f1a.wav	zhu_t4_pour.jpg	zhu_t1_pig.jpg	p1	T1-4_nv1	nv1	clickedright	incorrect	0	1584.757485
version5	5	1	dan_t3_f1a.wav	dan_t3_brush.jpg	dan_t4_egg.jpg	p1	T3-4_nv1	nv1	clickedleft	correct	1	2840.196749
version5	5	1	hua_t4_m3.wav	hua_t1_flower.jpg	hua_t4_paint.jpg	p2	T1-4_tv1	tv1	clickedright	correct	1	1166.313944
version5	5	1	yan_t4_m3.wav	yan_t3_eye.jpg	yan_t4_flame.jpg	p2	T3-4_tv1	tv1	clickedright	correct	1	2290.124465
version5	5	1	di_t4_m3.wav	di_t2_siren.jpg	di_t4_earth.jpg	p2	T2-4_tv1	tv1	clickedright	correct	1	1054.179641
version5	5	1	bi_t2_m3.wav	bi_t2_nose.jpg	bi_t3_pen.jpg	p1	T2-3_tv1	tv1	clickedleft	correct	1	2190.605218
version5	5	1	shu_t3_m3.wav	shu_t3_mouse.jpg	shu_t1_comb.jpg	p1	T1-3_tv1	tv1	clickedleft	correct	1	1329.09367
version5	5	1	di_t2_f1a.wav	di_t4_earth.jpg	di_t2_siren.jpg	p2	T2-4_nv1	nv1	clickedright	correct	1	1982.502994
version5	5	1	yan_t3_m3.wav	yan_t3_eye.jpg	yan_t4_flame.jpg	p1	T3-4_tv1	tv1	clickedleft	correct	1	2838.565441
version5	5	1	hua_t1_m3.wav	hua_t4_paint.jpg	hua_t1_flower.jpg	p2	T1-4_tv1	tv1	clickedright	correct	1	910.402053
version5	5	1	mao_t2_f1a.wav	mao_t2_anchor.jpg	mao_t1_cat.jpg	p1	T1-2_nv1	nv1	clickedright	incorrect	0	1070.399059
version5	5	1	zhu_t1_m3.wav	zhu_t1_pig.jpg	zhu_t4_pour.jpg	p1	T1-4_tv1	tv1	clickedright	incorrect	0	1430.150128
version5	5	1	bi_t3_f1a.wav	bi_t2_nose.jpg	bi_t3_pen.jpg	p2	T2-3_nv1	nv1	clickedright	correct	1	1270.420873
version5	5	1	ba_t4_m3.wav	ba_t4_father.jpg	ba_t1_eight.jpg	p1	T1-4_tv1	tv1	clickedright	incorrect	0	3864.836612
version5	5	1	mi_t3_m3.wav	mi_t3_rice.jpg	mi_t4_honey.jpg	p1	T3-4_tv1	tv1	clickedleft	correct	1	1177.585115
version5	5	1	shu_t3_f1a.wav	shu_t3_mouse.jpg	shu_t1_comb.jpg	p1	T1-3_nv1	nv1	clickedleft	correct	1	1446.041916
version5	5	1	yan_t3_f1a.wav	yan_t4_flame.jpg	yan_t3_eye.jpg	p2	T3-4_nv1	nv1	clickedright	correct	1	886.4148845
version5	5	1	zhu_t4_m3.wav	zhu_t1_pig.jpg	zhu_t4_pour.jpg	p2	T1-4_tv1	tv1	clickedright	correct	1	859.6629598
version5	5	1	zhu_t1_f1a.wav	zhu_t4_pour.jpg	zhu_t1_pig.jpg	p2	T1-4_nv1	nv1	clickedright	correct	1	894.4242943
version5	5	1	xie_t4_m3.wav	xie_t2_shoe.jpg	xie_t4_crab.jpg	p2	T2-4_tv1	tv1	clickedleft	incorrect	0	1639.917023
version5	5	1	mi_t3_f1a.wav	mi_t4_honey.jpg	mi_t3_rice.jpg	p2	T3-4_nv1	nv1	clickedright	correct	1	1054.25834
version5	5	1	wan_t2_f1a.wav	wan_t2_play.jpg	wan_t3_bowl.jpg	p1	T2-3_nv1	nv1	clickedleft	correct	1	2297.411035
version5	5	1	chuang_t2_m3.wav	chuang_t2_bed.jpg	chuang_t1_window.jpg	p1	T1-2_tv1	tv1	clickedleft	correct	1	3438.720701
version5	5	1	yun_t2_m3.wav	yun_t4_iron.jpg	yun_t2_cloud.jpg	p2	T2-4_tv1	tv1	clickedright	correct	1	4442.04491
version5	5	1	xue_t1_m3.wav	xue_t1_boot.jpg	xue_t3_snow.jpg	p1	T1-3_tv1	tv1	clickedleft	correct	1	2862.557314
version5	5	1	niu_t3_m3.wav	niu_t3_button.jpg	niu_t2_cow.jpg	p1	T2-3_tv1	tv1	clickedleft	correct	1	1302.302823
version5	5	1	xue_t3_m3.wav	xue_t3_snow.jpg	xue_t1_boot.jpg	p1	T1-3_tv1	tv1	clickedright	incorrect	0	3382.701454
version5	5	1	wan_t3_m3.wav	wan_t2_play.jpg	wan_t3_bowl.jpg	p2	T2-3_tv1	tv1	clickedright	correct	1	4054.820787
version5	5	1	niu_t2_m3.wav	niu_t2_cow.jpg	niu_t3_button.jpg	p1	T2-3_tv1	tv1	clickedleft	correct	1	918.2343884
version5	5	1	jiao_t3_m3.wav	jiao_t1_glue.jpg	jiao_t3_foot.jpg	p2	T1-3_tv1	tv1	clickedleft	incorrect	0	3265.935415
version5	5	1	xie_t4_f1a.wav	xie_t4_crab.jpg	xie_t2_shoe.jpg	p1	T2-4_nv1	nv1	clickedright	incorrect	0	1973.862275
version5	5	1	di_t2_m3.wav	di_t2_siren.jpg	di_t4_earth.jpg	p1	T2-4_tv1	tv1	clickedright	incorrect	0	1966.678358
version5	5	1	qian_t1_f1a.wav	qian_t1_swing.jpg	qian_t2_money.jpg	p1	T1-2_nv1	nv1	clickedleft	correct	1	1958.282293
version5	5	1	di_t4_f1a.wav	di_t2_siren.jpg	di_t4_earth.jpg	p2	T2-4_nv1	nv1	clickedright	correct	1	869.9709153
version5	5	1	yun_t2_f1a.wav	yun_t2_cloud.jpg	yun_t4_iron.jpg	p1	T2-4_nv1	nv1	clickedright	incorrect	0	1662.350299
version5	5	1	yun_t4_m3.wav	yun_t2_cloud.jpg	yun_t4_iron.jpg	p2	T2-4_tv1	tv1	clickedright	correct	1	1437.586826
version5	5	1	ba_t4_f1a.wav	ba_t1_eight.jpg	ba_t4_father.jpg	p2	T1-4_nv1	nv1	clickedright	correct	1	2270.525235
version5	5	1	chuang_t1_f1a.wav	chuang_t1_window.jpg	chuang_t2_bed.jpg	p1	T1-2_nv1	nv1	clickedleft	correct	1	1206.337896
version5	5	1	hua_t1_f1a.wav	hua_t4_paint.jpg	hua_t1_flower.jpg	p2	T1-4_nv1	nv1	clickedright	correct	1	2830.712575
version5	5	1	dan_t4_f1a.wav	dan_t4_egg.jpg	dan_t3_brush.jpg	p1	T3-4_nv1	nv1	clickedleft	correct	1	942.2519247
version5	5	1	ba_t1_m3.wav	ba_t4_father.jpg	ba_t1_eight.jpg	p2	T1-4_tv1	tv1	clickedleft	incorrect	0	2838.530796
version5	5	1	niu_t2_f1a.wav	niu_t3_button.jpg	niu_t2_cow.jpg	p2	T2-3_nv1	nv1	clickedright	correct	1	1246.136869
version5	5	1	qian_t2_m3.wav	qian_t1_swing.jpg	qian_t2_money.jpg	p2	T1-2_tv1	tv1	clickedright	correct	1	998.1698033
version5	5	1	mao_t1_m3.wav	mao_t2_anchor.jpg	mao_t1_cat.jpg	p2	T1-2_tv1	tv1	clickedright	correct	1	2030.447819
version5	5	1	dan_t3_m3.wav	dan_t3_brush.jpg	dan_t4_egg.jpg	p1	T3-4_tv1	tv1	clickedleft	correct	1	750.5402053
version5	5	1	shu_t1_f1a.wav	shu_t1_comb.jpg	shu_t3_mouse.jpg	p1	T1-3_nv1	nv1	clickedleft	correct	1	950.1308811
version5	5	1	yun_t4_f1a.wav	yun_t2_cloud.jpg	yun_t4_iron.jpg	p2	T2-4_nv1	nv1	clickedleft	incorrect	0	2022.387083
version5	5	1	mao_t1_f1a.wav	mao_t1_cat.jpg	mao_t2_anchor.jpg	p1	T1-2_nv1	nv1	clickedright	incorrect	0	1574.330197
version5	5	1	xie_t2_f1a.wav	xie_t4_crab.jpg	xie_t2_shoe.jpg	p2	T2-4_nv1	nv1	clickedleft	incorrect	0	2054.34089
version5	5	1	chuang_t2_f1a.wav	chuang_t2_bed.jpg	chuang_t1_window.jpg	p1	T1-2_nv1	nv1	clickedleft	correct	1	1390.329341
version5	5	1	wan_t3_f1a.wav	wan_t3_bowl.jpg	wan_t2_play.jpg	p1	T2-3_nv1	nv1	clickedleft	correct	1	9183.283148
version5	5	1	mi_t4_m3.wav	mi_t3_rice.jpg	mi_t4_honey.jpg	p2	T3-4_tv1	tv1	clickedright	correct	1	1350.462361
version5	5	1	jiao_t3_f1a.wav	jiao_t1_glue.jpg	jiao_t3_foot.jpg	p2	T1-3_nv1	nv1	clickedright	correct	1	1670.432421
version5	5	1	ba_t1_f1a.wav	ba_t1_eight.jpg	ba_t4_father.jpg	p1	T1-4_nv1	nv1	clickedleft	correct	1	1142.239521
version5	5	1	jiao_t1_m3.wav	jiao_t3_foot.jpg	jiao_t1_glue.jpg	p2	T1-3_tv1	tv1	clickedleft	incorrect	0	4078.581694
version5	5	1	qian_t2_f1a.wav	qian_t2_money.jpg	qian_t1_swing.jpg	p1	T1-2_nv1	nv1	clickedleft	correct	1	1989.974337
version5	5	1	dan_t4_m3.wav	dan_t4_egg.jpg	dan_t3_brush.jpg	p1	T3-4_tv1	tv1	clickedleft	correct	1	878.2245509
version5	5	1	xie_t2_m3.wav	xie_t2_shoe.jpg	xie_t4_crab.jpg	p1	T2-4_tv1	tv1	clickedleft	correct	1	1421.536356
version5	5	1	jiao_t1_f1a.wav	jiao_t1_glue.jpg	jiao_t3_foot.jpg	p1	T1-3_nv1	nv1	clickedleft	correct	1	1030.235672
version5	5	1	shu_t1_m3.wav	shu_t1_comb.jpg	shu_t3_mouse.jpg	p1	T1-3_tv1	tv1	clickedleft	correct	1	1110.316082
version5	5	1	yan_t4_f1a.wav	yan_t4_flame.jpg	yan_t3_eye.jpg	p1	T3-4_nv1	nv1	clickedright	incorrect	0	4774.598802
version5	5	1	bi_t3_m3.wav	bi_t3_pen.jpg	bi_t2_nose.jpg	p1	T2-3_tv1	tv1	clickedleft	correct	1	1230.494867
version5	5	1	mi_t4_f1a.wav	mi_t4_honey.jpg	mi_t3_rice.jpg	p1	T3-4_nv1	nv1	clickedleft	correct	1	1310.186056
version5	5	1	xue_t3_f1a.wav	xue_t1_boot.jpg	xue_t3_snow.jpg	p2	T1-3_nv1	nv1	clickedleft	incorrect	0	2382.597092
version5	5	1	wan_t2_m3.wav	wan_t3_bowl.jpg	wan_t2_play.jpg	p2	T2-3_tv1	tv1	clickedright	correct	1	1294.350299
version1	6	0	niu_t3_f2a.wav	niu_t3_button.jpg	niu_t2_cow.jpg	p1	T2-3_nv1	nv1	clickedleft	correct	1	1772.008127
version1	6	0	ba_t4_f1a.wav	ba_t1_eight.jpg	ba_t4_father.jpg	p2	T1-4_tv1	tv1	clickedright	correct	1	962.6864842
version1	6	0	dan_t3_f1a.wav	dan_t3_brush.jpg	dan_t4_egg.jpg	p1	T3-4_tv1	tv1	clickedleft	correct	1	990.2681779
version1	6	0	di_t2_f2a.wav	di_t2_siren.jpg	di_t4_earth.jpg	p1	T2-4_nv1	nv1	clickedleft	correct	1	2562.969204
version1	6	0	shu_t3_f1a.wav	shu_t3_mouse.jpg	shu_t1_comb.jpg	p1	T1-3_tv1	tv1	clickedleft	correct	1	1031.797263
version1	6	0	bi_t3_f2a.wav	bi_t2_nose.jpg	bi_t3_pen.jpg	p2	T2-3_nv1	nv1	clickedleft	incorrect	0	6580.696749
version1	6	0	niu_t2_f1a.wav	niu_t3_button.jpg	niu_t2_cow.jpg	p2	T2-3_tv1	tv1	clickedright	correct	1	1181.877673
version1	6	0	mao_t1_f1a.wav	mao_t2_anchor.jpg	mao_t1_cat.jpg	p2	T1-2_tv1	tv1	clickedright	correct	1	1112.97562
version1	6	0	chuang_t1_f2a.wav	chuang_t2_bed.jpg	chuang_t1_window.jpg	p2	T1-2_nv1	nv1	clickedright	correct	1	1090.726262
version1	6	0	niu_t2_f2a.wav	niu_t2_cow.jpg	niu_t3_button.jpg	p1	T2-3_nv1	nv1	clickedright	incorrect	0	922.5453379
version1	6	0	mi_t3_f1a.wav	mi_t4_honey.jpg	mi_t3_rice.jpg	p2	T3-4_tv1	tv1	clickedright	correct	1	1046.788708
version1	6	0	zhu_t4_f1a.wav	zhu_t1_pig.jpg	zhu_t4_pour.jpg	p2	T1-4_tv1	tv1	clickedleft	incorrect	0	2544.764756
version1	6	0	hua_t1_f1a.wav	hua_t1_flower.jpg	hua_t4_paint.jpg	p1	T1-4_tv1	tv1	clickedleft	correct	1	1006.463216
version1	6	0	yan_t3_f2a.wav	yan_t4_flame.jpg	yan_t3_eye.jpg	p2	T3-4_nv1	nv1	clickedright	correct	1	1246.360565
version1	6	0	di_t4_f1a.wav	di_t4_earth.jpg	di_t2_siren.jpg	p1	T2-4_tv1	tv1	clickedleft	correct	1	1231.082121
version1	6	0	jiao_t1_f2a.wav	jiao_t1_glue.jpg	jiao_t3_foot.jpg	p1	T1-3_nv1	nv1	clickedleft	correct	1	1002.284003
version1	6	0	mao_t2_f1a.wav	mao_t2_anchor.jpg	mao_t1_cat.jpg	p1	T1-2_tv1	tv1	clickedleft	correct	1	942.887083
version1	6	0	ba_t1_f2a.wav	ba_t4_father.jpg	ba_t1_eight.jpg	p2	T1-4_nv1	nv1	clickedleft	incorrect	0	1219.897348
version1	6	0	wan_t2_f1a.wav	wan_t2_play.jpg	wan_t3_bowl.jpg	p1	T2-3_tv1	tv1	clickedleft	correct	1	1237.549187
version1	6	0	bi_t2_f2a.wav	bi_t3_pen.jpg	bi_t2_nose.jpg	p2	T2-3_nv1	nv1	clickedleft	incorrect	0	1786.065441
version1	6	0	hua_t1_f2a.wav	hua_t4_paint.jpg	hua_t1_flower.jpg	p2	T1-4_nv1	nv1	clickedleft	incorrect	0	1096.742087
version1	6	0	shu_t1_f1a.wav	shu_t3_mouse.jpg	shu_t1_comb.jpg	p2	T1-3_tv1	tv1	clickedright	correct	1	1726.697605
version1	6	0	wan_t3_f1a.wav	wan_t2_play.jpg	wan_t3_bowl.jpg	p2	T2-3_tv1	tv1	clickedright	correct	1	798.6197605
version1	6	0	yun_t2_f2a.wav	yun_t2_cloud.jpg	yun_t4_iron.jpg	p1	T2-4_nv1	nv1	clickedright	incorrect	0	1876.999145
version1	6	0	yan_t3_f1a.wav	yan_t3_eye.jpg	yan_t4_flame.jpg	p1	T3-4_tv1	tv1	clickedleft	correct	1	1462.785287
version1	6	0	ba_t4_f2a.wav	ba_t1_eight.jpg	ba_t4_father.jpg	p2	T1-4_nv1	nv1	clickedright	correct	1	913.1608212
version1	6	0	mao_t1_f2a.wav	mao_t1_cat.jpg	mao_t2_anchor.jpg	p1	T1-2_nv1	nv1	clickedleft	correct	1	800.0615911
version1	6	0	yun_t4_f2a.wav	yun_t2_cloud.jpg	yun_t4_iron.jpg	p2	T2-4_nv1	nv1	clickedright	correct	1	1737.070573
version1	6	0	zhu_t4_f2a.wav	zhu_t4_pour.jpg	zhu_t1_pig.jpg	p1	T1-4_nv1	nv1	clickedleft	correct	1	1190.560308
version1	6	0	niu_t3_f1a.wav	niu_t2_cow.jpg	niu_t3_button.jpg	p2	T2-3_tv1	tv1	clickedright	correct	1	966.6770744
version1	6	0	dan_t3_f2a.wav	dan_t4_egg.jpg	dan_t3_brush.jpg	p2	T3-4_nv1	nv1	clickedright	correct	1	1239.667665
version1	6	0	qian_t2_f1a.wav	qian_t1_swing.jpg	qian_t2_money.jpg	p2	T1-2_tv1	tv1	clickedright	correct	1	1683.03379
version1	6	0	chuang_t2_f1a.wav	chuang_t1_window.jpg	chuang_t2_bed.jpg	p2	T1-2_tv1	tv1	clickedright	correct	1	1886.815227
version1	6	0	hua_t4_f2a.wav	hua_t1_flower.jpg	hua_t4_paint.jpg	p2	T1-4_nv1	nv1	clickedright	correct	1	1705.367836
version1	6	0	dan_t4_f2a.wav	dan_t3_brush.jpg	dan_t4_egg.jpg	p2	T3-4_nv1	nv1	clickedright	correct	1	916.7125749
version1	6	0	yan_t4_f2a.wav	yan_t3_eye.jpg	yan_t4_flame.jpg	p2	T3-4_nv1	nv1	clickedright	correct	1	1317.012831
version1	6	0	yan_t4_f1a.wav	yan_t3_eye.jpg	yan_t4_flame.jpg	p2	T3-4_tv1	tv1	clickedright	correct	1	1559.04876
version1	6	0	xie_t4_f1a.wav	xie_t4_crab.jpg	xie_t2_shoe.jpg	p1	T2-4_tv1	tv1	clickedleft	correct	1	1326.574423
version1	6	0	qian_t2_f2a.wav	qian_t2_money.jpg	qian_t1_swing.jpg	p1	T1-2_nv1	nv1	clickedright	incorrect	0	2358.643713
version1	6	0	xue_t1_f1a.wav	xue_t1_boot.jpg	xue_t3_snow.jpg	p1	T1-3_tv1	tv1	clickedleft	correct	1	1319.042772
version1	6	0	mao_t2_f2a.wav	mao_t1_cat.jpg	mao_t2_anchor.jpg	p2	T1-2_nv1	nv1	clickedright	correct	1	1525.500855
version1	6	0	ba_t1_f1a.wav	ba_t4_father.jpg	ba_t1_eight.jpg	p2	T1-4_tv1	tv1	clickedright	correct	1	862.6013687
version1	6	0	xue_t3_f2a.wav	xue_t1_boot.jpg	xue_t3_snow.jpg	p2	T1-3_nv1	nv1	clickedright	correct	1	1029.375107
version1	6	0	yun_t2_f1a.wav	yun_t4_iron.jpg	yun_t2_cloud.jpg	p2	T2-4_tv1	tv1	clickedright	correct	1	1518.597947
version1	6	0	chuang_t1_f1a.wav	chuang_t2_bed.jpg	chuang_t1_window.jpg	p2	T1-2_tv1	tv1	clickedright	correct	1	1703.065441
version1	6	0	shu_t3_f2a.wav	shu_t1_comb.jpg	shu_t3_mouse.jpg	p2	T1-3_nv1	nv1	clickedright	correct	1	1370.778015
version1	6	0	xie_t2_f2a.wav	xie_t2_shoe.jpg	xie_t4_crab.jpg	p1	T2-4_nv1	nv1	clickedleft	correct	1	1317.944825
version1	6	0	jiao_t1_f1a.wav	jiao_t3_foot.jpg	jiao_t1_glue.jpg	p2	T1-3_tv1	tv1	clickedright	correct	1	958.6680924
version1	6	0	qian_t1_f2a.wav	qian_t2_money.jpg	qian_t1_swing.jpg	p2	T1-2_nv1	nv1	clickedleft	incorrect	0	916.2506416
version1	6	0	xue_t1_f2a.wav	xue_t1_boot.jpg	xue_t3_snow.jpg	p1	T1-3_nv1	nv1	clickedleft	correct	1	2153.674936
version1	6	0	qian_t1_f1a.wav	qian_t2_money.jpg	qian_t1_swing.jpg	p2	T1-2_tv1	tv1	clickedright	correct	1	2262.645851
version1	6	0	shu_t1_f2a.wav	shu_t3_mouse.jpg	shu_t1_comb.jpg	p2	T1-3_nv1	nv1	clickedright	correct	1	920.4769033
version1	6	0	mi_t3_f2a.wav	mi_t4_honey.jpg	mi_t3_rice.jpg	p2	T3-4_nv1	nv1	clickedright	correct	1	1626.343884
version1	6	0	wan_t2_f2a.wav	wan_t2_play.jpg	wan_t3_bowl.jpg	p1	T2-3_nv1	nv1	clickedleft	correct	1	1005.901625
version1	6	0	bi_t3_f1a.wav	bi_t3_pen.jpg	bi_t2_nose.jpg	p1	T2-3_tv1	tv1	clickedleft	correct	1	1166.482464
version1	6	0	jiao_t3_f2a.wav	jiao_t3_foot.jpg	jiao_t1_glue.jpg	p1	T1-3_nv1	nv1	clickedleft	correct	1	1134.424294
version1	6	0	bi_t2_f1a.wav	bi_t2_nose.jpg	bi_t3_pen.jpg	p1	T2-3_tv1	tv1	clickedleft	correct	1	878.6017964
version1	6	0	chuang_t2_f2a.wav	chuang_t1_window.jpg	chuang_t2_bed.jpg	p2	T1-2_nv1	nv1	clickedright	correct	1	1265.424722
version1	6	0	mi_t4_f2a.wav	mi_t4_honey.jpg	mi_t3_rice.jpg	p1	T3-4_nv1	nv1	clickedleft	correct	1	677.1834902
version1	6	0	zhu_t1_f1a.wav	zhu_t4_pour.jpg	zhu_t1_pig.jpg	p2	T1-4_tv1	tv1	clickedright	correct	1	1126.390077
version1	6	0	hua_t4_f1a.wav	hua_t1_flower.jpg	hua_t4_paint.jpg	p2	T1-4_tv1	tv1	clickedright	correct	1	1134.913174
version1	6	0	di_t2_f1a.wav	di_t4_earth.jpg	di_t2_siren.jpg	p2	T2-4_tv1	tv1	clickedright	correct	1	1094.563302
version1	6	0	xie_t4_f2a.wav	xie_t2_shoe.jpg	xie_t4_crab.jpg	p2	T2-4_nv1	nv1	clickedright	correct	1	1258.301112
version1	6	0	yun_t4_f1a.wav	yun_t2_cloud.jpg	yun_t4_iron.jpg	p2	T2-4_tv1	tv1	clickedright	correct	1	966.7437981
version1	6	0	zhu_t1_f2a.wav	zhu_t1_pig.jpg	zhu_t4_pour.jpg	p1	T1-4_nv1	nv1	clickedright	incorrect	0	2794.714713
version1	6	0	xue_t3_f1a.wav	xue_t1_boot.jpg	xue_t3_snow.jpg	p2	T1-3_tv1	tv1	clickedright	correct	1	1270.658683
version1	6	0	jiao_t3_f1a.wav	jiao_t1_glue.jpg	jiao_t3_foot.jpg	p2	T1-3_tv1	tv1	clickedright	correct	1	1038.690334
version1	6	0	mi_t4_f1a.wav	mi_t4_honey.jpg	mi_t3_rice.jpg	p1	T3-4_tv1	tv1	clickedleft	correct	1	998.4080411
version1	6	0	wan_t3_f2a.wav	wan_t3_bowl.jpg	wan_t2_play.jpg	p1	T2-3_nv1	nv1	clickedleft	correct	1	1556.300684
version1	6	0	di_t4_f2a.wav	di_t4_earth.jpg	di_t2_siren.jpg	p1	T2-4_nv1	nv1	clickedleft	correct	1	1010.791702
version1	6	0	xie_t2_f1a.wav	xie_t4_crab.jpg	xie_t2_shoe.jpg	p2	T2-4_tv1	tv1	clickedleft	incorrect	0	1662.634303
version1	6	0	dan_t4_f1a.wav	dan_t3_brush.jpg	dan_t4_egg.jpg	p2	T3-4_tv1	tv1	clickedright	correct	1	1317.957656
version2	7	1	zhu_t1_f3a.wav	zhu_t4_pour.jpg	zhu_t1_pig.jpg	p2	T1-4_nv1	nv1	clickedright	correct	1	1788.504277
version2	7	1	yan_t3_f2a.wav	yan_t3_eye.jpg	yan_t4_flame.jpg	p1	T3-4_tv1	tv1	clickedleft	correct	1	1358.777588
version2	7	1	hua_t4_f2a.wav	hua_t1_flower.jpg	hua_t4_paint.jpg	p2	T1-4_tv1	tv1	clickedright	correct	1	1833.209153
version2	7	1	niu_t3_f3a.wav	niu_t3_button.jpg	niu_t2_cow.jpg	p1	T2-3_nv1	nv1	clickedleft	correct	1	1266.359281
version2	7	1	bi_t3_f3a.wav	bi_t3_pen.jpg	bi_t2_nose.jpg	p1	T2-3_nv1	nv1	clickedleft	correct	1	2041.214286
version2	7	1	qian_t1_f2a.wav	qian_t1_swing.jpg	qian_t2_money.jpg	p1	T1-2_tv1	tv1	clickedleft	correct	1	1412.603507
version2	7	1	xie_t2_f3a.wav	xie_t4_crab.jpg	xie_t2_shoe.jpg	p2	T2-4_nv1	nv1	clickedleft	incorrect	0	2375.070145
version2	7	1	dan_t4_f3a.wav	dan_t4_egg.jpg	dan_t3_brush.jpg	p1	T3-4_nv1	nv1	clickedleft	correct	1	1059.598802
version2	7	1	jiao_t3_f2a.wav	jiao_t1_glue.jpg	jiao_t3_foot.jpg	p2	T1-3_tv1	tv1	clickedright	correct	1	1908.896493
version2	7	1	chuang_t2_f3a.wav	chuang_t2_bed.jpg	chuang_t1_window.jpg	p1	T1-2_nv1	nv1	clickedleft	correct	1	1784.376818
version2	7	1	mi_t3_f2a.wav	mi_t3_rice.jpg	mi_t4_honey.jpg	p1	T3-4_tv1	tv1	clickedleft	correct	1	1128.103935
version2	7	1	di_t2_f3a.wav	di_t2_siren.jpg	di_t4_earth.jpg	p1	T2-4_nv1	nv1	clickedleft	correct	1	3802.100513
version2	7	1	shu_t1_f3a.wav	shu_t1_comb.jpg	shu_t3_mouse.jpg	p1	T1-3_nv1	nv1	clickedleft	correct	1	2720.136441
version2	7	1	hua_t1_f2a.wav	hua_t4_paint.jpg	hua_t1_flower.jpg	p2	T1-4_tv1	tv1	clickedright	correct	1	3397.248931
version2	7	1	xue_t3_f2a.wav	xue_t3_snow.jpg	xue_t1_boot.jpg	p1	T1-3_tv1	tv1	clickedleft	correct	1	4870.073139
version2	7	1	qian_t2_f2a.wav	qian_t1_swing.jpg	qian_t2_money.jpg	p2	T1-2_tv1	tv1	clickedright	correct	1	1246.195038
version2	7	1	dan_t3_f2a.wav	dan_t4_egg.jpg	dan_t3_brush.jpg	p2	T3-4_tv1	tv1	clickedleft	incorrect	0	1806.380667
version2	7	1	chuang_t2_f2a.wav	chuang_t2_bed.jpg	chuang_t1_window.jpg	p1	T1-2_tv1	tv1	clickedleft	correct	1	6071.079555
version2	7	1	di_t2_f2a.wav	di_t2_siren.jpg	di_t4_earth.jpg	p1	T2-4_tv1	tv1	clickedleft	correct	1	1246.350299
version2	7	1	di_t4_f2a.wav	di_t4_earth.jpg	di_t2_siren.jpg	p1	T2-4_tv1	tv1	clickedleft	correct	1	1438.448246
version2	7	1	wan_t2_f2a.wav	wan_t3_bowl.jpg	wan_t2_play.jpg	p2	T2-3_tv1	tv1	clickedright	correct	1	1887.60864
version2	7	1	ba_t4_f3a.wav	ba_t1_eight.jpg	ba_t4_father.jpg	p2	T1-4_nv1	nv1	clickedright	correct	1	2815.090676
version2	7	1	zhu_t4_f2a.wav	zhu_t1_pig.jpg	zhu_t4_pour.jpg	p2	T1-4_tv1	tv1	clickedright	correct	1	4790.96065
version2	7	1	shu_t3_f2a.wav	shu_t1_comb.jpg	shu_t3_mouse.jpg	p2	T1-3_tv1	tv1	clickedright	correct	1	2054.463644
version2	7	1	yun_t2_f2a.wav	yun_t4_iron.jpg	yun_t2_cloud.jpg	p2	T2-4_tv1	tv1	clickedright	correct	1	5759.666809
version2	7	1	mao_t1_f3a.wav	mao_t1_cat.jpg	mao_t2_anchor.jpg	p1	T1-2_nv1	nv1	clickedleft	correct	1	1904.307956
version2	7	1	mi_t3_f3a.wav	mi_t3_rice.jpg	mi_t4_honey.jpg	p1	T3-4_nv1	nv1	clickedleft	correct	1	1810.44012
version2	7	1	mi_t4_f3a.wav	mi_t4_honey.jpg	mi_t3_rice.jpg	p1	T3-4_nv1	nv1	clickedleft	correct	1	1113.47006
version2	7	1	xie_t4_f2a.wav	xie_t4_crab.jpg	xie_t2_shoe.jpg	p1	T2-4_tv1	tv1	clickedleft	correct	1	1654.420017
version2	7	1	chuang_t1_f2a.wav	chuang_t1_window.jpg	chuang_t2_bed.jpg	p1	T1-2_tv1	tv1	clickedleft	correct	1	2110.865269
version2	7	1	dan_t4_f2a.wav	dan_t4_egg.jpg	dan_t3_brush.jpg	p1	T3-4_tv1	tv1	clickedleft	correct	1	1086.334474
version2	7	1	wan_t2_f3a.wav	wan_t3_bowl.jpg	wan_t2_play.jpg	p2	T2-3_nv1	nv1	clickedleft	incorrect	0	3842.482891
version2	7	1	jiao_t3_f3a.wav	jiao_t3_foot.jpg	jiao_t1_glue.jpg	p1	T1-3_nv1	nv1	clickedleft	correct	1	1502.44953
version2	7	1	xue_t1_f3a.wav	xue_t1_boot.jpg	xue_t3_snow.jpg	p1	T1-3_nv1	nv1	clickedleft	correct	1	1641.724551
version2	7	1	shu_t3_f3a.wav	shu_t1_comb.jpg	shu_t3_mouse.jpg	p2	T1-3_nv1	nv1	clickedright	correct	1	2353.615911
version2	7	1	xue_t3_f3a.wav	xue_t1_boot.jpg	xue_t3_snow.jpg	p2	T1-3_nv1	nv1	clickedright	correct	1	1524.997434
version2	7	1	shu_t1_f2a.wav	shu_t1_comb.jpg	shu_t3_mouse.jpg	p1	T1-3_tv1	tv1	clickedleft	correct	1	1030.054748
version2	7	1	xue_t1_f2a.wav	xue_t3_snow.jpg	xue_t1_boot.jpg	p2	T1-3_tv1	tv1	clickedright	correct	1	1654.353293
version2	7	1	niu_t2_f3a.wav	niu_t2_cow.jpg	niu_t3_button.jpg	p1	T2-3_nv1	nv1	clickedleft	correct	1	1412.360992
version2	7	1	hua_t4_f3a.wav	hua_t1_flower.jpg	hua_t4_paint.jpg	p2	T1-4_nv1	nv1	clickedright	correct	1	1704.487169
version2	7	1	jiao_t1_f3a.wav	jiao_t3_foot.jpg	jiao_t1_glue.jpg	p2	T1-3_nv1	nv1	clickedleft	incorrect	0	5993.926005
version2	7	1	dan_t3_f3a.wav	dan_t4_egg.jpg	dan_t3_brush.jpg	p2	T3-4_nv1	nv1	clickedright	correct	1	1671.844311
version2	7	1	yan_t3_f3a.wav	yan_t3_eye.jpg	yan_t4_flame.jpg	p1	T3-4_nv1	nv1	clickedleft	correct	1	1170.901625
version2	7	1	yun_t2_f3a.wav	yun_t2_cloud.jpg	yun_t4_iron.jpg	p1	T2-4_nv1	nv1	clickedleft	correct	1	4818.092387
version2	7	1	yun_t4_f2a.wav	yun_t2_cloud.jpg	yun_t4_iron.jpg	p2	T2-4_tv1	tv1	clickedright	correct	1	1318.306672
version2	7	1	qian_t1_f3a.wav	qian_t1_swing.jpg	qian_t2_money.jpg	p1	T1-2_nv1	nv1	clickedleft	correct	1	2810.314371
version2	7	1	niu_t2_f2a.wav	niu_t3_button.jpg	niu_t2_cow.jpg	p2	T2-3_tv1	tv1	clickedright	correct	1	1310.002566
version2	7	1	qian_t2_f3a.wav	qian_t2_money.jpg	qian_t1_swing.jpg	p1	T1-2_nv1	nv1	clickedright	incorrect	0	3600.438837
version2	7	1	yun_t4_f3a.wav	yun_t4_iron.jpg	yun_t2_cloud.jpg	p1	T2-4_nv1	nv1	clickedleft	correct	1	2155.434987
version2	7	1	bi_t2_f3a.wav	bi_t2_nose.jpg	bi_t3_pen.jpg	p1	T2-3_nv1	nv1	clickedleft	correct	1	4176.602224
version2	7	1	mao_t2_f3a.wav	mao_t2_anchor.jpg	mao_t1_cat.jpg	p1	T1-2_nv1	nv1	clickedright	incorrect	0	6475.151411
version2	7	1	mi_t4_f2a.wav	mi_t3_rice.jpg	mi_t4_honey.jpg	p2	T3-4_tv1	tv1	clickedright	correct	1	1238.164243
version2	7	1	yan_t4_f2a.wav	yan_t3_eye.jpg	yan_t4_flame.jpg	p2	T3-4_tv1	tv1	clickedright	correct	1	1118.203593
version2	7	1	ba_t4_f2a.wav	ba_t4_father.jpg	ba_t1_eight.jpg	p1	T1-4_tv1	tv1	clickedleft	correct	1	2830.616339
version2	7	1	zhu_t4_f3a.wav	zhu_t4_pour.jpg	zhu_t1_pig.jpg	p1	T1-4_nv1	nv1	clickedleft	correct	1	5086.799829
version2	7	1	ba_t1_f2a.wav	ba_t1_eight.jpg	ba_t4_father.jpg	p1	T1-4_tv1	tv1	clickedleft	correct	1	1582.434132
version2	7	1	wan_t3_f2a.wav	wan_t3_bowl.jpg	wan_t2_play.jpg	p1	T2-3_tv1	tv1	clickedleft	correct	1	1950.178358
version2	7	1	mao_t1_f2a.wav	mao_t2_anchor.jpg	mao_t1_cat.jpg	p2	T1-2_tv1	tv1	clickedright	correct	1	2262.465783
version2	7	1	yan_t4_f3a.wav	yan_t3_eye.jpg	yan_t4_flame.jpg	p2	T3-4_nv1	nv1	clickedright	correct	1	1412.997006
version2	7	1	zhu_t1_f2a.wav	zhu_t1_pig.jpg	zhu_t4_pour.jpg	p1	T1-4_tv1	tv1	clickedleft	correct	1	1198.156544
version2	7	1	niu_t3_f2a.wav	niu_t2_cow.jpg	niu_t3_button.jpg	p2	T2-3_tv1	tv1	clickedright	correct	1	1366.31266
version2	7	1	xie_t2_f2a.wav	xie_t4_crab.jpg	xie_t2_shoe.jpg	p2	T2-4_tv1	tv1	clickedright	correct	1	1502.254919
version2	7	1	mao_t2_f2a.wav	mao_t2_anchor.jpg	mao_t1_cat.jpg	p1	T1-2_tv1	tv1	clickedleft	correct	1	1245.937981
version2	7	1	bi_t2_f2a.wav	bi_t2_nose.jpg	bi_t3_pen.jpg	p1	T2-3_tv1	tv1	clickedleft	correct	1	1262.443969
version2	7	1	ba_t1_f3a.wav	ba_t4_father.jpg	ba_t1_eight.jpg	p2	T1-4_nv1	nv1	clickedleft	incorrect	0	1605.442258
version2	7	1	chuang_t1_f3a.wav	chuang_t2_bed.jpg	chuang_t1_window.jpg	p2	T1-2_nv1	nv1	clickedright	correct	1	1485.804106
version2	7	1	xie_t4_f3a.wav	xie_t4_crab.jpg	xie_t2_shoe.jpg	p1	T2-4_nv1	nv1	clickedleft	correct	1	1517.733533
version2	7	1	di_t4_f3a.wav	di_t2_siren.jpg	di_t4_earth.jpg	p2	T2-4_nv1	nv1	clickedright	correct	1	1777.372541
version2	7	1	hua_t1_f3a.wav	hua_t4_paint.jpg	hua_t1_flower.jpg	p2	T1-4_nv1	nv1	clickedleft	incorrect	0	1365.52438
version2	7	1	wan_t3_f3a.wav	wan_t2_play.jpg	wan_t3_bowl.jpg	p2	T2-3_nv1	nv1	clickedright	correct	1	1452.676219
version2	7	1	jiao_t1_f2a.wav	jiao_t3_foot.jpg	jiao_t1_glue.jpg	p2	T1-3_tv1	tv1	clickedright	correct	1	1870.41574
version2	7	1	bi_t3_f2a.wav	bi_t2_nose.jpg	bi_t3_pen.jpg	p2	T2-3_tv1	tv1	clickedright	correct	1	1118.111634
version3	8	0	jiao_t3_m2.wav	jiao_t1_glue.jpg	jiao_t3_foot.jpg	p2	T1-3_nv1	nv1	clickedright	correct	1	2304.805389
version3	8	0	mao_t2_m2.wav	mao_t1_cat.jpg	mao_t2_anchor.jpg	p2	T1-2_nv1	nv1	clickedleft	incorrect	0	3938.334046
version3	8	0	chuang_t2_m2.wav	chuang_t1_window.jpg	chuang_t2_bed.jpg	p2	T1-2_nv1	nv1	clickedleft	incorrect	0	4167.86142
version3	8	0	wan_t3_f3a.wav	wan_t2_play.jpg	wan_t3_bowl.jpg	p2	T2-3_tv1	tv1	clickedright	correct	1	1362.583405
version3	8	0	zhu_t1_m2.wav	zhu_t1_pig.jpg	zhu_t4_pour.jpg	p1	T1-4_nv1	nv1	clickedleft	correct	1	1100.248075
version3	8	0	mao_t2_f3a.wav	mao_t1_cat.jpg	mao_t2_anchor.jpg	p2	T1-2_tv1	tv1	clickedleft	incorrect	0	2566.452096
version3	8	0	chuang_t1_m2.wav	chuang_t1_window.jpg	chuang_t2_bed.jpg	p1	T1-2_nv1	nv1	clickedleft	correct	1	1359.281437
version3	8	0	ba_t4_m2.wav	ba_t4_father.jpg	ba_t1_eight.jpg	p1	T1-4_nv1	nv1	clickedleft	correct	1	1431.983319
version3	8	0	xue_t3_f3a.wav	xue_t1_boot.jpg	xue_t3_snow.jpg	p2	T1-3_tv1	tv1	clickedright	correct	1	1143.766467
version3	8	0	mi_t3_f3a.wav	mi_t4_honey.jpg	mi_t3_rice.jpg	p2	T3-4_tv1	tv1	clickedright	correct	1	1151.640719
version3	8	0	shu_t3_f3a.wav	shu_t3_mouse.jpg	shu_t1_comb.jpg	p1	T1-3_tv1	tv1	clickedleft	correct	1	1360.402481
version3	8	0	chuang_t1_f3a.wav	chuang_t1_window.jpg	chuang_t2_bed.jpg	p1	T1-2_tv1	tv1	clickedleft	correct	1	1166.689478
version3	8	0	zhu_t1_f3a.wav	zhu_t4_pour.jpg	zhu_t1_pig.jpg	p2	T1-4_tv1	tv1	clickedright	correct	1	1446.199743
version3	8	0	jiao_t1_f3a.wav	jiao_t1_glue.jpg	jiao_t3_foot.jpg	p1	T1-3_tv1	tv1	clickedleft	correct	1	974.251497
version3	8	0	dan_t4_f3a.wav	dan_t3_brush.jpg	dan_t4_egg.jpg	p2	T3-4_tv1	tv1	clickedright	correct	1	979.5449102
version3	8	0	mao_t1_f3a.wav	mao_t1_cat.jpg	mao_t2_anchor.jpg	p1	T1-2_tv1	tv1	clickedleft	correct	1	1052.347305
version3	8	0	yan_t4_m2.wav	yan_t4_flame.jpg	yan_t3_eye.jpg	p1	T3-4_nv1	nv1	clickedleft	correct	1	951.5094098
version3	8	0	mao_t1_m2.wav	mao_t1_cat.jpg	mao_t2_anchor.jpg	p1	T1-2_nv1	nv1	clickedleft	correct	1	1335.062019
version3	8	0	mi_t4_f3a.wav	mi_t4_honey.jpg	mi_t3_rice.jpg	p1	T3-4_tv1	tv1	clickedleft	correct	1	1126.412746
version3	8	0	zhu_t4_f3a.wav	zhu_t1_pig.jpg	zhu_t4_pour.jpg	p2	T1-4_tv1	tv1	clickedright	correct	1	1142.333191
version3	8	0	yun_t2_m2.wav	yun_t4_iron.jpg	yun_t2_cloud.jpg	p2	T2-4_nv1	nv1	clickedright	correct	1	1596.540633
version3	8	0	shu_t1_f3a.wav	shu_t1_comb.jpg	shu_t3_mouse.jpg	p1	T1-3_tv1	tv1	clickedleft	correct	1	1342.354149
version3	8	0	shu_t3_m2.wav	shu_t1_comb.jpg	shu_t3_mouse.jpg	p2	T1-3_nv1	nv1	clickedright	correct	1	1383.012404
version3	8	0	yan_t3_m2.wav	yan_t4_flame.jpg	yan_t3_eye.jpg	p2	T3-4_nv1	nv1	clickedleft	incorrect	0	3321.432421
version3	8	0	zhu_t4_m2.wav	zhu_t4_pour.jpg	zhu_t1_pig.jpg	p1	T1-4_nv1	nv1	clickedright	incorrect	0	1399.920445
version3	8	0	yun_t4_f3a.wav	yun_t2_cloud.jpg	yun_t4_iron.jpg	p2	T2-4_tv1	tv1	clickedright	correct	1	830.1013687
version3	8	0	hua_t4_m2.wav	hua_t4_paint.jpg	hua_t1_flower.jpg	p1	T1-4_nv1	nv1	clickedright	incorrect	0	1626.773738
version3	8	0	di_t2_f3a.wav	di_t4_earth.jpg	di_t2_siren.jpg	p2	T2-4_tv1	tv1	clickedleft	incorrect	0	3219.959795
version3	8	0	xue_t3_m2.wav	xue_t1_boot.jpg	xue_t3_snow.jpg	p2	T1-3_nv1	nv1	clickedright	correct	1	1600.162532
version3	8	0	mi_t3_m2.wav	mi_t4_honey.jpg	mi_t3_rice.jpg	p2	T3-4_nv1	nv1	clickedright	correct	1	1122.498717
version3	8	0	di_t4_f3a.wav	di_t2_siren.jpg	di_t4_earth.jpg	p2	T2-4_tv1	tv1	clickedright	correct	1	2894.565441
version3	8	0	dan_t3_m2.wav	dan_t4_egg.jpg	dan_t3_brush.jpg	p2	T3-4_nv1	nv1	clickedright	correct	1	845.2925577
version3	8	0	xue_t1_f3a.wav	xue_t1_boot.jpg	xue_t3_snow.jpg	p1	T1-3_tv1	tv1	clickedleft	correct	1	2638.449102
version3	8	0	dan_t4_m2.wav	dan_t3_brush.jpg	dan_t4_egg.jpg	p2	T3-4_nv1	nv1	clickedright	correct	1	1292.439692
version3	8	0	wan_t2_f3a.wav	wan_t3_bowl.jpg	wan_t2_play.jpg	p2	T2-3_tv1	tv1	clickedright	correct	1	1214.060308
version3	8	0	ba_t1_m2.wav	ba_t4_father.jpg	ba_t1_eight.jpg	p2	T1-4_nv1	nv1	clickedright	correct	1	1145.992729
version3	8	0	bi_t2_m2.wav	bi_t2_nose.jpg	bi_t3_pen.jpg	p1	T2-3_nv1	nv1	clickedleft	correct	1	1062.081266
version3	8	0	ba_t4_f3a.wav	ba_t4_father.jpg	ba_t1_eight.jpg	p1	T1-4_tv1	tv1	clickedleft	correct	1	1758.496578
version3	8	0	xue_t1_m2.wav	xue_t3_snow.jpg	xue_t1_boot.jpg	p2	T1-3_nv1	nv1	clickedleft	incorrect	0	1454.422156
version3	8	0	niu_t3_m2.wav	niu_t3_button.jpg	niu_t2_cow.jpg	p1	T2-3_nv1	nv1	clickedleft	correct	1	1256.651411
version3	8	0	shu_t1_m2.wav	shu_t1_comb.jpg	shu_t3_mouse.jpg	p1	T1-3_nv1	nv1	clickedleft	correct	1	1299.653122
version3	8	0	yan_t4_f3a.wav	yan_t4_flame.jpg	yan_t3_eye.jpg	p1	T3-4_tv1	tv1	clickedleft	correct	1	1070.056886
version3	8	0	di_t2_m2.wav	di_t2_siren.jpg	di_t4_earth.jpg	p1	T2-4_nv1	nv1	clickedright	incorrect	0	1449.545766
version3	8	0	hua_t4_f3a.wav	hua_t1_flower.jpg	hua_t4_paint.jpg	p2	T1-4_tv1	tv1	clickedright	correct	1	918.5209581
version3	8	0	wan_t2_m2.wav	wan_t3_bowl.jpg	wan_t2_play.jpg	p2	T2-3_nv1	nv1	clickedright	correct	1	1465.103935
version3	8	0	jiao_t3_f3a.wav	jiao_t3_foot.jpg	jiao_t1_glue.jpg	p1	T1-3_tv1	tv1	clickedleft	correct	1	1502.272883
version3	8	0	chuang_t2_f3a.wav	chuang_t1_window.jpg	chuang_t2_bed.jpg	p2	T1-2_tv1	tv1	clickedright	correct	1	3174.727973
version3	8	0	bi_t2_f3a.wav	bi_t3_pen.jpg	bi_t2_nose.jpg	p2	T2-3_tv1	tv1	clickedright	correct	1	846.7070145
version3	8	0	bi_t3_m2.wav	bi_t2_nose.jpg	bi_t3_pen.jpg	p2	T2-3_nv1	nv1	clickedright	correct	1	1195.227545
version3	8	0	yun_t4_m2.wav	yun_t4_iron.jpg	yun_t2_cloud.jpg	p1	T2-4_nv1	nv1	clickedright	incorrect	0	1587.520103
version3	8	0	niu_t2_m2.wav	niu_t3_button.jpg	niu_t2_cow.jpg	p2	T2-3_nv1	nv1	clickedright	correct	1	4148.742943
version3	8	0	hua_t1_f3a.wav	hua_t4_paint.jpg	hua_t1_flower.jpg	p2	T1-4_tv1	tv1	clickedright	correct	1	1798.423011
version3	8	0	wan_t3_m2.wav	wan_t2_play.jpg	wan_t3_bowl.jpg	p2	T2-3_nv1	nv1	clickedright	correct	1	1135.499145
version3	8	0	qian_t1_m2.wav	qian_t1_swing.jpg	qian_t2_money.jpg	p1	T1-2_nv1	nv1	clickedleft	correct	1	1132.047476
version3	8	0	xie_t2_f3a.wav	xie_t2_shoe.jpg	xie_t4_crab.jpg	p1	T2-4_tv1	tv1	clickedleft	correct	1	1391.611206
version3	8	0	di_t4_m2.wav	di_t4_earth.jpg	di_t2_siren.jpg	p1	T2-4_nv1	nv1	clickedleft	correct	1	2396.390505
version3	8	0	yan_t3_f3a.wav	yan_t3_eye.jpg	yan_t4_flame.jpg	p1	T3-4_tv1	tv1	clickedleft	correct	1	926.248503
version3	8	0	xie_t2_m2.wav	xie_t4_crab.jpg	xie_t2_shoe.jpg	p2	T2-4_nv1	nv1	clickedleft	incorrect	0	4212.414885
version3	8	0	qian_t1_f3a.wav	qian_t1_swing.jpg	qian_t2_money.jpg	p1	T1-2_tv1	tv1	clickedleft	correct	1	1550.335329
version3	8	0	niu_t2_f3a.wav	niu_t2_cow.jpg	niu_t3_button.jpg	p1	T2-3_tv1	tv1	clickedleft	correct	1	1590.15355
version3	8	0	bi_t3_f3a.wav	bi_t2_nose.jpg	bi_t3_pen.jpg	p2	T2-3_tv1	tv1	clickedright	correct	1	1198.527802
version3	8	0	niu_t3_f3a.wav	niu_t3_button.jpg	niu_t2_cow.jpg	p1	T2-3_tv1	tv1	clickedleft	correct	1	1006.370402
version3	8	0	ba_t1_f3a.wav	ba_t1_eight.jpg	ba_t4_father.jpg	p1	T1-4_tv1	tv1	clickedleft	correct	1	910.1650984
version3	8	0	hua_t1_m2.wav	hua_t1_flower.jpg	hua_t4_paint.jpg	p1	T1-4_nv1	nv1	clickedleft	correct	1	1280.806245
version3	8	0	mi_t4_m2.wav	mi_t3_rice.jpg	mi_t4_honey.jpg	p2	T3-4_nv1	nv1	clickedright	correct	1	1084.056031
version3	8	0	qian_t2_m2.wav	qian_t1_swing.jpg	qian_t2_money.jpg	p2	T1-2_nv1	nv1	clickedright	correct	1	1368.712575
version3	8	0	xie_t4_m2.wav	xie_t2_shoe.jpg	xie_t4_crab.jpg	p2	T2-4_nv1	nv1	clickedleft	incorrect	0	1614.977331
version3	8	0	yun_t2_f3a.wav	yun_t4_iron.jpg	yun_t2_cloud.jpg	p2	T2-4_tv1	tv1	clickedleft	incorrect	0	1118.314799
version3	8	0	qian_t2_f3a.wav	qian_t1_swing.jpg	qian_t2_money.jpg	p2	T1-2_tv1	tv1	clickedright	correct	1	1294.036784
version3	8	0	jiao_t1_m2.wav	jiao_t3_foot.jpg	jiao_t1_glue.jpg	p2	T1-3_nv1	nv1	clickedright	correct	1	1286.492301
version3	8	0	xie_t4_f3a.wav	xie_t4_crab.jpg	xie_t2_shoe.jpg	p1	T2-4_tv1	tv1	clickedleft	correct	1	1286.088109
version3	8	0	dan_t3_f3a.wav	dan_t3_brush.jpg	dan_t4_egg.jpg	p1	T3-4_tv1	tv1	clickedleft	correct	1	1038.317365
version4	9	1	ba_t1_m2.wav	ba_t4_father.jpg	ba_t1_eight.jpg	p2	T1-4_tv1	tv1	clickedright	correct	1	1756.491018
version4	9	1	chuang_t1_m3.wav	chuang_t1_window.jpg	chuang_t2_bed.jpg	p1	T1-2_nv1	nv1	clickedleft	correct	1	3109.28272
version4	9	1	bi_t2_m3.wav	bi_t2_nose.jpg	bi_t3_pen.jpg	p1	T2-3_nv1	nv1	clickedleft	correct	1	3623.811377
version4	9	1	hua_t1_m2.wav	hua_t1_flower.jpg	hua_t4_paint.jpg	p1	T1-4_tv1	tv1	clickedleft	correct	1	4017.276305
version4	9	1	di_t4_m3.wav	di_t4_earth.jpg	di_t2_siren.jpg	p1	T2-4_nv1	nv1	clickedleft	correct	1	1055.110778
version4	9	1	ba_t1_m3.wav	ba_t1_eight.jpg	ba_t4_father.jpg	p1	T1-4_nv1	nv1	clickedright	incorrect	0	1317.931138
version4	9	1	xie_t4_m2.wav	xie_t4_crab.jpg	xie_t2_shoe.jpg	p1	T2-4_tv1	tv1	clickedleft	correct	1	5272.281865
version4	9	1	xue_t1_m3.wav	xue_t3_snow.jpg	xue_t1_boot.jpg	p2	T1-3_nv1	nv1	clickedleft	incorrect	0	2216.52438
version4	9	1	yan_t4_m3.wav	yan_t4_flame.jpg	yan_t3_eye.jpg	p1	T3-4_nv1	nv1	clickedright	incorrect	0	2713.509837
version4	9	1	bi_t2_m2.wav	bi_t2_nose.jpg	bi_t3_pen.jpg	p1	T2-3_tv1	tv1	clickedright	incorrect	0	2998.620188
version4	9	1	xie_t4_m3.wav	xie_t4_crab.jpg	xie_t2_shoe.jpg	p1	T2-4_nv1	nv1	clickedleft	correct	1	2310.553464
version4	9	1	di_t2_m2.wav	di_t4_earth.jpg	di_t2_siren.jpg	p2	T2-4_tv1	tv1	clickedright	correct	1	1446.217707
version4	9	1	dan_t4_m3.wav	dan_t3_brush.jpg	dan_t4_egg.jpg	p2	T3-4_nv1	nv1	clickedleft	incorrect	0	3385.224123
version4	9	1	xue_t1_m2.wav	xue_t3_snow.jpg	xue_t1_boot.jpg	p2	T1-3_tv1	tv1	clickedright	correct	1	1574.141574
version4	9	1	wan_t3_m2.wav	wan_t3_bowl.jpg	wan_t2_play.jpg	p1	T2-3_tv1	tv1	clickedleft	correct	1	2785.491873
version4	9	1	jiao_t1_m2.wav	jiao_t1_glue.jpg	jiao_t3_foot.jpg	p1	T1-3_tv1	tv1	clickedleft	correct	1	2513.13302
version4	9	1	mi_t3_m2.wav	mi_t3_rice.jpg	mi_t4_honey.jpg	p1	T3-4_tv1	tv1	clickedleft	correct	1	1305.2716
version4	9	1	shu_t1_m2.wav	shu_t1_comb.jpg	shu_t3_mouse.jpg	p1	T1-3_tv1	tv1	clickedleft	correct	1	2833.092387
version4	9	1	yun_t2_m2.wav	yun_t2_cloud.jpg	yun_t4_iron.jpg	p1	T2-4_tv1	tv1	clickedleft	correct	1	2392.648845
version4	9	1	di_t4_m2.wav	di_t4_earth.jpg	di_t2_siren.jpg	p1	T2-4_tv1	tv1	clickedright	incorrect	0	3030.419162
version4	9	1	zhu_t4_m2.wav	zhu_t1_pig.jpg	zhu_t4_pour.jpg	p2	T1-4_tv1	tv1	clickedright	correct	1	2440.869119
version4	9	1	mao_t1_m3.wav	mao_t1_cat.jpg	mao_t2_anchor.jpg	p1	T1-2_nv1	nv1	clickedleft	correct	1	1448.306245
version4	9	1	yan_t4_m2.wav	yan_t3_eye.jpg	yan_t4_flame.jpg	p2	T3-4_tv1	tv1	clickedright	correct	1	1382.276305
version4	9	1	shu_t3_m3.wav	shu_t3_mouse.jpg	shu_t1_comb.jpg	p1	T1-3_nv1	nv1	clickedleft	correct	1	2614.260479
version4	9	1	zhu_t1_m3.wav	zhu_t4_pour.jpg	zhu_t1_pig.jpg	p2	T1-4_nv1	nv1	clickedright	correct	1	2534.591959
version4	9	1	xie_t2_m2.wav	xie_t2_shoe.jpg	xie_t4_crab.jpg	p1	T2-4_tv1	tv1	clickedleft	correct	1	1310.01882
version4	9	1	mi_t3_m3.wav	mi_t4_honey.jpg	mi_t3_rice.jpg	p2	T3-4_nv1	nv1	clickedright	correct	1	4046.880667
version4	9	1	dan_t4_m2.wav	dan_t3_brush.jpg	dan_t4_egg.jpg	p2	T3-4_tv1	tv1	clickedright	correct	1	1254.198888
version4	9	1	mao_t2_m3.wav	mao_t1_cat.jpg	mao_t2_anchor.jpg	p2	T1-2_nv1	nv1	clickedright	correct	1	998.1941831
version4	9	1	jiao_t3_m2.wav	jiao_t1_glue.jpg	jiao_t3_foot.jpg	p2	T1-3_tv1	tv1	clickedright	correct	1	998.2288281
version4	9	1	ba_t4_m2.wav	ba_t4_father.jpg	ba_t1_eight.jpg	p1	T1-4_tv1	tv1	clickedright	incorrect	0	5198.652695
version4	9	1	yun_t4_m2.wav	yun_t2_cloud.jpg	yun_t4_iron.jpg	p2	T2-4_tv1	tv1	clickedleft	incorrect	0	4462.808811
version4	9	1	bi_t3_m2.wav	bi_t3_pen.jpg	bi_t2_nose.jpg	p1	T2-3_tv1	tv1	clickedleft	correct	1	2414.470915
version4	9	1	yan_t3_m2.wav	yan_t4_flame.jpg	yan_t3_eye.jpg	p2	T3-4_tv1	tv1	clickedright	correct	1	1806.84089
version4	9	1	bi_t3_m3.wav	bi_t2_nose.jpg	bi_t3_pen.jpg	p2	T2-3_nv1	nv1	clickedleft	incorrect	0	6446.659966
version4	9	1	di_t2_m3.wav	di_t4_earth.jpg	di_t2_siren.jpg	p2	T2-4_nv1	nv1	clickedright	correct	1	1350.216424
version4	9	1	qian_t1_m2.wav	qian_t1_swing.jpg	qian_t2_money.jpg	p1	T1-2_tv1	tv1	clickedleft	correct	1	2880.198888
version4	9	1	xie_t2_m3.wav	xie_t2_shoe.jpg	xie_t4_crab.jpg	p1	T2-4_nv1	nv1	clickedleft	correct	1	1142.469204
version4	9	1	hua_t1_m3.wav	hua_t1_flower.jpg	hua_t4_paint.jpg	p1	T1-4_nv1	nv1	clickedright	incorrect	0	2390.536356
version4	9	1	yun_t4_m3.wav	yun_t2_cloud.jpg	yun_t4_iron.jpg	p2	T2-4_nv1	nv1	clickedright	correct	1	894.8092387
version4	9	1	zhu_t4_m3.wav	zhu_t4_pour.jpg	zhu_t1_pig.jpg	p1	T1-4_nv1	nv1	clickedleft	correct	1	1668.909752
version4	9	1	mao_t2_m2.wav	mao_t2_anchor.jpg	mao_t1_cat.jpg	p1	T1-2_tv1	tv1	clickedleft	correct	1	1190.713858
version4	9	1	qian_t1_m3.wav	qian_t2_money.jpg	qian_t1_swing.jpg	p2	T1-2_nv1	nv1	clickedleft	incorrect	0	2958.545338
version4	9	1	dan_t3_m2.wav	dan_t3_brush.jpg	dan_t4_egg.jpg	p1	T3-4_tv1	tv1	clickedleft	correct	1	6223.107357
version4	9	1	mi_t4_m3.wav	mi_t4_honey.jpg	mi_t3_rice.jpg	p1	T3-4_nv1	nv1	clickedleft	correct	1	933.8648417
version4	9	1	niu_t3_m2.wav	niu_t3_button.jpg	niu_t2_cow.jpg	p1	T2-3_tv1	tv1	clickedleft	correct	1	2680.379384
version4	9	1	wan_t3_m3.wav	wan_t2_play.jpg	wan_t3_bowl.jpg	p2	T2-3_nv1	nv1	clickedleft	incorrect	0	1350.245509
version4	9	1	chuang_t2_m3.wav	chuang_t2_bed.jpg	chuang_t1_window.jpg	p1	T1-2_nv1	nv1	clickedleft	correct	1	1110.402053
version4	9	1	wan_t2_m3.wav	wan_t3_bowl.jpg	wan_t2_play.jpg	p2	T2-3_nv1	nv1	clickedright	correct	1	2046.423439
version4	9	1	chuang_t2_m2.wav	chuang_t2_bed.jpg	chuang_t1_window.jpg	p1	T1-2_tv1	tv1	clickedleft	correct	1	2638.582549
version4	9	1	yun_t2_m3.wav	yun_t2_cloud.jpg	yun_t4_iron.jpg	p1	T2-4_nv1	nv1	clickedright	incorrect	0	1806.46065
version4	9	1	chuang_t1_m2.wav	chuang_t2_bed.jpg	chuang_t1_window.jpg	p2	T1-2_tv1	tv1	clickedright	correct	1	1158.077844
version4	9	1	niu_t3_m3.wav	niu_t3_button.jpg	niu_t2_cow.jpg	p1	T2-3_nv1	nv1	clickedleft	correct	1	6262.706587
version4	9	1	qian_t2_m3.wav	qian_t1_swing.jpg	qian_t2_money.jpg	p2	T1-2_nv1	nv1	clickedleft	incorrect	0	1854.328486
version4	9	1	zhu_t1_m2.wav	zhu_t4_pour.jpg	zhu_t1_pig.jpg	p2	T1-4_tv1	tv1	clickedright	correct	1	2038.435843
version4	9	1	yan_t3_m3.wav	yan_t3_eye.jpg	yan_t4_flame.jpg	p1	T3-4_nv1	nv1	clickedright	incorrect	0	2926.560308
version4	9	1	mi_t4_m2.wav	mi_t3_rice.jpg	mi_t4_honey.jpg	p2	T3-4_tv1	tv1	clickedright	correct	1	1334.407613
version4	9	1	ba_t4_m3.wav	ba_t1_eight.jpg	ba_t4_father.jpg	p2	T1-4_nv1	nv1	clickedright	correct	1	998.0543199
version4	9	1	xue_t3_m2.wav	xue_t1_boot.jpg	xue_t3_snow.jpg	p2	T1-3_tv1	tv1	clickedright	correct	1	3134.686056
version4	9	1	qian_t2_m2.wav	qian_t2_money.jpg	qian_t1_swing.jpg	p1	T1-2_tv1	tv1	clickedright	incorrect	0	1478.08426
version4	9	1	xue_t3_m3.wav	xue_t3_snow.jpg	xue_t1_boot.jpg	p1	T1-3_nv1	nv1	clickedright	incorrect	0	6383.281437
version4	9	1	hua_t4_m3.wav	hua_t4_paint.jpg	hua_t1_flower.jpg	p1	T1-4_nv1	nv1	clickedleft	correct	1	1075.165954
version4	9	1	shu_t1_m3.wav	shu_t3_mouse.jpg	shu_t1_comb.jpg	p2	T1-3_nv1	nv1	clickedleft	incorrect	0	1358.53379
version4	9	1	dan_t3_m3.wav	dan_t4_egg.jpg	dan_t3_brush.jpg	p2	T3-4_nv1	nv1	clickedleft	incorrect	0	1862.550898
version4	9	1	hua_t4_m2.wav	hua_t1_flower.jpg	hua_t4_paint.jpg	p2	T1-4_tv1	tv1	clickedright	correct	1	2070.408041
version4	9	1	jiao_t1_m3.wav	jiao_t3_foot.jpg	jiao_t1_glue.jpg	p2	T1-3_nv1	nv1	clickedleft	incorrect	0	1318.293841
version4	9	1	niu_t2_m3.wav	niu_t3_button.jpg	niu_t2_cow.jpg	p2	T2-3_nv1	nv1	clickedright	correct	1	1150.100513
version4	9	1	niu_t2_m2.wav	niu_t2_cow.jpg	niu_t3_button.jpg	p1	T2-3_tv1	tv1	clickedleft	correct	1	1886.665954
version4	9	1	mao_t1_m2.wav	mao_t1_cat.jpg	mao_t2_anchor.jpg	p1	T1-2_tv1	tv1	clickedright	incorrect	0	8093.053037
version4	9	1	wan_t2_m2.wav	wan_t3_bowl.jpg	wan_t2_play.jpg	p2	T2-3_tv1	tv1	clickedright	correct	1	1542.454234
version4	9	1	jiao_t3_m3.wav	jiao_t1_glue.jpg	jiao_t3_foot.jpg	p2	T1-3_nv1	nv1	clickedright	correct	1	1550.090248
version4	9	1	shu_t3_m2.wav	shu_t3_mouse.jpg	shu_t1_comb.jpg	p1	T1-3_tv1	tv1	clickedright	incorrect	0	4238.736099
version5	10	0	mi_t3_f1a.wav	mi_t4_honey.jpg	mi_t3_rice.jpg	p2	T3-4_nv1	nv1	clickedright	correct	1	2684.195038
version5	10	0	ba_t4_f1a.wav	ba_t4_father.jpg	ba_t1_eight.jpg	p1	T1-4_nv1	nv1	clickedleft	correct	1	3436.792558
version5	10	0	zhu_t1_f1a.wav	zhu_t4_pour.jpg	zhu_t1_pig.jpg	p2	T1-4_nv1	nv1	clickedright	correct	1	1764.040205
version5	10	0	wan_t2_m3.wav	wan_t3_bowl.jpg	wan_t2_play.jpg	p2	T2-3_tv1	tv1	clickedright	correct	1	1305.041488
version5	10	0	dan_t3_m3.wav	dan_t3_brush.jpg	dan_t4_egg.jpg	p1	T3-4_tv1	tv1	clickedleft	correct	1	1592.725406
version5	10	0	wan_t3_f1a.wav	wan_t3_bowl.jpg	wan_t2_play.jpg	p1	T2-3_nv1	nv1	clickedleft	correct	1	1648.516253
version5	10	0	hua_t1_f1a.wav	hua_t1_flower.jpg	hua_t4_paint.jpg	p1	T1-4_nv1	nv1	clickedleft	correct	1	2360.605218
version5	10	0	yan_t4_f1a.wav	yan_t4_flame.jpg	yan_t3_eye.jpg	p1	T3-4_nv1	nv1	clickedleft	correct	1	1746.760907
version5	10	0	xue_t1_m3.wav	xue_t3_snow.jpg	xue_t1_boot.jpg	p2	T1-3_tv1	tv1	clickedright	correct	1	1392.017964
version5	10	0	qian_t1_f1a.wav	qian_t2_money.jpg	qian_t1_swing.jpg	p2	T1-2_nv1	nv1	clickedright	correct	1	1212.210009
version5	10	0	yan_t3_m3.wav	yan_t4_flame.jpg	yan_t3_eye.jpg	p2	T3-4_tv1	tv1	clickedright	correct	1	1172.774594
version5	10	0	zhu_t1_m3.wav	zhu_t1_pig.jpg	zhu_t4_pour.jpg	p1	T1-4_tv1	tv1	clickedleft	correct	1	2245.950385
version5	10	0	shu_t3_m3.wav	shu_t1_comb.jpg	shu_t3_mouse.jpg	p2	T1-3_tv1	tv1	clickedright	correct	1	1232.967066
version5	10	0	mi_t4_m3.wav	mi_t3_rice.jpg	mi_t4_honey.jpg	p2	T3-4_tv1	tv1	clickedright	correct	1	1030.043199
version5	10	0	yan_t3_f1a.wav	yan_t4_flame.jpg	yan_t3_eye.jpg	p2	T3-4_nv1	nv1	clickedright	correct	1	2780.382806
version5	10	0	qian_t2_f1a.wav	qian_t1_swing.jpg	qian_t2_money.jpg	p2	T1-2_nv1	nv1	clickedright	correct	1	1463.931565
version5	10	0	ba_t1_m3.wav	ba_t1_eight.jpg	ba_t4_father.jpg	p1	T1-4_tv1	tv1	clickedleft	correct	1	1126.579555
version5	10	0	bi_t2_f1a.wav	bi_t3_pen.jpg	bi_t2_nose.jpg	p2	T2-3_nv1	nv1	clickedleft	incorrect	0	3715.107784
version5	10	0	dan_t4_m3.wav	dan_t3_brush.jpg	dan_t4_egg.jpg	p2	T3-4_tv1	tv1	clickedright	correct	1	1029.441403
version5	10	0	shu_t1_m3.wav	shu_t3_mouse.jpg	shu_t1_comb.jpg	p2	T1-3_tv1	tv1	clickedright	correct	1	1174.597092
version5	10	0	mi_t4_f1a.wav	mi_t4_honey.jpg	mi_t3_rice.jpg	p1	T3-4_nv1	nv1	clickedleft	correct	1	1639.010693
version5	10	0	xue_t3_f1a.wav	xue_t1_boot.jpg	xue_t3_snow.jpg	p2	T1-3_nv1	nv1	clickedright	correct	1	1497.428144
version5	10	0	mao_t2_f1a.wav	mao_t2_anchor.jpg	mao_t1_cat.jpg	p1	T1-2_nv1	nv1	clickedleft	correct	1	2120.654833
version5	10	0	bi_t2_m3.wav	bi_t3_pen.jpg	bi_t2_nose.jpg	p2	T2-3_tv1	tv1	clickedright	correct	1	1062.505988
version5	10	0	chuang_t1_f1a.wav	chuang_t2_bed.jpg	chuang_t1_window.jpg	p2	T1-2_nv1	nv1	clickedright	correct	1	1486.979897
version5	10	0	ba_t4_m3.wav	ba_t4_father.jpg	ba_t1_eight.jpg	p1	T1-4_tv1	tv1	clickedleft	correct	1	1982.355004
version5	10	0	xie_t2_f1a.wav	xie_t2_shoe.jpg	xie_t4_crab.jpg	p1	T2-4_nv1	nv1	clickedright	incorrect	0	6210.366125
version5	10	0	mao_t1_m3.wav	mao_t1_cat.jpg	mao_t2_anchor.jpg	p1	T1-2_tv1	tv1	clickedleft	correct	1	990.4088965
version5	10	0	dan_t3_f1a.wav	dan_t4_egg.jpg	dan_t3_brush.jpg	p2	T3-4_nv1	nv1	clickedright	correct	1	3587.688195
version5	10	0	di_t4_f1a.wav	di_t4_earth.jpg	di_t2_siren.jpg	p1	T2-4_nv1	nv1	clickedleft	correct	1	1267.788708
version5	10	0	mao_t1_f1a.wav	mao_t1_cat.jpg	mao_t2_anchor.jpg	p1	T1-2_nv1	nv1	clickedleft	correct	1	1154.715997
version5	10	0	yan_t4_m3.wav	yan_t3_eye.jpg	yan_t4_flame.jpg	p2	T3-4_tv1	tv1	clickedright	correct	1	1182.209581
version5	10	0	yun_t4_m3.wav	yun_t2_cloud.jpg	yun_t4_iron.jpg	p2	T2-4_tv1	tv1	clickedright	correct	1	2568.495295
version5	10	0	hua_t4_m3.wav	hua_t4_paint.jpg	hua_t1_flower.jpg	p1	T1-4_tv1	tv1	clickedleft	correct	1	4575.029512
version5	10	0	dan_t4_f1a.wav	dan_t4_egg.jpg	dan_t3_brush.jpg	p1	T3-4_nv1	nv1	clickedleft	correct	1	2028.431993
version5	10	0	yun_t2_f1a.wav	yun_t4_iron.jpg	yun_t2_cloud.jpg	p2	T2-4_nv1	nv1	clickedright	correct	1	864.5547476
version5	10	0	niu_t3_f1a.wav	niu_t2_cow.jpg	niu_t3_button.jpg	p2	T2-3_nv1	nv1	clickedright	correct	1	1426.721557
version5	10	0	chuang_t1_m3.wav	chuang_t2_bed.jpg	chuang_t1_window.jpg	p2	T1-2_tv1	tv1	clickedright	correct	1	1310.631309
version5	10	0	shu_t3_f1a.wav	shu_t3_mouse.jpg	shu_t1_comb.jpg	p1	T1-3_nv1	nv1	clickedleft	correct	1	1411.881095
version5	10	0	yun_t2_m3.wav	yun_t4_iron.jpg	yun_t2_cloud.jpg	p2	T2-4_tv1	tv1	clickedright	correct	1	1854.121044
version5	10	0	chuang_t2_m3.wav	chuang_t1_window.jpg	chuang_t2_bed.jpg	p2	T1-2_tv1	tv1	clickedright	correct	1	1117.094953
version5	10	0	hua_t4_f1a.wav	hua_t4_paint.jpg	hua_t1_flower.jpg	p1	T1-4_nv1	nv1	clickedleft	correct	1	2296.189906
version5	10	0	niu_t2_m3.wav	niu_t3_button.jpg	niu_t2_cow.jpg	p2	T2-3_tv1	tv1	clickedright	correct	1	1173.889222
version5	10	0	wan_t3_m3.wav	wan_t3_bowl.jpg	wan_t2_play.jpg	p1	T2-3_tv1	tv1	clickedleft	correct	1	1606.477759
version5	10	0	jiao_t3_m3.wav	jiao_t1_glue.jpg	jiao_t3_foot.jpg	p2	T1-3_tv1	tv1	clickedright	correct	1	1639.931138
version5	10	0	jiao_t1_m3.wav	jiao_t1_glue.jpg	jiao_t3_foot.jpg	p1	T1-3_tv1	tv1	clickedleft	correct	1	1094.237382
version5	10	0	xue_t3_m3.wav	xue_t1_boot.jpg	xue_t3_snow.jpg	p2	T1-3_tv1	tv1	clickedright	correct	1	1326.100941
version5	10	0	xie_t4_f1a.wav	xie_t2_shoe.jpg	xie_t4_crab.jpg	p2	T2-4_nv1	nv1	clickedright	correct	1	2773.768178
version5	10	0	bi_t3_m3.wav	bi_t3_pen.jpg	bi_t2_nose.jpg	p1	T2-3_tv1	tv1	clickedleft	correct	1	1574.609495
version5	10	0	xie_t4_m3.wav	xie_t4_crab.jpg	xie_t2_shoe.jpg	p1	T2-4_tv1	tv1	clickedleft	correct	1	1422.118905
version5	10	0	xue_t1_f1a.wav	xue_t1_boot.jpg	xue_t3_snow.jpg	p1	T1-3_nv1	nv1	clickedleft	correct	1	1884.535073
version5	10	0	xie_t2_m3.wav	xie_t4_crab.jpg	xie_t2_shoe.jpg	p2	T2-4_tv1	tv1	clickedright	correct	1	1166.224551
version5	10	0	jiao_t1_f1a.wav	jiao_t3_foot.jpg	jiao_t1_glue.jpg	p2	T1-3_nv1	nv1	clickedright	correct	1	1247.787425
version5	10	0	qian_t2_m3.wav	qian_t1_swing.jpg	qian_t2_money.jpg	p2	T1-2_tv1	tv1	clickedright	correct	1	1029.735244
version5	10	0	shu_t1_f1a.wav	shu_t3_mouse.jpg	shu_t1_comb.jpg	p2	T1-3_nv1	nv1	clickedright	correct	1	1249.896493
version5	10	0	niu_t3_m3.wav	niu_t2_cow.jpg	niu_t3_button.jpg	p2	T2-3_tv1	tv1	clickedright	correct	1	1190.033362
version5	10	0	chuang_t2_f1a.wav	chuang_t1_window.jpg	chuang_t2_bed.jpg	p2	T1-2_nv1	nv1	clickedright	correct	1	2012.898631
version5	10	0	niu_t2_f1a.wav	niu_t2_cow.jpg	niu_t3_button.jpg	p1	T2-3_nv1	nv1	clickedright	incorrect	0	2199.106929
version5	10	0	zhu_t4_f1a.wav	zhu_t1_pig.jpg	zhu_t4_pour.jpg	p2	T1-4_nv1	nv1	clickedright	correct	1	2425.322926
version5	10	0	hua_t1_m3.wav	hua_t4_paint.jpg	hua_t1_flower.jpg	p2	T1-4_tv1	tv1	clickedright	correct	1	2574.263045
version5	10	0	ba_t1_f1a.wav	ba_t1_eight.jpg	ba_t4_father.jpg	p1	T1-4_nv1	nv1	clickedleft	correct	1	10018.19461
version5	10	0	di_t2_m3.wav	di_t2_siren.jpg	di_t4_earth.jpg	p1	T2-4_tv1	tv1	clickedleft	correct	1	790.3751069
version5	10	0	di_t2_f1a.wav	di_t2_siren.jpg	di_t4_earth.jpg	p1	T2-4_nv1	nv1	clickedright	incorrect	0	1413.884944
version5	10	0	mi_t3_m3.wav	mi_t3_rice.jpg	mi_t4_honey.jpg	p1	T3-4_tv1	tv1	clickedleft	correct	1	1070.333191
version5	10	0	mao_t2_m3.wav	mao_t1_cat.jpg	mao_t2_anchor.jpg	p2	T1-2_tv1	tv1	clickedright	correct	1	1374.0355
version5	10	0	zhu_t4_m3.wav	zhu_t4_pour.jpg	zhu_t1_pig.jpg	p1	T1-4_tv1	tv1	clickedleft	correct	1	1893.800684
version5	10	0	qian_t1_m3.wav	qian_t2_money.jpg	qian_t1_swing.jpg	p2	T1-2_tv1	tv1	clickedright	correct	1	1262.301112
version5	10	0	di_t4_m3.wav	di_t2_siren.jpg	di_t4_earth.jpg	p2	T2-4_tv1	tv1	clickedright	correct	1	2294.511548
version5	10	0	wan_t2_f1a.wav	wan_t3_bowl.jpg	wan_t2_play.jpg	p2	T2-3_nv1	nv1	clickedleft	incorrect	0	1238.359709
version5	10	0	yun_t4_f1a.wav	yun_t4_iron.jpg	yun_t2_cloud.jpg	p1	T2-4_nv1	nv1	clickedleft	correct	1	3639.14799
version5	10	0	jiao_t3_f1a.wav	jiao_t1_glue.jpg	jiao_t3_foot.jpg	p2	T1-3_nv1	nv1	clickedleft	incorrect	0	2571
version5	10	0	bi_t3_f1a.wav	bi_t2_nose.jpg	bi_t3_pen.jpg	p2	T2-3_nv1	nv1	clickedright	correct	1	1214.713858
version1	11	1	yun_t2_f1a.wav	yun_t4_iron.jpg	yun_t2_cloud.jpg	p2	T2-4_tv1	tv1	clickedright	correct	1	2189.321215
version1	11	1	jiao_t1_f2a.wav	jiao_t3_foot.jpg	jiao_t1_glue.jpg	p2	T1-3_nv1	nv1	clickedright	correct	1	934.5761334
version1	11	1	mi_t4_f1a.wav	mi_t3_rice.jpg	mi_t4_honey.jpg	p2	T3-4_tv1	tv1	clickedleft	incorrect	0	2193.304534
version1	11	1	dan_t4_f1a.wav	dan_t4_egg.jpg	dan_t3_brush.jpg	p1	T3-4_tv1	tv1	clickedleft	correct	1	6047.523952
version1	11	1	zhu_t4_f1a.wav	zhu_t1_pig.jpg	zhu_t4_pour.jpg	p2	T1-4_tv1	tv1	clickedright	correct	1	1704.602652
version1	11	1	dan_t3_f1a.wav	dan_t4_egg.jpg	dan_t3_brush.jpg	p2	T3-4_tv1	tv1	clickedright	correct	1	918.2104363
version1	11	1	zhu_t4_f2a.wav	zhu_t1_pig.jpg	zhu_t4_pour.jpg	p2	T1-4_nv1	nv1	clickedright	correct	1	806.2343884
version1	11	1	xue_t3_f1a.wav	xue_t3_snow.jpg	xue_t1_boot.jpg	p1	T1-3_tv1	tv1	clickedleft	correct	1	1007.768178
version1	11	1	yan_t3_f2a.wav	yan_t4_flame.jpg	yan_t3_eye.jpg	p2	T3-4_nv1	nv1	clickedright	correct	1	1081.153978
version1	11	1	di_t4_f1a.wav	di_t2_siren.jpg	di_t4_earth.jpg	p2	T2-4_tv1	tv1	clickedright	correct	1	1246.587254
version1	11	1	wan_t2_f2a.wav	wan_t2_play.jpg	wan_t3_bowl.jpg	p1	T2-3_nv1	nv1	clickedleft	correct	1	889.1668092
version1	11	1	hua_t4_f2a.wav	hua_t4_paint.jpg	hua_t1_flower.jpg	p1	T1-4_nv1	nv1	clickedright	incorrect	0	1584.859281
version1	11	1	xie_t4_f2a.wav	xie_t2_shoe.jpg	xie_t4_crab.jpg	p2	T2-4_nv1	nv1	clickedleft	incorrect	0	3112.670659
version1	11	1	yan_t3_f1a.wav	yan_t3_eye.jpg	yan_t4_flame.jpg	p1	T3-4_tv1	tv1	clickedleft	correct	1	797.8498717
version1	11	1	niu_t3_f2a.wav	niu_t2_cow.jpg	niu_t3_button.jpg	p2	T2-3_nv1	nv1	clickedright	correct	1	989.4824636
version1	11	1	wan_t2_f1a.wav	wan_t2_play.jpg	wan_t3_bowl.jpg	p1	T2-3_tv1	tv1	clickedleft	correct	1	2838.707442
version1	11	1	shu_t1_f2a.wav	shu_t3_mouse.jpg	shu_t1_comb.jpg	p2	T1-3_nv1	nv1	clickedright	correct	1	1137.168092
version1	11	1	yun_t4_f1a.wav	yun_t2_cloud.jpg	yun_t4_iron.jpg	p2	T2-4_tv1	tv1	clickedleft	incorrect	0	1102.189478
version1	11	1	xie_t4_f1a.wav	xie_t4_crab.jpg	xie_t2_shoe.jpg	p1	T2-4_tv1	tv1	clickedleft	correct	1	1390.33704
version1	11	1	xie_t2_f2a.wav	xie_t4_crab.jpg	xie_t2_shoe.jpg	p2	T2-4_nv1	nv1	clickedright	correct	1	1294.368691
version1	11	1	ba_t1_f1a.wav	ba_t4_father.jpg	ba_t1_eight.jpg	p2	T1-4_tv1	tv1	clickedright	correct	1	1112.224551
version1	11	1	mao_t2_f2a.wav	mao_t2_anchor.jpg	mao_t1_cat.jpg	p1	T1-2_nv1	nv1	clickedleft	correct	1	1672.922583
version1	11	1	hua_t1_f2a.wav	hua_t1_flower.jpg	hua_t4_paint.jpg	p1	T1-4_nv1	nv1	clickedleft	correct	1	966.3695466
version1	11	1	di_t2_f2a.wav	di_t2_siren.jpg	di_t4_earth.jpg	p1	T2-4_nv1	nv1	clickedleft	correct	1	1166.186912
version1	11	1	niu_t2_f1a.wav	niu_t2_cow.jpg	niu_t3_button.jpg	p1	T2-3_tv1	tv1	clickedleft	correct	1	1214.295552
version1	11	1	shu_t1_f1a.wav	shu_t3_mouse.jpg	shu_t1_comb.jpg	p2	T1-3_tv1	tv1	clickedright	correct	1	1094.439264
version1	11	1	chuang_t2_f2a.wav	chuang_t2_bed.jpg	chuang_t1_window.jpg	p1	T1-2_nv1	nv1	clickedright	incorrect	0	1430.119333
version1	11	1	hua_t4_f1a.wav	hua_t1_flower.jpg	hua_t4_paint.jpg	p2	T1-4_tv1	tv1	clickedright	correct	1	1038.18905
version1	11	1	yun_t4_f2a.wav	yun_t4_iron.jpg	yun_t2_cloud.jpg	p1	T2-4_nv1	nv1	clickedleft	correct	1	766.5906758
version1	11	1	ba_t4_f2a.wav	ba_t1_eight.jpg	ba_t4_father.jpg	p2	T1-4_nv1	nv1	clickedleft	incorrect	0	1246.208725
version1	11	1	wan_t3_f1a.wav	wan_t3_bowl.jpg	wan_t2_play.jpg	p1	T2-3_tv1	tv1	clickedleft	correct	1	949.505988
version1	11	1	niu_t3_f1a.wav	niu_t3_button.jpg	niu_t2_cow.jpg	p1	T2-3_tv1	tv1	clickedleft	correct	1	950.3430282
version1	11	1	mi_t3_f1a.wav	mi_t3_rice.jpg	mi_t4_honey.jpg	p1	T3-4_tv1	tv1	clickedleft	correct	1	685.6300257
version1	11	1	bi_t2_f2a.wav	bi_t2_nose.jpg	bi_t3_pen.jpg	p1	T2-3_nv1	nv1	clickedleft	correct	1	872.6655261
version1	11	1	dan_t4_f2a.wav	dan_t3_brush.jpg	dan_t4_egg.jpg	p2	T3-4_nv1	nv1	clickedright	correct	1	1078.459795
version1	11	1	jiao_t1_f1a.wav	jiao_t3_foot.jpg	jiao_t1_glue.jpg	p2	T1-3_tv1	tv1	clickedleft	incorrect	0	1254.205304
version1	11	1	wan_t3_f2a.wav	wan_t3_bowl.jpg	wan_t2_play.jpg	p1	T2-3_nv1	nv1	clickedleft	correct	1	806.1599658
version1	11	1	di_t2_f1a.wav	di_t2_siren.jpg	di_t4_earth.jpg	p1	T2-4_tv1	tv1	clickedright	incorrect	0	854.3498717
version1	11	1	yun_t2_f2a.wav	yun_t4_iron.jpg	yun_t2_cloud.jpg	p2	T2-4_nv1	nv1	clickedleft	incorrect	0	1270.378101
version1	11	1	zhu_t1_f2a.wav	zhu_t1_pig.jpg	zhu_t4_pour.jpg	p1	T1-4_nv1	nv1	clickedleft	correct	1	1901.82592
version1	11	1	qian_t1_f1a.wav	qian_t1_swing.jpg	qian_t2_money.jpg	p1	T1-2_tv1	tv1	clickedleft	correct	1	7160.54876
version1	11	1	bi_t3_f1a.wav	bi_t2_nose.jpg	bi_t3_pen.jpg	p2	T2-3_tv1	tv1	clickedright	correct	1	1230.539778
version1	11	1	hua_t1_f1a.wav	hua_t1_flower.jpg	hua_t4_paint.jpg	p1	T1-4_tv1	tv1	clickedleft	correct	1	2478.206159
version1	11	1	yan_t4_f2a.wav	yan_t4_flame.jpg	yan_t3_eye.jpg	p1	T3-4_nv1	nv1	clickedleft	correct	1	1046.644996
version1	11	1	shu_t3_f1a.wav	shu_t1_comb.jpg	shu_t3_mouse.jpg	p2	T1-3_tv1	tv1	clickedright	correct	1	1101.73225
version1	11	1	jiao_t3_f1a.wav	jiao_t3_foot.jpg	jiao_t1_glue.jpg	p1	T1-3_tv1	tv1	clickedleft	correct	1	1390.091104
version1	11	1	xue_t1_f1a.wav	xue_t1_boot.jpg	xue_t3_snow.jpg	p1	T1-3_tv1	tv1	clickedleft	correct	1	933.6907613
version1	11	1	zhu_t1_f1a.wav	zhu_t1_pig.jpg	zhu_t4_pour.jpg	p1	T1-4_tv1	tv1	clickedleft	correct	1	710.1467066
version1	11	1	yan_t4_f1a.wav	yan_t3_eye.jpg	yan_t4_flame.jpg	p2	T3-4_tv1	tv1	clickedleft	incorrect	0	3334.618905
version1	11	1	di_t4_f2a.wav	di_t4_earth.jpg	di_t2_siren.jpg	p1	T2-4_nv1	nv1	clickedright	incorrect	0	1141.809239
version1	11	1	dan_t3_f2a.wav	dan_t3_brush.jpg	dan_t4_egg.jpg	p1	T3-4_nv1	nv1	clickedright	incorrect	0	1278.34089
version1	11	1	mao_t2_f1a.wav	mao_t2_anchor.jpg	mao_t1_cat.jpg	p1	T1-2_tv1	tv1	clickedleft	correct	1	854.0461933
version1	11	1	bi_t2_f1a.wav	bi_t3_pen.jpg	bi_t2_nose.jpg	p2	T2-3_tv1	tv1	clickedleft	incorrect	0	934.0671514
version1	11	1	ba_t1_f2a.wav	ba_t1_eight.jpg	ba_t4_father.jpg	p1	T1-4_nv1	nv1	clickedleft	correct	1	566.2647562
version1	11	1	bi_t3_f2a.wav	bi_t3_pen.jpg	bi_t2_nose.jpg	p1	T2-3_nv1	nv1	clickedleft	correct	1	982.1167665
version1	11	1	ba_t4_f1a.wav	ba_t4_father.jpg	ba_t1_eight.jpg	p1	T1-4_tv1	tv1	clickedleft	correct	1	966.2211292
version1	11	1	qian_t2_f2a.wav	qian_t2_money.jpg	qian_t1_swing.jpg	p1	T1-2_nv1	nv1	clickedleft	correct	1	6030.929855
version1	11	1	qian_t1_f2a.wav	qian_t2_money.jpg	qian_t1_swing.jpg	p2	T1-2_nv1	nv1	clickedleft	incorrect	0	1966.422156
version1	11	1	shu_t3_f2a.wav	shu_t1_comb.jpg	shu_t3_mouse.jpg	p2	T1-3_nv1	nv1	clickedright	correct	1	1478.379812
version1	11	1	niu_t2_f2a.wav	niu_t3_button.jpg	niu_t2_cow.jpg	p2	T2-3_nv1	nv1	clickedright	correct	1	1038.210864
version1	11	1	mao_t1_f2a.wav	mao_t1_cat.jpg	mao_t2_anchor.jpg	p1	T1-2_nv1	nv1	clickedleft	correct	1	1158.27716
version1	11	1	xie_t2_f1a.wav	xie_t2_shoe.jpg	xie_t4_crab.jpg	p1	T2-4_tv1	tv1	clickedleft	correct	1	3766.565013
version1	11	1	xue_t3_f2a.wav	xue_t3_snow.jpg	xue_t1_boot.jpg	p1	T1-3_nv1	nv1	clickedleft	correct	1	990.2027374
version1	11	1	mi_t3_f2a.wav	mi_t4_honey.jpg	mi_t3_rice.jpg	p2	T3-4_nv1	nv1	clickedright	correct	1	1486.123182
version1	11	1	chuang_t1_f1a.wav	chuang_t1_window.jpg	chuang_t2_bed.jpg	p1	T1-2_tv1	tv1	clickedright	incorrect	0	1390.784431
version1	11	1	xue_t1_f2a.wav	xue_t1_boot.jpg	xue_t3_snow.jpg	p1	T1-3_nv1	nv1	clickedleft	correct	1	844.896065
version1	11	1	chuang_t1_f2a.wav	chuang_t1_window.jpg	chuang_t2_bed.jpg	p1	T1-2_nv1	nv1	clickedleft	correct	1	718.2489307
version1	11	1	qian_t2_f1a.wav	qian_t1_swing.jpg	qian_t2_money.jpg	p2	T1-2_tv1	tv1	clickedleft	incorrect	0	1974.44568
version1	11	1	mao_t1_f1a.wav	mao_t1_cat.jpg	mao_t2_anchor.jpg	p1	T1-2_tv1	tv1	clickedleft	correct	1	958.3220701
version1	11	1	jiao_t3_f2a.wav	jiao_t3_foot.jpg	jiao_t1_glue.jpg	p1	T1-3_nv1	nv1	clickedleft	correct	1	988.7549187
version1	11	1	mi_t4_f2a.wav	mi_t3_rice.jpg	mi_t4_honey.jpg	p2	T3-4_nv1	nv1	clickedright	correct	1	1430.16852
version1	11	1	chuang_t2_f1a.wav	chuang_t1_window.jpg	chuang_t2_bed.jpg	p2	T1-2_tv1	tv1	clickedright	correct	1	886.2647562
version2	12	0	xue_t3_f3a.wav	xue_t3_snow.jpg	xue_t1_boot.jpg	p1	T1-3_nv1	nv1	clickedleft	correct	1	1234.349016
version2	12	0	niu_t3_f2a.wav	niu_t3_button.jpg	niu_t2_cow.jpg	p1	T2-3_tv1	tv1	clickedleft	correct	1	702.4828914
version2	12	0	chuang_t1_f2a.wav	chuang_t2_bed.jpg	chuang_t1_window.jpg	p2	T1-2_tv1	tv1	clickedright	correct	1	791.7651839
version2	12	0	chuang_t2_f2a.wav	chuang_t1_window.jpg	chuang_t2_bed.jpg	p2	T1-2_tv1	tv1	clickedright	correct	1	796.6146279
version2	12	0	di_t4_f3a.wav	di_t2_siren.jpg	di_t4_earth.jpg	p2	T2-4_nv1	nv1	clickedright	correct	1	1111.511121
version2	12	0	shu_t3_f3a.wav	shu_t3_mouse.jpg	shu_t1_comb.jpg	p1	T1-3_nv1	nv1	clickedleft	correct	1	1049.042772
version2	12	0	yun_t2_f3a.wav	yun_t4_iron.jpg	yun_t2_cloud.jpg	p2	T2-4_nv1	nv1	clickedright	correct	1	800.8627032
version2	12	0	jiao_t3_f2a.wav	jiao_t3_foot.jpg	jiao_t1_glue.jpg	p1	T1-3_tv1	tv1	clickedleft	correct	1	1073.68349
version2	12	0	ba_t1_f2a.wav	ba_t4_father.jpg	ba_t1_eight.jpg	p2	T1-4_tv1	tv1	clickedright	correct	1	800.028657
version2	12	0	shu_t3_f2a.wav	shu_t3_mouse.jpg	shu_t1_comb.jpg	p1	T1-3_tv1	tv1	clickedleft	correct	1	1366.065441
version2	12	0	dan_t3_f3a.wav	dan_t3_brush.jpg	dan_t4_egg.jpg	p1	T3-4_nv1	nv1	clickedleft	correct	1	856.9067579
version2	12	0	qian_t1_f3a.wav	qian_t1_swing.jpg	qian_t2_money.jpg	p1	T1-2_nv1	nv1	clickedleft	correct	1	1328.040633
version2	12	0	mao_t1_f2a.wav	mao_t1_cat.jpg	mao_t2_anchor.jpg	p1	T1-2_tv1	tv1	clickedleft	correct	1	624.8793841
version2	12	0	xue_t3_f2a.wav	xue_t1_boot.jpg	xue_t3_snow.jpg	p2	T1-3_tv1	tv1	clickedright	correct	1	934.3293413
version2	12	0	mi_t3_f2a.wav	mi_t4_honey.jpg	mi_t3_rice.jpg	p2	T3-4_tv1	tv1	clickedright	correct	1	768.4871685
version2	12	0	dan_t4_f3a.wav	dan_t3_brush.jpg	dan_t4_egg.jpg	p2	T3-4_nv1	nv1	clickedright	correct	1	629.4289991
version2	12	0	xie_t4_f3a.wav	xie_t2_shoe.jpg	xie_t4_crab.jpg	p2	T2-4_nv1	nv1	clickedright	correct	1	1120.504277
version2	12	0	di_t4_f2a.wav	di_t4_earth.jpg	di_t2_siren.jpg	p1	T2-4_tv1	tv1	clickedleft	correct	1	789.6163388
version2	12	0	niu_t3_f3a.wav	niu_t3_button.jpg	niu_t2_cow.jpg	p1	T2-3_nv1	nv1	clickedleft	correct	1	973.8558597
version2	12	0	hua_t4_f3a.wav	hua_t1_flower.jpg	hua_t4_paint.jpg	p2	T1-4_nv1	nv1	clickedright	correct	1	1329.317365
version2	12	0	xue_t1_f2a.wav	xue_t1_boot.jpg	xue_t3_snow.jpg	p1	T1-3_tv1	tv1	clickedleft	correct	1	1334.207015
version2	12	0	wan_t3_f2a.wav	wan_t2_play.jpg	wan_t3_bowl.jpg	p2	T2-3_tv1	tv1	clickedright	correct	1	1121.634731
version2	12	0	jiao_t1_f2a.wav	jiao_t1_glue.jpg	jiao_t3_foot.jpg	p1	T1-3_tv1	tv1	clickedleft	correct	1	877.7929855
version2	12	0	zhu_t1_f2a.wav	zhu_t4_pour.jpg	zhu_t1_pig.jpg	p2	T1-4_tv1	tv1	clickedright	correct	1	745.1142002
version2	12	0	bi_t2_f3a.wav	bi_t3_pen.jpg	bi_t2_nose.jpg	p2	T2-3_nv1	nv1	clickedleft	incorrect	0	6521.564585
version2	12	0	ba_t4_f2a.wav	ba_t1_eight.jpg	ba_t4_father.jpg	p2	T1-4_tv1	tv1	clickedright	correct	1	742.1000855
version2	12	0	wan_t2_f2a.wav	wan_t3_bowl.jpg	wan_t2_play.jpg	p2	T2-3_tv1	tv1	clickedright	correct	1	878.0496151
version2	12	0	mao_t1_f3a.wav	mao_t2_anchor.jpg	mao_t1_cat.jpg	p2	T1-2_nv1	nv1	clickedright	correct	1	1750.364414
version2	12	0	mi_t4_f2a.wav	mi_t3_rice.jpg	mi_t4_honey.jpg	p2	T3-4_tv1	tv1	clickedright	correct	1	933.9923011
version2	12	0	ba_t1_f3a.wav	ba_t1_eight.jpg	ba_t4_father.jpg	p1	T1-4_nv1	nv1	clickedleft	correct	1	1062.050898
version2	12	0	yan_t4_f2a.wav	yan_t4_flame.jpg	yan_t3_eye.jpg	p1	T3-4_tv1	tv1	clickedleft	correct	1	658.1022241
version2	12	0	dan_t3_f2a.wav	dan_t4_egg.jpg	dan_t3_brush.jpg	p2	T3-4_tv1	tv1	clickedright	correct	1	1102.082977
version2	12	0	zhu_t4_f2a.wav	zhu_t4_pour.jpg	zhu_t1_pig.jpg	p1	T1-4_tv1	tv1	clickedleft	correct	1	789.2014542
version2	12	0	hua_t4_f2a.wav	hua_t4_paint.jpg	hua_t1_flower.jpg	p1	T1-4_tv1	tv1	clickedleft	correct	1	1006.139008
version2	12	0	niu_t2_f2a.wav	niu_t3_button.jpg	niu_t2_cow.jpg	p2	T2-3_tv1	tv1	clickedright	correct	1	766.8019675
version2	12	0	yun_t4_f2a.wav	yun_t4_iron.jpg	yun_t2_cloud.jpg	p1	T2-4_tv1	tv1	clickedleft	correct	1	1013.88024
version2	12	0	qian_t2_f3a.wav	qian_t2_money.jpg	qian_t1_swing.jpg	p1	T1-2_nv1	nv1	clickedleft	correct	1	1318.047476
version2	12	0	yan_t3_f3a.wav	yan_t3_eye.jpg	yan_t4_flame.jpg	p1	T3-4_nv1	nv1	clickedleft	correct	1	1022.155261
version2	12	0	mi_t4_f3a.wav	mi_t4_honey.jpg	mi_t3_rice.jpg	p1	T3-4_nv1	nv1	clickedleft	correct	1	998.4260051
version2	12	0	di_t2_f2a.wav	di_t2_siren.jpg	di_t4_earth.jpg	p1	T2-4_tv1	tv1	clickedleft	correct	1	1166.332763
version2	12	0	qian_t1_f2a.wav	qian_t2_money.jpg	qian_t1_swing.jpg	p2	T1-2_tv1	tv1	clickedright	correct	1	990.3301967
version2	12	0	dan_t4_f2a.wav	dan_t4_egg.jpg	dan_t3_brush.jpg	p1	T3-4_tv1	tv1	clickedleft	correct	1	869.7284003
version2	12	0	shu_t1_f2a.wav	shu_t1_comb.jpg	shu_t3_mouse.jpg	p1	T1-3_tv1	tv1	clickedleft	correct	1	1134.477759
version2	12	0	di_t2_f3a.wav	di_t2_siren.jpg	di_t4_earth.jpg	p1	T2-4_nv1	nv1	clickedleft	correct	1	1606.317365
version2	12	0	jiao_t1_f3a.wav	jiao_t3_foot.jpg	jiao_t1_glue.jpg	p2	T1-3_nv1	nv1	clickedright	correct	1	1334.240804
version2	12	0	qian_t2_f2a.wav	qian_t1_swing.jpg	qian_t2_money.jpg	p2	T1-2_tv1	tv1	clickedright	correct	1	1166.015398
version2	12	0	wan_t3_f3a.wav	wan_t3_bowl.jpg	wan_t2_play.jpg	p1	T2-3_nv1	nv1	clickedleft	correct	1	942.3100941
version2	12	0	xie_t4_f2a.wav	xie_t4_crab.jpg	xie_t2_shoe.jpg	p1	T2-4_tv1	tv1	clickedleft	correct	1	1045.68905
version2	12	0	jiao_t3_f3a.wav	jiao_t3_foot.jpg	jiao_t1_glue.jpg	p1	T1-3_nv1	nv1	clickedleft	correct	1	998.5654405
version2	12	0	hua_t1_f3a.wav	hua_t4_paint.jpg	hua_t1_flower.jpg	p2	T1-4_nv1	nv1	clickedright	correct	1	982.0500428
version2	12	0	mi_t3_f3a.wav	mi_t4_honey.jpg	mi_t3_rice.jpg	p2	T3-4_nv1	nv1	clickedright	correct	1	1158.193328
version2	12	0	bi_t3_f3a.wav	bi_t2_nose.jpg	bi_t3_pen.jpg	p2	T2-3_nv1	nv1	clickedright	correct	1	1462.240376
version2	12	0	chuang_t1_f3a.wav	chuang_t2_bed.jpg	chuang_t1_window.jpg	p2	T1-2_nv1	nv1	clickedright	correct	1	1486.07485
version2	12	0	mao_t2_f2a.wav	mao_t2_anchor.jpg	mao_t1_cat.jpg	p1	T1-2_tv1	tv1	clickedleft	correct	1	1262.21343
version2	12	0	yan_t4_f3a.wav	yan_t4_flame.jpg	yan_t3_eye.jpg	p1	T3-4_nv1	nv1	clickedleft	correct	1	1078.621899
version2	12	0	bi_t2_f2a.wav	bi_t3_pen.jpg	bi_t2_nose.jpg	p2	T2-3_tv1	tv1	clickedright	correct	1	894.0444825
version2	12	0	mao_t2_f3a.wav	mao_t1_cat.jpg	mao_t2_anchor.jpg	p2	T1-2_nv1	nv1	clickedright	correct	1	878.0162532
version2	12	0	niu_t2_f3a.wav	niu_t2_cow.jpg	niu_t3_button.jpg	p1	T2-3_nv1	nv1	clickedleft	correct	1	1334.452096
version2	12	0	xie_t2_f2a.wav	xie_t2_shoe.jpg	xie_t4_crab.jpg	p1	T2-4_tv1	tv1	clickedleft	correct	1	1046.195894
version2	12	0	zhu_t1_f3a.wav	zhu_t1_pig.jpg	zhu_t4_pour.jpg	p1	T1-4_nv1	nv1	clickedleft	correct	1	733.8678358
version2	12	0	bi_t3_f2a.wav	bi_t2_nose.jpg	bi_t3_pen.jpg	p2	T2-3_tv1	tv1	clickedright	correct	1	1574.620188
version2	12	0	wan_t2_f3a.wav	wan_t2_play.jpg	wan_t3_bowl.jpg	p1	T2-3_nv1	nv1	clickedleft	correct	1	998.2848589
version2	12	0	hua_t1_f2a.wav	hua_t1_flower.jpg	hua_t4_paint.jpg	p1	T1-4_tv1	tv1	clickedleft	correct	1	918.2523524
version2	12	0	xue_t1_f3a.wav	xue_t1_boot.jpg	xue_t3_snow.jpg	p1	T1-3_nv1	nv1	clickedleft	correct	1	1214.206587
version2	12	0	chuang_t2_f3a.wav	chuang_t2_bed.jpg	chuang_t1_window.jpg	p1	T1-2_nv1	nv1	clickedleft	correct	1	966.3781009
version2	12	0	ba_t4_f3a.wav	ba_t4_father.jpg	ba_t1_eight.jpg	p1	T1-4_nv1	nv1	clickedleft	correct	1	1014.266895
version2	12	0	yun_t2_f2a.wav	yun_t2_cloud.jpg	yun_t4_iron.jpg	p1	T2-4_tv1	tv1	clickedleft	correct	1	1181.968349
version2	12	0	yan_t3_f2a.wav	yan_t4_flame.jpg	yan_t3_eye.jpg	p2	T3-4_tv1	tv1	clickedright	correct	1	982.7527802
version2	12	0	yun_t4_f3a.wav	yun_t2_cloud.jpg	yun_t4_iron.jpg	p2	T2-4_nv1	nv1	clickedright	correct	1	942.3306245
version2	12	0	zhu_t4_f3a.wav	zhu_t4_pour.jpg	zhu_t1_pig.jpg	p1	T1-4_nv1	nv1	clickedleft	correct	1	990.2053037
version2	12	0	xie_t2_f3a.wav	xie_t2_shoe.jpg	xie_t4_crab.jpg	p1	T2-4_nv1	nv1	clickedleft	correct	1	1269.411463
version2	12	0	shu_t1_f3a.wav	shu_t1_comb.jpg	shu_t3_mouse.jpg	p1	T1-3_nv1	nv1	clickedleft	correct	1	1142.397776
version3	13	1	dan_t4_f3a.wav	dan_t3_brush.jpg	dan_t4_egg.jpg	p2	T3-4_tv1	tv1	clickedleft	incorrect	0	1059.360137
version3	13	1	mi_t3_f3a.wav	mi_t3_rice.jpg	mi_t4_honey.jpg	p1	T3-4_tv1	tv1	clickedleft	correct	1	1262.157827
version3	13	1	qian_t1_f3a.wav	qian_t1_swing.jpg	qian_t2_money.jpg	p1	T1-2_tv1	tv1	clickedleft	correct	1	1414.760479
version3	13	1	hua_t1_f3a.wav	hua_t4_paint.jpg	hua_t1_flower.jpg	p2	T1-4_tv1	tv1	clickedright	correct	1	1417.403336
version3	13	1	mao_t1_f3a.wav	mao_t1_cat.jpg	mao_t2_anchor.jpg	p1	T1-2_tv1	tv1	clickedright	incorrect	0	3415.900342
version3	13	1	hua_t4_m2.wav	hua_t4_paint.jpg	hua_t1_flower.jpg	p1	T1-4_nv1	nv1	clickedleft	correct	1	2358.336185
version3	13	1	mao_t1_m2.wav	mao_t1_cat.jpg	mao_t2_anchor.jpg	p1	T1-2_nv1	nv1	clickedright	incorrect	0	2590.467494
version3	13	1	mao_t2_m2.wav	mao_t1_cat.jpg	mao_t2_anchor.jpg	p2	T1-2_nv1	nv1	clickedright	correct	1	1390.41018
version3	13	1	zhu_t1_f3a.wav	zhu_t4_pour.jpg	zhu_t1_pig.jpg	p2	T1-4_tv1	tv1	clickedright	correct	1	1671.868691
version3	13	1	niu_t2_f3a.wav	niu_t3_button.jpg	niu_t2_cow.jpg	p2	T2-3_tv1	tv1	clickedleft	incorrect	0	1967.521386
version3	13	1	niu_t2_m2.wav	niu_t3_button.jpg	niu_t2_cow.jpg	p2	T2-3_nv1	nv1	clickedright	correct	1	3918.715569
version3	13	1	di_t4_f3a.wav	di_t2_siren.jpg	di_t4_earth.jpg	p2	T2-4_tv1	tv1	clickedright	correct	1	1215.464072
version3	13	1	ba_t1_m2.wav	ba_t1_eight.jpg	ba_t4_father.jpg	p1	T1-4_nv1	nv1	clickedleft	correct	1	1032.164243
version3	13	1	wan_t2_m2.wav	wan_t2_play.jpg	wan_t3_bowl.jpg	p1	T2-3_nv1	nv1	clickedleft	correct	1	1560.322926
version3	13	1	dan_t3_m2.wav	dan_t4_egg.jpg	dan_t3_brush.jpg	p2	T3-4_nv1	nv1	clickedright	correct	1	2957.388366
version3	13	1	bi_t3_m2.wav	bi_t2_nose.jpg	bi_t3_pen.jpg	p2	T2-3_nv1	nv1	clickedright	correct	1	4688.881095
version3	13	1	hua_t4_f3a.wav	hua_t4_paint.jpg	hua_t1_flower.jpg	p1	T1-4_tv1	tv1	clickedleft	correct	1	1350.384089
version3	13	1	jiao_t3_f3a.wav	jiao_t1_glue.jpg	jiao_t3_foot.jpg	p2	T1-3_tv1	tv1	clickedright	correct	1	1361.24722
version3	13	1	wan_t3_m2.wav	wan_t2_play.jpg	wan_t3_bowl.jpg	p2	T2-3_nv1	nv1	clickedright	correct	1	1686.516681
version3	13	1	yan_t3_m2.wav	yan_t3_eye.jpg	yan_t4_flame.jpg	p1	T3-4_nv1	nv1	clickedright	incorrect	0	2545.310094
version3	13	1	yun_t2_f3a.wav	yun_t4_iron.jpg	yun_t2_cloud.jpg	p2	T2-4_tv1	tv1	clickedleft	incorrect	0	2405.672797
version3	13	1	di_t2_f3a.wav	di_t2_siren.jpg	di_t4_earth.jpg	p1	T2-4_tv1	tv1	clickedleft	correct	1	958.2040205
version3	13	1	yan_t4_f3a.wav	yan_t4_flame.jpg	yan_t3_eye.jpg	p1	T3-4_tv1	tv1	clickedleft	correct	1	926.5136869
version3	13	1	xie_t2_m2.wav	xie_t2_shoe.jpg	xie_t4_crab.jpg	p1	T2-4_nv1	nv1	clickedleft	correct	1	2504.407186
version3	13	1	yan_t4_m2.wav	yan_t4_flame.jpg	yan_t3_eye.jpg	p1	T3-4_nv1	nv1	clickedleft	correct	1	1750.148845
version3	13	1	xue_t1_m2.wav	xue_t1_boot.jpg	xue_t3_snow.jpg	p1	T1-3_nv1	nv1	clickedleft	correct	1	1168.15355
version3	13	1	wan_t3_f3a.wav	wan_t2_play.jpg	wan_t3_bowl.jpg	p2	T2-3_tv1	tv1	clickedright	correct	1	1678.303678
version3	13	1	xue_t1_f3a.wav	xue_t1_boot.jpg	xue_t3_snow.jpg	p1	T1-3_tv1	tv1	clickedleft	correct	1	1342.338751
version3	13	1	xue_t3_m2.wav	xue_t3_snow.jpg	xue_t1_boot.jpg	p1	T1-3_nv1	nv1	clickedleft	correct	1	1806.330197
version3	13	1	bi_t2_f3a.wav	bi_t2_nose.jpg	bi_t3_pen.jpg	p1	T2-3_tv1	tv1	clickedleft	correct	1	1814.049187
version3	13	1	yun_t2_m2.wav	yun_t4_iron.jpg	yun_t2_cloud.jpg	p2	T2-4_nv1	nv1	clickedright	correct	1	3366.49059
version3	13	1	chuang_t2_m2.wav	chuang_t2_bed.jpg	chuang_t1_window.jpg	p1	T1-2_nv1	nv1	clickedleft	correct	1	1406.229683
version3	13	1	di_t4_m2.wav	di_t4_earth.jpg	di_t2_siren.jpg	p1	T2-4_nv1	nv1	clickedleft	correct	1	1190.538067
version3	13	1	mao_t2_f3a.wav	mao_t1_cat.jpg	mao_t2_anchor.jpg	p2	T1-2_tv1	tv1	clickedright	correct	1	1798.298546
version3	13	1	jiao_t3_m2.wav	jiao_t1_glue.jpg	jiao_t3_foot.jpg	p2	T1-3_nv1	nv1	clickedright	correct	1	1614.266895
version3	13	1	jiao_t1_f3a.wav	jiao_t3_foot.jpg	jiao_t1_glue.jpg	p2	T1-3_tv1	tv1	clickedright	correct	1	790.1911891
version3	13	1	xie_t4_m2.wav	xie_t2_shoe.jpg	xie_t4_crab.jpg	p2	T2-4_nv1	nv1	clickedright	correct	1	1686.215997
version3	13	1	shu_t3_f3a.wav	shu_t1_comb.jpg	shu_t3_mouse.jpg	p2	T1-3_tv1	tv1	clickedright	correct	1	1096.86698
version3	13	1	qian_t2_m2.wav	qian_t2_money.jpg	qian_t1_swing.jpg	p1	T1-2_nv1	nv1	clickedleft	correct	1	2262.242087
version3	13	1	chuang_t1_f3a.wav	chuang_t1_window.jpg	chuang_t2_bed.jpg	p1	T1-2_tv1	tv1	clickedleft	correct	1	1142.517536
version3	13	1	shu_t3_m2.wav	shu_t3_mouse.jpg	shu_t1_comb.jpg	p1	T1-3_nv1	nv1	clickedleft	correct	1	1317.582121
version3	13	1	shu_t1_m2.wav	shu_t3_mouse.jpg	shu_t1_comb.jpg	p2	T1-3_nv1	nv1	clickedright	correct	1	1750.618905
version3	13	1	qian_t1_m2.wav	qian_t1_swing.jpg	qian_t2_money.jpg	p1	T1-2_nv1	nv1	clickedright	incorrect	0	1550.163388
version3	13	1	zhu_t1_m2.wav	zhu_t1_pig.jpg	zhu_t4_pour.jpg	p1	T1-4_nv1	nv1	clickedleft	correct	1	2621.940547
version3	13	1	xue_t3_f3a.wav	xue_t1_boot.jpg	xue_t3_snow.jpg	p2	T1-3_tv1	tv1	clickedright	correct	1	1166.169803
version3	13	1	dan_t3_f3a.wav	dan_t4_egg.jpg	dan_t3_brush.jpg	p2	T3-4_tv1	tv1	clickedright	correct	1	1278.250214
version3	13	1	chuang_t2_f3a.wav	chuang_t1_window.jpg	chuang_t2_bed.jpg	p2	T1-2_tv1	tv1	clickedright	correct	1	1598.319504
version3	13	1	bi_t3_f3a.wav	bi_t3_pen.jpg	bi_t2_nose.jpg	p1	T2-3_tv1	tv1	clickedleft	correct	1	1141.767322
version3	13	1	di_t2_m2.wav	di_t4_earth.jpg	di_t2_siren.jpg	p2	T2-4_nv1	nv1	clickedright	correct	1	1286.073567
version3	13	1	shu_t1_f3a.wav	shu_t3_mouse.jpg	shu_t1_comb.jpg	p2	T1-3_tv1	tv1	clickedright	correct	1	1462.216852
version3	13	1	niu_t3_m2.wav	niu_t2_cow.jpg	niu_t3_button.jpg	p2	T2-3_nv1	nv1	clickedright	correct	1	4478.730539
version3	13	1	yan_t3_f3a.wav	yan_t3_eye.jpg	yan_t4_flame.jpg	p1	T3-4_tv1	tv1	clickedleft	correct	1	1854.356715
version3	13	1	jiao_t1_m2.wav	jiao_t3_foot.jpg	jiao_t1_glue.jpg	p2	T1-3_nv1	nv1	clickedleft	incorrect	0	3422.58982
version3	13	1	qian_t2_f3a.wav	qian_t1_swing.jpg	qian_t2_money.jpg	p2	T1-2_tv1	tv1	clickedleft	incorrect	0	1742.376818
version3	13	1	mi_t3_m2.wav	mi_t4_honey.jpg	mi_t3_rice.jpg	p2	T3-4_nv1	nv1	clickedright	correct	1	1390.390077
version3	13	1	mi_t4_f3a.wav	mi_t3_rice.jpg	mi_t4_honey.jpg	p2	T3-4_tv1	tv1	clickedright	correct	1	1542.306245
version3	13	1	xie_t2_f3a.wav	xie_t4_crab.jpg	xie_t2_shoe.jpg	p2	T2-4_tv1	tv1	clickedright	correct	1	4502.653122
version3	13	1	yun_t4_f3a.wav	yun_t4_iron.jpg	yun_t2_cloud.jpg	p1	T2-4_tv1	tv1	clickedleft	correct	1	1574.287853
version3	13	1	bi_t2_m2.wav	bi_t2_nose.jpg	bi_t3_pen.jpg	p1	T2-3_nv1	nv1	clickedleft	correct	1	2734.383661
version3	13	1	zhu_t4_f3a.wav	zhu_t1_pig.jpg	zhu_t4_pour.jpg	p2	T1-4_tv1	tv1	clickedright	correct	1	2038.309239
version3	13	1	dan_t4_m2.wav	dan_t3_brush.jpg	dan_t4_egg.jpg	p2	T3-4_nv1	nv1	clickedright	correct	1	750.5530368
version3	13	1	ba_t1_f3a.wav	ba_t1_eight.jpg	ba_t4_father.jpg	p1	T1-4_tv1	tv1	clickedleft	correct	1	1494.234816
version3	13	1	ba_t4_m2.wav	ba_t4_father.jpg	ba_t1_eight.jpg	p1	T1-4_nv1	nv1	clickedleft	correct	1	1206.239093
version3	13	1	chuang_t1_m2.wav	chuang_t2_bed.jpg	chuang_t1_window.jpg	p2	T1-2_nv1	nv1	clickedright	correct	1	2006.150128
version3	13	1	yun_t4_m2.wav	yun_t4_iron.jpg	yun_t2_cloud.jpg	p1	T2-4_nv1	nv1	clickedright	incorrect	0	6102.54491
version3	13	1	niu_t3_f3a.wav	niu_t2_cow.jpg	niu_t3_button.jpg	p2	T2-3_tv1	tv1	clickedright	correct	1	997.9781865
version3	13	1	mi_t4_m2.wav	mi_t3_rice.jpg	mi_t4_honey.jpg	p2	T3-4_nv1	nv1	clickedright	correct	1	5190.82763
version3	13	1	hua_t1_m2.wav	hua_t4_paint.jpg	hua_t1_flower.jpg	p2	T1-4_nv1	nv1	clickedright	correct	1	1582.225834
version3	13	1	xie_t4_f3a.wav	xie_t2_shoe.jpg	xie_t4_crab.jpg	p2	T2-4_tv1	tv1	clickedright	correct	1	1286.236527
version3	13	1	zhu_t4_m2.wav	zhu_t1_pig.jpg	zhu_t4_pour.jpg	p2	T1-4_nv1	nv1	clickedright	correct	1	1446.155689
version3	13	1	ba_t4_f3a.wav	ba_t4_father.jpg	ba_t1_eight.jpg	p1	T1-4_tv1	tv1	clickedleft	correct	1	1870.641146
version3	13	1	wan_t2_f3a.wav	wan_t2_play.jpg	wan_t3_bowl.jpg	p1	T2-3_tv1	tv1	clickedleft	correct	1	2278.181352
version4	14	0	niu_t3_m2.wav	niu_t3_button.jpg	niu_t2_cow.jpg	p1	T2-3_tv1	tv1	clickedleft	correct	1	1404.551326
version4	14	0	wan_t3_m3.wav	wan_t3_bowl.jpg	wan_t2_play.jpg	p1	T2-3_nv1	nv1	clickedleft	correct	1	6767.450813
version4	14	0	mao_t2_m2.wav	mao_t2_anchor.jpg	mao_t1_cat.jpg	p1	T1-2_tv1	tv1	clickedleft	correct	1	1296.526518
version4	14	0	yun_t4_m3.wav	yun_t2_cloud.jpg	yun_t4_iron.jpg	p2	T2-4_nv1	nv1	clickedright	correct	1	4169.852866
version4	14	0	di_t2_m2.wav	di_t2_siren.jpg	di_t4_earth.jpg	p1	T2-4_tv1	tv1	clickedleft	correct	1	1149.336185
version4	14	0	hua_t4_m2.wav	hua_t4_paint.jpg	hua_t1_flower.jpg	p1	T1-4_tv1	tv1	clickedleft	correct	1	1281.121044
version4	14	0	hua_t1_m2.wav	hua_t1_flower.jpg	hua_t4_paint.jpg	p1	T1-4_tv1	tv1	clickedleft	correct	1	1253.879384
version4	14	0	xie_t2_m2.wav	xie_t2_shoe.jpg	xie_t4_crab.jpg	p1	T2-4_tv1	tv1	clickedleft	correct	1	1615.520103
version4	14	0	mi_t3_m2.wav	mi_t3_rice.jpg	mi_t4_honey.jpg	p1	T3-4_tv1	tv1	clickedleft	correct	1	1320.234388
version4	14	0	niu_t2_m2.wav	niu_t3_button.jpg	niu_t2_cow.jpg	p2	T2-3_tv1	tv1	clickedright	correct	1	1222.096236
version4	14	0	dan_t3_m3.wav	dan_t4_egg.jpg	dan_t3_brush.jpg	p2	T3-4_nv1	nv1	clickedright	correct	1	2808.632164
version4	14	0	qian_t2_m2.wav	qian_t2_money.jpg	qian_t1_swing.jpg	p1	T1-2_tv1	tv1	clickedleft	correct	1	1719.970488
version4	14	0	yun_t4_m2.wav	yun_t2_cloud.jpg	yun_t4_iron.jpg	p2	T2-4_tv1	tv1	clickedright	correct	1	1238.23781
version4	14	0	ba_t4_m2.wav	ba_t1_eight.jpg	ba_t4_father.jpg	p2	T1-4_tv1	tv1	clickedright	correct	1	1312.603935
version4	14	0	mao_t1_m2.wav	mao_t2_anchor.jpg	mao_t1_cat.jpg	p2	T1-2_tv1	tv1	clickedright	correct	1	1214.083832
version4	14	0	jiao_t1_m3.wav	jiao_t1_glue.jpg	jiao_t3_foot.jpg	p1	T1-3_nv1	nv1	clickedleft	correct	1	3929.544482
version4	14	0	qian_t1_m3.wav	qian_t1_swing.jpg	qian_t2_money.jpg	p1	T1-2_nv1	nv1	clickedleft	correct	1	2526.704021
version4	14	0	hua_t4_m3.wav	hua_t1_flower.jpg	hua_t4_paint.jpg	p2	T1-4_nv1	nv1	clickedright	correct	1	2901.271172
version4	14	0	shu_t1_m3.wav	shu_t1_comb.jpg	shu_t3_mouse.jpg	p1	T1-3_nv1	nv1	clickedleft	correct	1	1529.369119
version4	14	0	dan_t4_m2.wav	dan_t3_brush.jpg	dan_t4_egg.jpg	p2	T3-4_tv1	tv1	clickedright	correct	1	1022.282293
version4	14	0	yan_t3_m2.wav	yan_t3_eye.jpg	yan_t4_flame.jpg	p1	T3-4_tv1	tv1	clickedleft	correct	1	1424.825492
version4	14	0	qian_t2_m3.wav	qian_t2_money.jpg	qian_t1_swing.jpg	p1	T1-2_nv1	nv1	clickedleft	correct	1	1942.71343
version4	14	0	xie_t4_m2.wav	xie_t4_crab.jpg	xie_t2_shoe.jpg	p1	T2-4_tv1	tv1	clickedleft	correct	1	1605.836185
version4	14	0	shu_t1_m2.wav	shu_t3_mouse.jpg	shu_t1_comb.jpg	p2	T1-3_tv1	tv1	clickedright	correct	1	1374.732678
version4	14	0	yun_t2_m2.wav	yun_t4_iron.jpg	yun_t2_cloud.jpg	p2	T2-4_tv1	tv1	clickedright	correct	1	1710.345595
version4	14	0	qian_t1_m2.wav	qian_t1_swing.jpg	qian_t2_money.jpg	p1	T1-2_tv1	tv1	clickedleft	correct	1	1702.279726
version4	14	0	jiao_t1_m2.wav	jiao_t1_glue.jpg	jiao_t3_foot.jpg	p1	T1-3_tv1	tv1	clickedleft	correct	1	1470.305817
version4	14	0	zhu_t1_m2.wav	zhu_t4_pour.jpg	zhu_t1_pig.jpg	p2	T1-4_tv1	tv1	clickedright	correct	1	1464.379812
version4	14	0	niu_t2_m3.wav	niu_t2_cow.jpg	niu_t3_button.jpg	p1	T2-3_nv1	nv1	clickedleft	correct	1	2446.322926
version4	14	0	mao_t1_m3.wav	mao_t1_cat.jpg	mao_t2_anchor.jpg	p1	T1-2_nv1	nv1	clickedleft	correct	1	1438.094525
version4	14	0	dan_t4_m3.wav	dan_t4_egg.jpg	dan_t3_brush.jpg	p1	T3-4_nv1	nv1	clickedleft	correct	1	1278.738238
version4	14	0	jiao_t3_m3.wav	jiao_t1_glue.jpg	jiao_t3_foot.jpg	p2	T1-3_nv1	nv1	clickedright	correct	1	2934.393071
version4	14	0	di_t4_m2.wav	di_t4_earth.jpg	di_t2_siren.jpg	p1	T2-4_tv1	tv1	clickedleft	correct	1	1126.31266
version4	14	0	di_t4_m3.wav	di_t4_earth.jpg	di_t2_siren.jpg	p1	T2-4_nv1	nv1	clickedleft	correct	1	2390.583832
version4	14	0	chuang_t1_m2.wav	chuang_t1_window.jpg	chuang_t2_bed.jpg	p1	T1-2_tv1	tv1	clickedleft	correct	1	1670.636869
version4	14	0	xue_t1_m3.wav	xue_t3_snow.jpg	xue_t1_boot.jpg	p2	T1-3_nv1	nv1	clickedright	correct	1	1807.422156
version4	14	0	wan_t3_m2.wav	wan_t3_bowl.jpg	wan_t2_play.jpg	p1	T2-3_tv1	tv1	clickedleft	correct	1	1780.799401
version4	14	0	jiao_t3_m2.wav	jiao_t3_foot.jpg	jiao_t1_glue.jpg	p1	T1-3_tv1	tv1	clickedleft	correct	1	1414.438837
version4	14	0	di_t2_m3.wav	di_t2_siren.jpg	di_t4_earth.jpg	p1	T2-4_nv1	nv1	clickedleft	correct	1	1182.199743
version4	14	0	ba_t4_m3.wav	ba_t1_eight.jpg	ba_t4_father.jpg	p2	T1-4_nv1	nv1	clickedright	correct	1	2830.315654
version4	14	0	niu_t3_m3.wav	niu_t2_cow.jpg	niu_t3_button.jpg	p2	T2-3_nv1	nv1	clickedright	correct	1	1494.197177
version4	14	0	zhu_t4_m2.wav	zhu_t4_pour.jpg	zhu_t1_pig.jpg	p1	T1-4_tv1	tv1	clickedleft	correct	1	2189.929427
version4	14	0	yan_t4_m3.wav	yan_t4_flame.jpg	yan_t3_eye.jpg	p1	T3-4_nv1	nv1	clickedleft	correct	1	1742.766039
version4	14	0	chuang_t2_m2.wav	chuang_t1_window.jpg	chuang_t2_bed.jpg	p2	T1-2_tv1	tv1	clickedright	correct	1	1558.337896
version4	14	0	wan_t2_m2.wav	wan_t3_bowl.jpg	wan_t2_play.jpg	p2	T2-3_tv1	tv1	clickedright	correct	1	1150.023952
version4	14	0	yan_t3_m3.wav	yan_t4_flame.jpg	yan_t3_eye.jpg	p2	T3-4_nv1	nv1	clickedright	correct	1	2302.885372
version4	14	0	chuang_t1_m3.wav	chuang_t2_bed.jpg	chuang_t1_window.jpg	p2	T1-2_nv1	nv1	clickedright	correct	1	1278.409324
version4	14	0	bi_t3_m2.wav	bi_t2_nose.jpg	bi_t3_pen.jpg	p2	T2-3_tv1	tv1	clickedright	correct	1	1176.302823
version4	14	0	xie_t2_m3.wav	xie_t2_shoe.jpg	xie_t4_crab.jpg	p1	T2-4_nv1	nv1	clickedleft	correct	1	1518.000428
version4	14	0	bi_t2_m3.wav	bi_t2_nose.jpg	bi_t3_pen.jpg	p1	T2-3_nv1	nv1	clickedleft	correct	1	1758.600941
version4	14	0	dan_t3_m2.wav	dan_t4_egg.jpg	dan_t3_brush.jpg	p2	T3-4_tv1	tv1	clickedright	correct	1	2142.467494
version4	14	0	mi_t4_m2.wav	mi_t3_rice.jpg	mi_t4_honey.jpg	p2	T3-4_tv1	tv1	clickedright	correct	1	1214.304106
version4	14	0	yan_t4_m2.wav	yan_t4_flame.jpg	yan_t3_eye.jpg	p1	T3-4_tv1	tv1	clickedleft	correct	1	1390.328058
version4	14	0	bi_t3_m3.wav	bi_t3_pen.jpg	bi_t2_nose.jpg	p1	T2-3_nv1	nv1	clickedright	incorrect	0	3438.736099
version4	14	0	yun_t2_m3.wav	yun_t4_iron.jpg	yun_t2_cloud.jpg	p2	T2-4_nv1	nv1	clickedright	correct	1	1053.753208
version4	14	0	ba_t1_m2.wav	ba_t1_eight.jpg	ba_t4_father.jpg	p1	T1-4_tv1	tv1	clickedleft	correct	1	1662.334046
version4	14	0	xie_t4_m3.wav	xie_t2_shoe.jpg	xie_t4_crab.jpg	p2	T2-4_nv1	nv1	clickedright	correct	1	1822.319504
version4	14	0	wan_t2_m3.wav	wan_t3_bowl.jpg	wan_t2_play.jpg	p2	T2-3_nv1	nv1	clickedright	correct	1	4559.084688
version4	14	0	mi_t3_m3.wav	mi_t3_rice.jpg	mi_t4_honey.jpg	p1	T3-4_nv1	nv1	clickedleft	correct	1	1230.431993
version4	14	0	xue_t3_m2.wav	xue_t1_boot.jpg	xue_t3_snow.jpg	p2	T1-3_tv1	tv1	clickedright	correct	1	2062.521814
version4	14	0	zhu_t4_m3.wav	zhu_t4_pour.jpg	zhu_t1_pig.jpg	p1	T1-4_nv1	nv1	clickedleft	correct	1	1558.302395
version4	14	0	zhu_t1_m3.wav	zhu_t4_pour.jpg	zhu_t1_pig.jpg	p2	T1-4_nv1	nv1	clickedright	correct	1	1126.428999
version4	14	0	bi_t2_m2.wav	bi_t3_pen.jpg	bi_t2_nose.jpg	p2	T2-3_tv1	tv1	clickedright	correct	1	1326.328914
version4	14	0	mao_t2_m3.wav	mao_t1_cat.jpg	mao_t2_anchor.jpg	p2	T1-2_nv1	nv1	clickedright	correct	1	2222.433276
version4	14	0	xue_t3_m3.wav	xue_t1_boot.jpg	xue_t3_snow.jpg	p2	T1-3_nv1	nv1	clickedright	correct	1	1374.359709
version4	14	0	shu_t3_m2.wav	shu_t1_comb.jpg	shu_t3_mouse.jpg	p2	T1-3_tv1	tv1	clickedright	correct	1	1390.419589
version4	14	0	xue_t1_m2.wav	xue_t3_snow.jpg	xue_t1_boot.jpg	p2	T1-3_tv1	tv1	clickedright	correct	1	1822.313944
version4	14	0	hua_t1_m3.wav	hua_t4_paint.jpg	hua_t1_flower.jpg	p2	T1-4_nv1	nv1	clickedright	correct	1	1133.597947
version4	14	0	ba_t1_m3.wav	ba_t1_eight.jpg	ba_t4_father.jpg	p1	T1-4_nv1	nv1	clickedleft	correct	1	1310.18349
version4	14	0	chuang_t2_m3.wav	chuang_t1_window.jpg	chuang_t2_bed.jpg	p2	T1-2_nv1	nv1	clickedright	correct	1	1694.418734
version4	14	0	shu_t3_m3.wav	shu_t3_mouse.jpg	shu_t1_comb.jpg	p1	T1-3_nv1	nv1	clickedleft	correct	1	1398.450813
version4	14	0	mi_t4_m3.wav	mi_t4_honey.jpg	mi_t3_rice.jpg	p1	T3-4_nv1	nv1	clickedleft	correct	1	1118.341745
version5	15	1	hua_t1_f1a.wav	hua_t1_flower.jpg	hua_t4_paint.jpg	p1	T1-4_nv1	nv1	clickedleft	correct	1	2858.333618
version5	15	1	xie_t2_m3.wav	xie_t4_crab.jpg	xie_t2_shoe.jpg	p2	T2-4_tv1	tv1	clickedleft	incorrect	0	1269.976476
version5	15	1	xie_t4_f1a.wav	xie_t4_crab.jpg	xie_t2_shoe.jpg	p1	T2-4_nv1	nv1	clickedright	incorrect	0	2254.763045
version5	15	1	ba_t4_f1a.wav	ba_t1_eight.jpg	ba_t4_father.jpg	p2	T1-4_nv1	nv1	clickedright	correct	1	1175.397348
version5	15	1	chuang_t2_f1a.wav	chuang_t1_window.jpg	chuang_t2_bed.jpg	p2	T1-2_nv1	nv1	clickedright	correct	1	1166.230539
version5	15	1	ba_t1_m3.wav	ba_t4_father.jpg	ba_t1_eight.jpg	p2	T1-4_tv1	tv1	clickedright	correct	1	910.2232678
version5	15	1	niu_t2_f1a.wav	niu_t3_button.jpg	niu_t2_cow.jpg	p2	T2-3_nv1	nv1	clickedright	correct	1	1200.791275
version5	15	1	yun_t2_f1a.wav	yun_t4_iron.jpg	yun_t2_cloud.jpg	p2	T2-4_nv1	nv1	clickedright	correct	1	2321.426861
version5	15	1	jiao_t1_m3.wav	jiao_t1_glue.jpg	jiao_t3_foot.jpg	p1	T1-3_tv1	tv1	clickedleft	correct	1	1361.538067
version5	15	1	yun_t4_f1a.wav	yun_t2_cloud.jpg	yun_t4_iron.jpg	p2	T2-4_nv1	nv1	clickedleft	incorrect	0	3910.677502
version5	15	1	shu_t1_m3.wav	shu_t3_mouse.jpg	shu_t1_comb.jpg	p2	T1-3_tv1	tv1	clickedright	correct	1	2545.024808
version5	15	1	dan_t4_f1a.wav	dan_t3_brush.jpg	dan_t4_egg.jpg	p2	T3-4_nv1	nv1	clickedright	correct	1	783.5620188
version5	15	1	xue_t1_m3.wav	xue_t1_boot.jpg	xue_t3_snow.jpg	p1	T1-3_tv1	tv1	clickedright	incorrect	0	2873.019675
version5	15	1	zhu_t1_f1a.wav	zhu_t4_pour.jpg	zhu_t1_pig.jpg	p2	T1-4_nv1	nv1	clickedright	correct	1	1144.431138
version5	15	1	zhu_t4_m3.wav	zhu_t1_pig.jpg	zhu_t4_pour.jpg	p2	T1-4_tv1	tv1	clickedright	correct	1	1798.457656
version5	15	1	dan_t3_m3.wav	dan_t3_brush.jpg	dan_t4_egg.jpg	p1	T3-4_tv1	tv1	clickedleft	correct	1	2190.528229
version5	15	1	yan_t4_f1a.wav	yan_t3_eye.jpg	yan_t4_flame.jpg	p2	T3-4_nv1	nv1	clickedleft	incorrect	0	2169.668948
version5	15	1	xue_t3_f1a.wav	xue_t1_boot.jpg	xue_t3_snow.jpg	p2	T1-3_nv1	nv1	clickedright	correct	1	2062.210009
version5	15	1	mi_t4_f1a.wav	mi_t3_rice.jpg	mi_t4_honey.jpg	p2	T3-4_nv1	nv1	clickedright	correct	1	1817.339607
version5	15	1	chuang_t1_f1a.wav	chuang_t2_bed.jpg	chuang_t1_window.jpg	p2	T1-2_nv1	nv1	clickedright	correct	1	1998.288708
version5	15	1	di_t4_f1a.wav	di_t2_siren.jpg	di_t4_earth.jpg	p2	T2-4_nv1	nv1	clickedleft	incorrect	0	3511.995723
version5	15	1	mi_t3_m3.wav	mi_t3_rice.jpg	mi_t4_honey.jpg	p1	T3-4_tv1	tv1	clickedleft	correct	1	774.3652695
version5	15	1	di_t2_m3.wav	di_t4_earth.jpg	di_t2_siren.jpg	p2	T2-4_tv1	tv1	clickedright	correct	1	1366.407186
version5	15	1	jiao_t3_f1a.wav	jiao_t1_glue.jpg	jiao_t3_foot.jpg	p2	T1-3_nv1	nv1	clickedright	correct	1	915.8023952
version5	15	1	zhu_t1_m3.wav	zhu_t1_pig.jpg	zhu_t4_pour.jpg	p1	T1-4_tv1	tv1	clickedleft	correct	1	798.1497006
version5	15	1	wan_t2_m3.wav	wan_t3_bowl.jpg	wan_t2_play.jpg	p2	T2-3_tv1	tv1	clickedright	correct	1	921.4978614
version5	15	1	xue_t1_f1a.wav	xue_t3_snow.jpg	xue_t1_boot.jpg	p2	T1-3_nv1	nv1	clickedleft	incorrect	0	2262.235672
version5	15	1	yun_t4_m3.wav	yun_t4_iron.jpg	yun_t2_cloud.jpg	p1	T2-4_tv1	tv1	clickedleft	correct	1	750.3019675
version5	15	1	yan_t3_f1a.wav	yan_t3_eye.jpg	yan_t4_flame.jpg	p1	T3-4_nv1	nv1	clickedleft	correct	1	902.2784431
version5	15	1	hua_t1_m3.wav	hua_t1_flower.jpg	hua_t4_paint.jpg	p1	T1-4_tv1	tv1	clickedright	incorrect	0	4830.594098
version5	15	1	yan_t4_m3.wav	yan_t3_eye.jpg	yan_t4_flame.jpg	p2	T3-4_tv1	tv1	clickedright	correct	1	654.6556886
version5	15	1	qian_t2_f1a.wav	qian_t1_swing.jpg	qian_t2_money.jpg	p2	T1-2_nv1	nv1	clickedright	correct	1	3143.925577
version5	15	1	bi_t3_m3.wav	bi_t2_nose.jpg	bi_t3_pen.jpg	p2	T2-3_tv1	tv1	clickedright	correct	1	785.2053037
version5	15	1	shu_t3_f1a.wav	shu_t1_comb.jpg	shu_t3_mouse.jpg	p2	T1-3_nv1	nv1	clickedright	correct	1	1222.254063
version5	15	1	wan_t2_f1a.wav	wan_t3_bowl.jpg	wan_t2_play.jpg	p2	T2-3_nv1	nv1	clickedleft	incorrect	0	2454.478614
version5	15	1	bi_t2_f1a.wav	bi_t3_pen.jpg	bi_t2_nose.jpg	p2	T2-3_nv1	nv1	clickedright	correct	1	1110.286142
version5	15	1	bi_t3_f1a.wav	bi_t3_pen.jpg	bi_t2_nose.jpg	p1	T2-3_nv1	nv1	clickedleft	correct	1	1318.51497
version5	15	1	xue_t3_m3.wav	xue_t1_boot.jpg	xue_t3_snow.jpg	p2	T1-3_tv1	tv1	clickedright	correct	1	3406.523524
version5	15	1	mao_t1_m3.wav	mao_t2_anchor.jpg	mao_t1_cat.jpg	p2	T1-2_tv1	tv1	clickedright	correct	1	6738.109495
version5	15	1	di_t2_f1a.wav	di_t4_earth.jpg	di_t2_siren.jpg	p2	T2-4_nv1	nv1	clickedright	correct	1	1254.276305
version5	15	1	mao_t2_m3.wav	mao_t2_anchor.jpg	mao_t1_cat.jpg	p1	T1-2_tv1	tv1	clickedleft	correct	1	1590.363986
version5	15	1	xie_t4_m3.wav	xie_t4_crab.jpg	xie_t2_shoe.jpg	p1	T2-4_tv1	tv1	clickedleft	correct	1	2014.207015
version5	15	1	chuang_t2_m3.wav	chuang_t2_bed.jpg	chuang_t1_window.jpg	p1	T1-2_tv1	tv1	clickedleft	correct	1	949.6424294
version5	15	1	niu_t3_f1a.wav	niu_t3_button.jpg	niu_t2_cow.jpg	p1	T2-3_nv1	nv1	clickedleft	correct	1	5798.153122
version5	15	1	wan_t3_m3.wav	wan_t3_bowl.jpg	wan_t2_play.jpg	p1	T2-3_tv1	tv1	clickedleft	correct	1	830.4525235
version5	15	1	mi_t3_f1a.wav	mi_t4_honey.jpg	mi_t3_rice.jpg	p2	T3-4_nv1	nv1	clickedright	correct	1	974.2014542
version5	15	1	hua_t4_m3.wav	hua_t1_flower.jpg	hua_t4_paint.jpg	p2	T1-4_tv1	tv1	clickedright	correct	1	1638.452096
version5	15	1	dan_t3_f1a.wav	dan_t4_egg.jpg	dan_t3_brush.jpg	p2	T3-4_nv1	nv1	clickedright	correct	1	1150.35586
version5	15	1	yun_t2_m3.wav	yun_t2_cloud.jpg	yun_t4_iron.jpg	p1	T2-4_tv1	tv1	clickedleft	correct	1	862.2989735
version5	15	1	qian_t1_f1a.wav	qian_t2_money.jpg	qian_t1_swing.jpg	p2	T1-2_nv1	nv1	clickedright	correct	1	2190.507699
version5	15	1	mi_t4_m3.wav	mi_t3_rice.jpg	mi_t4_honey.jpg	p2	T3-4_tv1	tv1	clickedright	correct	1	1766.499145
version5	15	1	jiao_t3_m3.wav	jiao_t1_glue.jpg	jiao_t3_foot.jpg	p2	T1-3_tv1	tv1	clickedright	correct	1	2646.516253
version5	15	1	niu_t3_m3.wav	niu_t3_button.jpg	niu_t2_cow.jpg	p1	T2-3_tv1	tv1	clickedleft	correct	1	2254.350727
version5	15	1	di_t4_m3.wav	di_t4_earth.jpg	di_t2_siren.jpg	p1	T2-4_tv1	tv1	clickedright	incorrect	0	2390.439692
version5	15	1	shu_t1_f1a.wav	shu_t3_mouse.jpg	shu_t1_comb.jpg	p2	T1-3_nv1	nv1	clickedleft	incorrect	0	2478.597092
version5	15	1	bi_t2_m3.wav	bi_t2_nose.jpg	bi_t3_pen.jpg	p1	T2-3_tv1	tv1	clickedleft	correct	1	3550.813944
version5	15	1	chuang_t1_m3.wav	chuang_t2_bed.jpg	chuang_t1_window.jpg	p2	T1-2_tv1	tv1	clickedleft	incorrect	0	1086.763901
version5	15	1	wan_t3_f1a.wav	wan_t3_bowl.jpg	wan_t2_play.jpg	p1	T2-3_nv1	nv1	clickedleft	correct	1	1205.91574
version5	15	1	ba_t4_m3.wav	ba_t4_father.jpg	ba_t1_eight.jpg	p1	T1-4_tv1	tv1	clickedleft	correct	1	1326.813944
version5	15	1	zhu_t4_f1a.wav	zhu_t1_pig.jpg	zhu_t4_pour.jpg	p2	T1-4_nv1	nv1	clickedleft	incorrect	0	1278.107357
version5	15	1	shu_t3_m3.wav	shu_t3_mouse.jpg	shu_t1_comb.jpg	p1	T1-3_tv1	tv1	clickedleft	correct	1	3086.576561
version5	15	1	ba_t1_f1a.wav	ba_t4_father.jpg	ba_t1_eight.jpg	p2	T1-4_nv1	nv1	clickedright	correct	1	934.1809239
version5	15	1	mao_t1_f1a.wav	mao_t1_cat.jpg	mao_t2_anchor.jpg	p1	T1-2_nv1	nv1	clickedleft	correct	1	926.3977759
version5	15	1	mao_t2_f1a.wav	mao_t2_anchor.jpg	mao_t1_cat.jpg	p1	T1-2_nv1	nv1	clickedleft	correct	1	790.1907613
version5	15	1	niu_t2_m3.wav	niu_t2_cow.jpg	niu_t3_button.jpg	p1	T2-3_tv1	tv1	clickedleft	correct	1	661.6599658
version5	15	1	hua_t4_f1a.wav	hua_t4_paint.jpg	hua_t1_flower.jpg	p1	T1-4_nv1	nv1	clickedright	incorrect	0	974.2643285
version5	15	1	qian_t1_m3.wav	qian_t2_money.jpg	qian_t1_swing.jpg	p2	T1-2_tv1	tv1	clickedright	correct	1	1054.373824
version5	15	1	xie_t2_f1a.wav	xie_t4_crab.jpg	xie_t2_shoe.jpg	p2	T2-4_nv1	nv1	clickedright	correct	1	2742.573139
version5	15	1	yan_t3_m3.wav	yan_t3_eye.jpg	yan_t4_flame.jpg	p1	T3-4_tv1	tv1	clickedleft	correct	1	910.1073567
version5	15	1	qian_t2_m3.wav	qian_t1_swing.jpg	qian_t2_money.jpg	p2	T1-2_tv1	tv1	clickedright	correct	1	1902.508127
version5	15	1	jiao_t1_f1a.wav	jiao_t3_foot.jpg	jiao_t1_glue.jpg	p2	T1-3_nv1	nv1	clickedleft	incorrect	0	2854.497006
version5	15	1	dan_t4_m3.wav	dan_t3_brush.jpg	dan_t4_egg.jpg	p2	T3-4_tv1	tv1	clickedright	correct	1	478.2348161
version1	16	0	yun_t4_f2a.wav	yun_t2_cloud.jpg	yun_t4_iron.jpg	p2	T2-4_nv1	nv1	clickedleft	incorrect	0	2906.88195
version1	16	0	qian_t2_f1a.wav	qian_t2_money.jpg	qian_t1_swing.jpg	p1	T1-2_tv1	tv1	clickedleft	correct	1	1461.418306
version1	16	0	hua_t1_f1a.wav	hua_t4_paint.jpg	hua_t1_flower.jpg	p2	T1-4_tv1	tv1	clickedright	correct	1	1137.242087
version1	16	0	wan_t2_f2a.wav	wan_t2_play.jpg	wan_t3_bowl.jpg	p1	T2-3_nv1	nv1	clickedleft	correct	1	1127.894354
version1	16	0	yun_t2_f2a.wav	yun_t2_cloud.jpg	yun_t4_iron.jpg	p1	T2-4_nv1	nv1	clickedright	incorrect	0	1646.094953
version1	16	0	shu_t1_f1a.wav	shu_t1_comb.jpg	shu_t3_mouse.jpg	p1	T1-3_tv1	tv1	clickedleft	correct	1	1024.521814
version1	16	0	mi_t3_f1a.wav	mi_t3_rice.jpg	mi_t4_honey.jpg	p1	T3-4_tv1	tv1	clickedleft	correct	1	592.5487596
version1	16	0	niu_t2_f2a.wav	niu_t2_cow.jpg	niu_t3_button.jpg	p1	T2-3_nv1	nv1	clickedleft	correct	1	1576.103507
version1	16	0	xue_t3_f1a.wav	xue_t1_boot.jpg	xue_t3_snow.jpg	p2	T1-3_tv1	tv1	clickedright	correct	1	895.7668948
version1	16	0	di_t2_f2a.wav	di_t4_earth.jpg	di_t2_siren.jpg	p2	T2-4_nv1	nv1	clickedright	correct	1	878.436698
version1	16	0	shu_t3_f2a.wav	shu_t1_comb.jpg	shu_t3_mouse.jpg	p2	T1-3_nv1	nv1	clickedright	correct	1	1374.500855
version1	16	0	wan_t3_f2a.wav	wan_t3_bowl.jpg	wan_t2_play.jpg	p1	T2-3_nv1	nv1	clickedleft	correct	1	838.2172797
version1	16	0	niu_t3_f1a.wav	niu_t2_cow.jpg	niu_t3_button.jpg	p2	T2-3_tv1	tv1	clickedright	correct	1	787.9118905
version1	16	0	mao_t2_f1a.wav	mao_t1_cat.jpg	mao_t2_anchor.jpg	p2	T1-2_tv1	tv1	clickedright	correct	1	761.109923
version1	16	0	chuang_t2_f1a.wav	chuang_t2_bed.jpg	chuang_t1_window.jpg	p1	T1-2_tv1	tv1	clickedleft	correct	1	910.2433704
version1	16	0	hua_t4_f1a.wav	hua_t1_flower.jpg	hua_t4_paint.jpg	p2	T1-4_tv1	tv1	clickedleft	incorrect	0	1230.459367
version1	16	0	ba_t1_f1a.wav	ba_t4_father.jpg	ba_t1_eight.jpg	p2	T1-4_tv1	tv1	clickedright	correct	1	776.2557742
version1	16	0	jiao_t3_f1a.wav	jiao_t1_glue.jpg	jiao_t3_foot.jpg	p2	T1-3_tv1	tv1	clickedright	correct	1	897.3477331
version1	16	0	dan_t4_f2a.wav	dan_t4_egg.jpg	dan_t3_brush.jpg	p1	T3-4_nv1	nv1	clickedleft	correct	1	1392.154405
version1	16	0	dan_t3_f1a.wav	dan_t3_brush.jpg	dan_t4_egg.jpg	p1	T3-4_tv1	tv1	clickedleft	correct	1	702.5834046
version1	16	0	hua_t4_f2a.wav	hua_t4_paint.jpg	hua_t1_flower.jpg	p1	T1-4_nv1	nv1	clickedleft	correct	1	678.2433704
version1	16	0	ba_t4_f1a.wav	ba_t4_father.jpg	ba_t1_eight.jpg	p1	T1-4_tv1	tv1	clickedleft	correct	1	1558.070145
version1	16	0	bi_t3_f2a.wav	bi_t2_nose.jpg	bi_t3_pen.jpg	p2	T2-3_nv1	nv1	clickedright	correct	1	1760.304106
version1	16	0	mao_t1_f1a.wav	mao_t1_cat.jpg	mao_t2_anchor.jpg	p1	T1-2_tv1	tv1	clickedleft	correct	1	662.2626176
version1	16	0	bi_t2_f1a.wav	bi_t2_nose.jpg	bi_t3_pen.jpg	p1	T2-3_tv1	tv1	clickedleft	correct	1	645.8515825
version1	16	0	chuang_t1_f2a.wav	chuang_t2_bed.jpg	chuang_t1_window.jpg	p2	T1-2_nv1	nv1	clickedright	correct	1	1366.338751
version1	16	0	xue_t3_f2a.wav	xue_t3_snow.jpg	xue_t1_boot.jpg	p1	T1-3_nv1	nv1	clickedleft	correct	1	2142.667665
version1	16	0	niu_t2_f1a.wav	niu_t2_cow.jpg	niu_t3_button.jpg	p1	T2-3_tv1	tv1	clickedleft	correct	1	942.1582549
version1	16	0	dan_t3_f2a.wav	dan_t3_brush.jpg	dan_t4_egg.jpg	p1	T3-4_nv1	nv1	clickedleft	correct	1	1101.243798
version1	16	0	mao_t2_f2a.wav	mao_t2_anchor.jpg	mao_t1_cat.jpg	p1	T1-2_nv1	nv1	clickedright	incorrect	0	2574.324636
version1	16	0	wan_t2_f1a.wav	wan_t2_play.jpg	wan_t3_bowl.jpg	p1	T2-3_tv1	tv1	clickedleft	correct	1	846.5222412
version1	16	0	di_t2_f1a.wav	di_t4_earth.jpg	di_t2_siren.jpg	p2	T2-4_tv1	tv1	clickedright	correct	1	918.1518392
version1	16	0	yan_t4_f2a.wav	yan_t3_eye.jpg	yan_t4_flame.jpg	p2	T3-4_nv1	nv1	clickedright	correct	1	753.2472198
version1	16	0	xie_t4_f1a.wav	xie_t4_crab.jpg	xie_t2_shoe.jpg	p1	T2-4_tv1	tv1	clickedleft	correct	1	1231.703165
version1	16	0	zhu_t4_f2a.wav	zhu_t4_pour.jpg	zhu_t1_pig.jpg	p1	T1-4_nv1	nv1	clickedleft	correct	1	815.468349
version1	16	0	yun_t2_f1a.wav	yun_t4_iron.jpg	yun_t2_cloud.jpg	p2	T2-4_tv1	tv1	clickedleft	incorrect	0	726.0560308
version1	16	0	zhu_t4_f1a.wav	zhu_t1_pig.jpg	zhu_t4_pour.jpg	p2	T1-4_tv1	tv1	clickedright	correct	1	1334.183062
version1	16	0	zhu_t1_f2a.wav	zhu_t4_pour.jpg	zhu_t1_pig.jpg	p2	T1-4_nv1	nv1	clickedright	correct	1	582.0804106
version1	16	0	hua_t1_f2a.wav	hua_t1_flower.jpg	hua_t4_paint.jpg	p1	T1-4_nv1	nv1	clickedleft	correct	1	885.9982891
version1	16	0	qian_t1_f1a.wav	qian_t1_swing.jpg	qian_t2_money.jpg	p1	T1-2_tv1	tv1	clickedleft	correct	1	1134.621471
version1	16	0	dan_t4_f1a.wav	dan_t4_egg.jpg	dan_t3_brush.jpg	p1	T3-4_tv1	tv1	clickedleft	correct	1	2086.18905
version1	16	0	jiao_t1_f2a.wav	jiao_t1_glue.jpg	jiao_t3_foot.jpg	p1	T1-3_nv1	nv1	clickedleft	correct	1	1366.150128
version1	16	0	chuang_t2_f2a.wav	chuang_t2_bed.jpg	chuang_t1_window.jpg	p1	T1-2_nv1	nv1	clickedleft	correct	1	854.5064157
version1	16	0	mao_t1_f2a.wav	mao_t1_cat.jpg	mao_t2_anchor.jpg	p1	T1-2_nv1	nv1	clickedleft	correct	1	678.1398631
version1	16	0	ba_t4_f2a.wav	ba_t1_eight.jpg	ba_t4_father.jpg	p2	T1-4_nv1	nv1	clickedright	correct	1	837.9948674
version1	16	0	jiao_t3_f2a.wav	jiao_t3_foot.jpg	jiao_t1_glue.jpg	p1	T1-3_nv1	nv1	clickedleft	correct	1	1126.195894
version1	16	0	bi_t3_f1a.wav	bi_t2_nose.jpg	bi_t3_pen.jpg	p2	T2-3_tv1	tv1	clickedright	correct	1	941.8909324
version1	16	0	zhu_t1_f1a.wav	zhu_t4_pour.jpg	zhu_t1_pig.jpg	p2	T1-4_tv1	tv1	clickedright	correct	1	1310.038922
version1	16	0	qian_t1_f2a.wav	qian_t1_swing.jpg	qian_t2_money.jpg	p1	T1-2_nv1	nv1	clickedleft	correct	1	3902.746364
version1	16	0	yun_t4_f1a.wav	yun_t4_iron.jpg	yun_t2_cloud.jpg	p1	T2-4_tv1	tv1	clickedleft	correct	1	1494.295124
version1	16	0	mi_t4_f2a.wav	mi_t4_honey.jpg	mi_t3_rice.jpg	p1	T3-4_nv1	nv1	clickedleft	correct	1	533.6749358
version1	16	0	xie_t2_f2a.wav	xie_t4_crab.jpg	xie_t2_shoe.jpg	p2	T2-4_nv1	nv1	clickedleft	incorrect	0	1086.117194
version1	16	0	mi_t4_f1a.wav	mi_t4_honey.jpg	mi_t3_rice.jpg	p1	T3-4_tv1	tv1	clickedleft	correct	1	2438.314799
version1	16	0	ba_t1_f2a.wav	ba_t4_father.jpg	ba_t1_eight.jpg	p2	T1-4_nv1	nv1	clickedright	correct	1	1166.279726
version1	16	0	mi_t3_f2a.wav	mi_t3_rice.jpg	mi_t4_honey.jpg	p1	T3-4_nv1	nv1	clickedleft	correct	1	742.2262618
version1	16	0	yan_t3_f2a.wav	yan_t3_eye.jpg	yan_t4_flame.jpg	p1	T3-4_nv1	nv1	clickedleft	correct	1	702.2035928
version1	16	0	chuang_t1_f1a.wav	chuang_t2_bed.jpg	chuang_t1_window.jpg	p2	T1-2_tv1	tv1	clickedright	correct	1	1950.733105
version1	16	0	xue_t1_f2a.wav	xue_t1_boot.jpg	xue_t3_snow.jpg	p1	T1-3_nv1	nv1	clickedleft	correct	1	1062.183918
version1	16	0	shu_t1_f2a.wav	shu_t3_mouse.jpg	shu_t1_comb.jpg	p2	T1-3_nv1	nv1	clickedright	correct	1	1118.064157
version1	16	0	jiao_t1_f1a.wav	jiao_t3_foot.jpg	jiao_t1_glue.jpg	p2	T1-3_tv1	tv1	clickedright	correct	1	1198.248931
version1	16	0	di_t4_f1a.wav	di_t4_earth.jpg	di_t2_siren.jpg	p1	T2-4_tv1	tv1	clickedleft	correct	1	1310.356715
version1	16	0	yan_t3_f1a.wav	yan_t4_flame.jpg	yan_t3_eye.jpg	p2	T3-4_tv1	tv1	clickedright	correct	1	1446.169803
version1	16	0	xie_t2_f1a.wav	xie_t2_shoe.jpg	xie_t4_crab.jpg	p1	T2-4_tv1	tv1	clickedleft	correct	1	782.5431993
version1	16	0	xue_t1_f1a.wav	xue_t1_boot.jpg	xue_t3_snow.jpg	p1	T1-3_tv1	tv1	clickedleft	correct	1	2349.977331
version1	16	0	shu_t3_f1a.wav	shu_t3_mouse.jpg	shu_t1_comb.jpg	p1	T1-3_tv1	tv1	clickedleft	correct	1	725.8845167
version1	16	0	yan_t4_f1a.wav	yan_t4_flame.jpg	yan_t3_eye.jpg	p1	T3-4_tv1	tv1	clickedleft	correct	1	710.0393499
version1	16	0	bi_t2_f2a.wav	bi_t3_pen.jpg	bi_t2_nose.jpg	p2	T2-3_nv1	nv1	clickedright	correct	1	1374.289564
version1	16	0	wan_t3_f1a.wav	wan_t3_bowl.jpg	wan_t2_play.jpg	p1	T2-3_tv1	tv1	clickedleft	correct	1	806.2450813
version1	16	0	qian_t2_f2a.wav	qian_t2_money.jpg	qian_t1_swing.jpg	p1	T1-2_nv1	nv1	clickedleft	correct	1	1261.853721
version1	16	0	xie_t4_f2a.wav	xie_t2_shoe.jpg	xie_t4_crab.jpg	p2	T2-4_nv1	nv1	clickedleft	incorrect	0	1133.725834
version1	16	0	niu_t3_f2a.wav	niu_t3_button.jpg	niu_t2_cow.jpg	p1	T2-3_nv1	nv1	clickedleft	correct	1	1150.201027
version1	16	0	di_t4_f2a.wav	di_t4_earth.jpg	di_t2_siren.jpg	p1	T2-4_nv1	nv1	clickedright	incorrect	0	2214.28657
version2	17	1	hua_t4_f2a.wav	hua_t4_paint.jpg	hua_t1_flower.jpg	p1	T1-4_tv1	tv1	clickedleft	correct	1	1607.3071
version2	17	1	mao_t2_f2a.wav	mao_t2_anchor.jpg	mao_t1_cat.jpg	p1	T1-2_tv1	tv1	clickedleft	correct	1	3102.629598
version2	17	1	dan_t4_f3a.wav	dan_t4_egg.jpg	dan_t3_brush.jpg	p1	T3-4_nv1	nv1	clickedleft	correct	1	1528.589393
version2	17	1	jiao_t1_f3a.wav	jiao_t3_foot.jpg	jiao_t1_glue.jpg	p2	T1-3_nv1	nv1	clickedright	correct	1	1642.242087
version2	17	1	dan_t3_f3a.wav	dan_t4_egg.jpg	dan_t3_brush.jpg	p2	T3-4_nv1	nv1	clickedright	correct	1	3029.713858
version2	17	1	bi_t3_f3a.wav	bi_t2_nose.jpg	bi_t3_pen.jpg	p2	T2-3_nv1	nv1	clickedright	correct	1	2017.284431
version2	17	1	chuang_t1_f2a.wav	chuang_t1_window.jpg	chuang_t2_bed.jpg	p1	T1-2_tv1	tv1	clickedleft	correct	1	1206.988024
version2	17	1	niu_t3_f2a.wav	niu_t2_cow.jpg	niu_t3_button.jpg	p2	T2-3_tv1	tv1	clickedright	correct	1	3320.659966
version2	17	1	qian_t1_f2a.wav	qian_t2_money.jpg	qian_t1_swing.jpg	p2	T1-2_tv1	tv1	clickedright	correct	1	6272.961506
version2	17	1	xie_t2_f3a.wav	xie_t2_shoe.jpg	xie_t4_crab.jpg	p1	T2-4_nv1	nv1	clickedleft	correct	1	2120.600941
version2	17	1	di_t4_f3a.wav	di_t2_siren.jpg	di_t4_earth.jpg	p2	T2-4_nv1	nv1	clickedright	correct	1	1479.496578
version2	17	1	hua_t1_f2a.wav	hua_t1_flower.jpg	hua_t4_paint.jpg	p1	T1-4_tv1	tv1	clickedleft	correct	1	1525.507271
version2	17	1	shu_t1_f2a.wav	shu_t3_mouse.jpg	shu_t1_comb.jpg	p2	T1-3_tv1	tv1	clickedright	correct	1	1865.349872
version2	17	1	qian_t2_f3a.wav	qian_t1_swing.jpg	qian_t2_money.jpg	p2	T1-2_nv1	nv1	clickedleft	incorrect	0	11368.12703
version2	17	1	di_t2_f2a.wav	di_t4_earth.jpg	di_t2_siren.jpg	p2	T2-4_tv1	tv1	clickedright	correct	1	1493.646707
version2	17	1	ba_t4_f2a.wav	ba_t1_eight.jpg	ba_t4_father.jpg	p2	T1-4_tv1	tv1	clickedright	correct	1	1088.230111
version2	17	1	mao_t1_f3a.wav	mao_t1_cat.jpg	mao_t2_anchor.jpg	p1	T1-2_nv1	nv1	clickedleft	correct	1	1158.975192
version2	17	1	zhu_t1_f2a.wav	zhu_t4_pour.jpg	zhu_t1_pig.jpg	p2	T1-4_tv1	tv1	clickedright	correct	1	3336.226262
version2	17	1	xue_t3_f2a.wav	xue_t3_snow.jpg	xue_t1_boot.jpg	p1	T1-3_tv1	tv1	clickedleft	correct	1	3416.739521
version2	17	1	yun_t4_f2a.wav	yun_t4_iron.jpg	yun_t2_cloud.jpg	p1	T2-4_tv1	tv1	clickedleft	correct	1	3071.218135
version2	17	1	shu_t3_f3a.wav	shu_t3_mouse.jpg	shu_t1_comb.jpg	p1	T1-3_nv1	nv1	clickedleft	correct	1	3495.05432
version2	17	1	wan_t2_f3a.wav	wan_t2_play.jpg	wan_t3_bowl.jpg	p1	T2-3_nv1	nv1	clickedright	incorrect	0	5521.981608
version2	17	1	yun_t2_f2a.wav	yun_t4_iron.jpg	yun_t2_cloud.jpg	p2	T2-4_tv1	tv1	clickedright	correct	1	1438.55047
version2	17	1	dan_t3_f2a.wav	dan_t3_brush.jpg	dan_t4_egg.jpg	p1	T3-4_tv1	tv1	clickedleft	correct	1	1702.831908
version2	17	1	qian_t2_f2a.wav	qian_t1_swing.jpg	qian_t2_money.jpg	p2	T1-2_tv1	tv1	clickedright	correct	1	2526.825492
version2	17	1	yun_t4_f3a.wav	yun_t2_cloud.jpg	yun_t4_iron.jpg	p2	T2-4_nv1	nv1	clickedright	correct	1	2182.627887
version2	17	1	jiao_t3_f2a.wav	jiao_t1_glue.jpg	jiao_t3_foot.jpg	p2	T1-3_tv1	tv1	clickedright	correct	1	2942.834902
version2	17	1	yan_t3_f2a.wav	yan_t4_flame.jpg	yan_t3_eye.jpg	p2	T3-4_tv1	tv1	clickedright	correct	1	3369.757485
version2	17	1	ba_t4_f3a.wav	ba_t4_father.jpg	ba_t1_eight.jpg	p1	T1-4_nv1	nv1	clickedleft	correct	1	2918.781865
version2	17	1	yan_t3_f3a.wav	yan_t3_eye.jpg	yan_t4_flame.jpg	p1	T3-4_nv1	nv1	clickedleft	correct	1	4543.385372
version2	17	1	zhu_t1_f3a.wav	zhu_t4_pour.jpg	zhu_t1_pig.jpg	p2	T1-4_nv1	nv1	clickedright	correct	1	4094.890077
version2	17	1	di_t4_f2a.wav	di_t2_siren.jpg	di_t4_earth.jpg	p2	T2-4_tv1	tv1	clickedright	correct	1	1950.865697
version2	17	1	wan_t3_f3a.wav	wan_t3_bowl.jpg	wan_t2_play.jpg	p1	T2-3_nv1	nv1	clickedleft	correct	1	1966.026518
version2	17	1	bi_t3_f2a.wav	bi_t3_pen.jpg	bi_t2_nose.jpg	p1	T2-3_tv1	tv1	clickedleft	correct	1	3598.788708
version2	17	1	yan_t4_f2a.wav	yan_t3_eye.jpg	yan_t4_flame.jpg	p2	T3-4_tv1	tv1	clickedright	correct	1	3607.14414
version2	17	1	niu_t2_f3a.wav	niu_t3_button.jpg	niu_t2_cow.jpg	p2	T2-3_nv1	nv1	clickedright	correct	1	5015.110351
version2	17	1	xie_t4_f2a.wav	xie_t4_crab.jpg	xie_t2_shoe.jpg	p1	T2-4_tv1	tv1	clickedleft	correct	1	1990.521814
version2	17	1	di_t2_f3a.wav	di_t2_siren.jpg	di_t4_earth.jpg	p1	T2-4_nv1	nv1	clickedleft	correct	1	1822.901625
version2	17	1	qian_t1_f3a.wav	qian_t1_swing.jpg	qian_t2_money.jpg	p1	T1-2_nv1	nv1	clickedleft	correct	1	2494.753208
version2	17	1	chuang_t2_f2a.wav	chuang_t1_window.jpg	chuang_t2_bed.jpg	p2	T1-2_tv1	tv1	clickedright	correct	1	5007.227117
version2	17	1	mi_t3_f3a.wav	mi_t3_rice.jpg	mi_t4_honey.jpg	p1	T3-4_nv1	nv1	clickedleft	correct	1	2009.365697
version2	17	1	chuang_t1_f3a.wav	chuang_t2_bed.jpg	chuang_t1_window.jpg	p2	T1-2_nv1	nv1	clickedright	correct	1	1622.842601
version2	17	1	jiao_t1_f2a.wav	jiao_t3_foot.jpg	jiao_t1_glue.jpg	p2	T1-3_tv1	tv1	clickedright	correct	1	2014.616766
version2	17	1	shu_t1_f3a.wav	shu_t1_comb.jpg	shu_t3_mouse.jpg	p1	T1-3_nv1	nv1	clickedleft	correct	1	1694.643713
version2	17	1	hua_t4_f3a.wav	hua_t1_flower.jpg	hua_t4_paint.jpg	p2	T1-4_nv1	nv1	clickedright	correct	1	2782.878101
version2	17	1	jiao_t3_f3a.wav	jiao_t3_foot.jpg	jiao_t1_glue.jpg	p1	T1-3_nv1	nv1	clickedright	incorrect	0	5006.986741
version2	17	1	mao_t2_f3a.wav	mao_t2_anchor.jpg	mao_t1_cat.jpg	p1	T1-2_nv1	nv1	clickedleft	correct	1	1438.565013
version2	17	1	mao_t1_f2a.wav	mao_t1_cat.jpg	mao_t2_anchor.jpg	p1	T1-2_tv1	tv1	clickedleft	correct	1	1182.568435
version2	17	1	xue_t1_f3a.wav	xue_t3_snow.jpg	xue_t1_boot.jpg	p2	T1-3_nv1	nv1	clickedright	correct	1	1902.03935
version2	17	1	bi_t2_f3a.wav	bi_t3_pen.jpg	bi_t2_nose.jpg	p2	T2-3_nv1	nv1	clickedright	correct	1	2134.661249
version2	17	1	wan_t2_f2a.wav	wan_t2_play.jpg	wan_t3_bowl.jpg	p1	T2-3_tv1	tv1	clickedleft	correct	1	2198.780154
version2	17	1	zhu_t4_f2a.wav	zhu_t1_pig.jpg	zhu_t4_pour.jpg	p2	T1-4_tv1	tv1	clickedright	correct	1	2478.85586
version2	17	1	chuang_t2_f3a.wav	chuang_t1_window.jpg	chuang_t2_bed.jpg	p2	T1-2_nv1	nv1	clickedright	correct	1	1806.719846
version2	17	1	xie_t2_f2a.wav	xie_t2_shoe.jpg	xie_t4_crab.jpg	p1	T2-4_tv1	tv1	clickedleft	correct	1	1758.427288
version2	17	1	xue_t1_f2a.wav	xue_t3_snow.jpg	xue_t1_boot.jpg	p2	T1-3_tv1	tv1	clickedright	correct	1	1750.736527
version2	17	1	yun_t2_f3a.wav	yun_t4_iron.jpg	yun_t2_cloud.jpg	p2	T2-4_nv1	nv1	clickedright	correct	1	3335.080838
version2	17	1	xue_t3_f3a.wav	xue_t3_snow.jpg	xue_t1_boot.jpg	p1	T1-3_nv1	nv1	clickedleft	correct	1	2534.793841
version2	17	1	mi_t4_f3a.wav	mi_t3_rice.jpg	mi_t4_honey.jpg	p2	T3-4_nv1	nv1	clickedright	correct	1	1382.594953
version2	17	1	wan_t3_f2a.wav	wan_t2_play.jpg	wan_t3_bowl.jpg	p2	T2-3_tv1	tv1	clickedright	correct	1	3406.875107
version2	17	1	zhu_t4_f3a.wav	zhu_t4_pour.jpg	zhu_t1_pig.jpg	p1	T1-4_nv1	nv1	clickedleft	correct	1	2934.845167
version2	17	1	niu_t2_f2a.wav	niu_t3_button.jpg	niu_t2_cow.jpg	p2	T2-3_tv1	tv1	clickedright	correct	1	3414.914029
version2	17	1	niu_t3_f3a.wav	niu_t2_cow.jpg	niu_t3_button.jpg	p2	T2-3_nv1	nv1	clickedright	correct	1	2542.745081
version2	17	1	hua_t1_f3a.wav	hua_t4_paint.jpg	hua_t1_flower.jpg	p2	T1-4_nv1	nv1	clickedright	correct	1	1406.653122
version2	17	1	shu_t3_f2a.wav	shu_t3_mouse.jpg	shu_t1_comb.jpg	p1	T1-3_tv1	tv1	clickedleft	correct	1	2382.791275
version2	17	1	mi_t4_f2a.wav	mi_t4_honey.jpg	mi_t3_rice.jpg	p1	T3-4_tv1	tv1	clickedleft	correct	1	1150.56373
version2	17	1	ba_t1_f2a.wav	ba_t1_eight.jpg	ba_t4_father.jpg	p1	T1-4_tv1	tv1	clickedleft	correct	1	1798.734388
version2	17	1	yan_t4_f3a.wav	yan_t4_flame.jpg	yan_t3_eye.jpg	p1	T3-4_nv1	nv1	clickedleft	correct	1	1926.575706
version2	17	1	mi_t3_f2a.wav	mi_t4_honey.jpg	mi_t3_rice.jpg	p2	T3-4_tv1	tv1	clickedright	correct	1	1510.031223
version2	17	1	bi_t2_f2a.wav	bi_t3_pen.jpg	bi_t2_nose.jpg	p2	T2-3_tv1	tv1	clickedright	correct	1	1670.663388
version2	17	1	xie_t4_f3a.wav	xie_t2_shoe.jpg	xie_t4_crab.jpg	p2	T2-4_nv1	nv1	clickedright	correct	1	1614.592814
version2	17	1	dan_t4_f2a.wav	dan_t4_egg.jpg	dan_t3_brush.jpg	p1	T3-4_tv1	tv1	clickedleft	correct	1	2094.455945
version2	17	1	ba_t1_f3a.wav	ba_t4_father.jpg	ba_t1_eight.jpg	p2	T1-4_nv1	nv1	clickedright	correct	1	1791.01882
version3	18	0	wan_t3_f3a.wav	wan_t3_bowl.jpg	wan_t2_play.jpg	p1	T2-3_tv1	tv1	clickedleft	correct	1	1476.408896
version3	18	0	yan_t3_m2.wav	yan_t3_eye.jpg	yan_t4_flame.jpg	p1	T3-4_nv1	nv1	clickedleft	correct	1	3015.811805
version3	18	0	di_t4_m2.wav	di_t4_earth.jpg	di_t2_siren.jpg	p1	T2-4_nv1	nv1	clickedleft	correct	1	1463.58982
version3	18	0	yun_t4_f3a.wav	yun_t4_iron.jpg	yun_t2_cloud.jpg	p1	T2-4_tv1	tv1	clickedleft	correct	1	2113.427716
version3	18	0	qian_t2_m2.wav	qian_t2_money.jpg	qian_t1_swing.jpg	p1	T1-2_nv1	nv1	clickedleft	correct	1	3073.035928
version3	18	0	yan_t4_m2.wav	yan_t3_eye.jpg	yan_t4_flame.jpg	p2	T3-4_nv1	nv1	clickedright	correct	1	1151.499572
version3	18	0	hua_t4_m2.wav	hua_t1_flower.jpg	hua_t4_paint.jpg	p2	T1-4_nv1	nv1	clickedright	correct	1	1696.345595
version3	18	0	dan_t4_f3a.wav	dan_t3_brush.jpg	dan_t4_egg.jpg	p2	T3-4_tv1	tv1	clickedright	correct	1	1449.1929
version3	18	0	chuang_t1_m2.wav	chuang_t2_bed.jpg	chuang_t1_window.jpg	p2	T1-2_nv1	nv1	clickedright	correct	1	1326.73781
version3	18	0	shu_t1_f3a.wav	shu_t3_mouse.jpg	shu_t1_comb.jpg	p2	T1-3_tv1	tv1	clickedright	correct	1	1337.339607
version3	18	0	mi_t3_m2.wav	mi_t4_honey.jpg	mi_t3_rice.jpg	p2	T3-4_nv1	nv1	clickedright	correct	1	969.4362703
version3	18	0	zhu_t4_m2.wav	zhu_t4_pour.jpg	zhu_t1_pig.jpg	p1	T1-4_nv1	nv1	clickedleft	correct	1	1127.829341
version3	18	0	bi_t2_m2.wav	bi_t3_pen.jpg	bi_t2_nose.jpg	p2	T2-3_nv1	nv1	clickedright	correct	1	2337.539778
version3	18	0	xue_t1_f3a.wav	xue_t1_boot.jpg	xue_t3_snow.jpg	p1	T1-3_tv1	tv1	clickedleft	correct	1	1456.834046
version3	18	0	dan_t4_m2.wav	dan_t3_brush.jpg	dan_t4_egg.jpg	p2	T3-4_nv1	nv1	clickedright	correct	1	1070.736955
version3	18	0	bi_t2_f3a.wav	bi_t2_nose.jpg	bi_t3_pen.jpg	p1	T2-3_tv1	tv1	clickedleft	correct	1	1174.700599
version3	18	0	niu_t3_f3a.wav	niu_t2_cow.jpg	niu_t3_button.jpg	p2	T2-3_tv1	tv1	clickedright	correct	1	1296.917879
version3	18	0	niu_t2_m2.wav	niu_t2_cow.jpg	niu_t3_button.jpg	p1	T2-3_nv1	nv1	clickedleft	correct	1	2566.856287
version3	18	0	yan_t4_f3a.wav	yan_t3_eye.jpg	yan_t4_flame.jpg	p2	T3-4_tv1	tv1	clickedright	correct	1	1838.869547
version3	18	0	mi_t3_f3a.wav	mi_t4_honey.jpg	mi_t3_rice.jpg	p2	T3-4_tv1	tv1	clickedright	correct	1	1194.946963
version3	18	0	chuang_t2_f3a.wav	chuang_t1_window.jpg	chuang_t2_bed.jpg	p2	T1-2_tv1	tv1	clickedright	correct	1	4520.579127
version3	18	0	jiao_t1_f3a.wav	jiao_t3_foot.jpg	jiao_t1_glue.jpg	p2	T1-3_tv1	tv1	clickedright	correct	1	1185.331052
version3	18	0	xie_t2_m2.wav	xie_t4_crab.jpg	xie_t2_shoe.jpg	p2	T2-4_nv1	nv1	clickedleft	incorrect	0	1472.976903
version3	18	0	zhu_t1_f3a.wav	zhu_t4_pour.jpg	zhu_t1_pig.jpg	p2	T1-4_tv1	tv1	clickedright	correct	1	1166.136014
version3	18	0	niu_t2_f3a.wav	niu_t2_cow.jpg	niu_t3_button.jpg	p1	T2-3_tv1	tv1	clickedleft	correct	1	2046.835329
version3	18	0	qian_t1_f3a.wav	qian_t2_money.jpg	qian_t1_swing.jpg	p2	T1-2_tv1	tv1	clickedright	correct	1	1726.778443
version3	18	0	di_t4_f3a.wav	di_t2_siren.jpg	di_t4_earth.jpg	p2	T2-4_tv1	tv1	clickedright	correct	1	1822.796407
version3	18	0	shu_t3_m2.wav	shu_t3_mouse.jpg	shu_t1_comb.jpg	p1	T1-3_nv1	nv1	clickedleft	correct	1	1302.733105
version3	18	0	zhu_t1_m2.wav	zhu_t4_pour.jpg	zhu_t1_pig.jpg	p2	T1-4_nv1	nv1	clickedright	correct	1	1598.615483
version3	18	0	hua_t1_m2.wav	hua_t1_flower.jpg	hua_t4_paint.jpg	p1	T1-4_nv1	nv1	clickedleft	correct	1	1870.827203
version3	18	0	xie_t2_f3a.wav	xie_t4_crab.jpg	xie_t2_shoe.jpg	p2	T2-4_tv1	tv1	clickedright	correct	1	2094.668948
version3	18	0	qian_t1_m2.wav	qian_t1_swing.jpg	qian_t2_money.jpg	p1	T1-2_nv1	nv1	clickedleft	correct	1	1534.686056
version3	18	0	xue_t3_m2.wav	xue_t1_boot.jpg	xue_t3_snow.jpg	p2	T1-3_nv1	nv1	clickedright	correct	1	3231.143285
version3	18	0	wan_t2_f3a.wav	wan_t3_bowl.jpg	wan_t2_play.jpg	p2	T2-3_tv1	tv1	clickedright	correct	1	1118.764328
version3	18	0	ba_t4_m2.wav	ba_t1_eight.jpg	ba_t4_father.jpg	p2	T1-4_nv1	nv1	clickedright	correct	1	1248.44953
version3	18	0	ba_t1_m2.wav	ba_t1_eight.jpg	ba_t4_father.jpg	p1	T1-4_nv1	nv1	clickedleft	correct	1	1102.784859
version3	18	0	di_t2_f3a.wav	di_t2_siren.jpg	di_t4_earth.jpg	p1	T2-4_tv1	tv1	clickedleft	correct	1	1366.501283
version3	18	0	xue_t3_f3a.wav	xue_t1_boot.jpg	xue_t3_snow.jpg	p2	T1-3_tv1	tv1	clickedright	correct	1	2487.155689
version3	18	0	xue_t1_m2.wav	xue_t1_boot.jpg	xue_t3_snow.jpg	p1	T1-3_nv1	nv1	clickedleft	correct	1	1638.578272
version3	18	0	yun_t4_m2.wav	yun_t2_cloud.jpg	yun_t4_iron.jpg	p2	T2-4_nv1	nv1	clickedright	correct	1	1502.091959
version3	18	0	mi_t4_f3a.wav	mi_t4_honey.jpg	mi_t3_rice.jpg	p1	T3-4_tv1	tv1	clickedleft	correct	1	1582.580838
version3	18	0	dan_t3_f3a.wav	dan_t3_brush.jpg	dan_t4_egg.jpg	p1	T3-4_tv1	tv1	clickedleft	correct	1	1534.733533
version3	18	0	hua_t1_f3a.wav	hua_t4_paint.jpg	hua_t1_flower.jpg	p2	T1-4_tv1	tv1	clickedright	correct	1	1262.714713
version3	18	0	xie_t4_f3a.wav	xie_t2_shoe.jpg	xie_t4_crab.jpg	p2	T2-4_tv1	tv1	clickedright	correct	1	1750.696322
version3	18	0	jiao_t3_f3a.wav	jiao_t1_glue.jpg	jiao_t3_foot.jpg	p2	T1-3_tv1	tv1	clickedright	correct	1	1918.750642
version3	18	0	dan_t3_m2.wav	dan_t4_egg.jpg	dan_t3_brush.jpg	p2	T3-4_nv1	nv1	clickedleft	incorrect	0	3142.986741
version3	18	0	yan_t3_f3a.wav	yan_t4_flame.jpg	yan_t3_eye.jpg	p2	T3-4_tv1	tv1	clickedright	correct	1	1438.648417
version3	18	0	qian_t2_f3a.wav	qian_t1_swing.jpg	qian_t2_money.jpg	p2	T1-2_tv1	tv1	clickedright	correct	1	1470.597519
version3	18	0	mao_t1_f3a.wav	mao_t2_anchor.jpg	mao_t1_cat.jpg	p2	T1-2_tv1	tv1	clickedright	correct	1	1497.327203
version3	18	0	zhu_t4_f3a.wav	zhu_t4_pour.jpg	zhu_t1_pig.jpg	p1	T1-4_tv1	tv1	clickedleft	correct	1	1054.939264
version3	18	0	ba_t1_f3a.wav	ba_t1_eight.jpg	ba_t4_father.jpg	p1	T1-4_tv1	tv1	clickedleft	correct	1	934.6817793
version3	18	0	xie_t4_m2.wav	xie_t2_shoe.jpg	xie_t4_crab.jpg	p2	T2-4_nv1	nv1	clickedright	correct	1	2926.753636
version3	18	0	yun_t2_f3a.wav	yun_t2_cloud.jpg	yun_t4_iron.jpg	p1	T2-4_tv1	tv1	clickedleft	correct	1	1814.848161
version3	18	0	wan_t3_m2.wav	wan_t3_bowl.jpg	wan_t2_play.jpg	p1	T2-3_nv1	nv1	clickedleft	correct	1	1942.803251
version3	18	0	bi_t3_f3a.wav	bi_t2_nose.jpg	bi_t3_pen.jpg	p2	T2-3_tv1	tv1	clickedright	correct	1	1470.5787
version3	18	0	jiao_t3_m2.wav	jiao_t1_glue.jpg	jiao_t3_foot.jpg	p2	T1-3_nv1	nv1	clickedright	correct	1	1894.888366
version3	18	0	wan_t2_m2.wav	wan_t2_play.jpg	wan_t3_bowl.jpg	p1	T2-3_nv1	nv1	clickedleft	correct	1	1534.76219
version3	18	0	bi_t3_m2.wav	bi_t3_pen.jpg	bi_t2_nose.jpg	p1	T2-3_nv1	nv1	clickedleft	correct	1	1974.617194
version3	18	0	mao_t1_m2.wav	mao_t1_cat.jpg	mao_t2_anchor.jpg	p1	T1-2_nv1	nv1	clickedleft	correct	1	1582.813516
version3	18	0	niu_t3_m2.wav	niu_t3_button.jpg	niu_t2_cow.jpg	p1	T2-3_nv1	nv1	clickedleft	correct	1	1438.026518
version3	18	0	mao_t2_m2.wav	mao_t2_anchor.jpg	mao_t1_cat.jpg	p1	T1-2_nv1	nv1	clickedleft	correct	1	1726.775449
version3	18	0	shu_t3_f3a.wav	shu_t3_mouse.jpg	shu_t1_comb.jpg	p1	T1-3_tv1	tv1	clickedleft	correct	1	1302.5787
version3	18	0	mao_t2_f3a.wav	mao_t1_cat.jpg	mao_t2_anchor.jpg	p2	T1-2_tv1	tv1	clickedright	correct	1	1654.675791
version3	18	0	chuang_t2_m2.wav	chuang_t2_bed.jpg	chuang_t1_window.jpg	p1	T1-2_nv1	nv1	clickedleft	correct	1	1462.624465
version3	18	0	ba_t4_f3a.wav	ba_t1_eight.jpg	ba_t4_father.jpg	p2	T1-4_tv1	tv1	clickedright	correct	1	1318.844739
version3	18	0	hua_t4_f3a.wav	hua_t1_flower.jpg	hua_t4_paint.jpg	p2	T1-4_tv1	tv1	clickedright	correct	1	1366.769461
version3	18	0	jiao_t1_m2.wav	jiao_t1_glue.jpg	jiao_t3_foot.jpg	p1	T1-3_nv1	nv1	clickedleft	correct	1	1334.572712
version3	18	0	shu_t1_m2.wav	shu_t3_mouse.jpg	shu_t1_comb.jpg	p2	T1-3_nv1	nv1	clickedright	correct	1	2526.96621
version3	18	0	mi_t4_m2.wav	mi_t4_honey.jpg	mi_t3_rice.jpg	p1	T3-4_nv1	nv1	clickedleft	correct	1	1262.651839
version3	18	0	chuang_t1_f3a.wav	chuang_t1_window.jpg	chuang_t2_bed.jpg	p1	T1-2_tv1	tv1	clickedleft	correct	1	1126.994867
version3	18	0	di_t2_m2.wav	di_t2_siren.jpg	di_t4_earth.jpg	p1	T2-4_nv1	nv1	clickedleft	correct	1	1294.748931
version3	18	0	yun_t2_m2.wav	yun_t2_cloud.jpg	yun_t4_iron.jpg	p1	T2-4_nv1	nv1	clickedleft	correct	1	5143.01882
version4	19	1	bi_t2_m3.wav	bi_t3_pen.jpg	bi_t2_nose.jpg	p2	T2-3_nv1	nv1	clickedright	correct	1	1378.594953
version4	19	1	wan_t2_m2.wav	wan_t2_play.jpg	wan_t3_bowl.jpg	p1	T2-3_tv1	tv1	clickedleft	correct	1	3834.060308
version4	19	1	mao_t1_m3.wav	mao_t1_cat.jpg	mao_t2_anchor.jpg	p1	T1-2_nv1	nv1	clickedleft	correct	1	971.0278015
version4	19	1	chuang_t2_m3.wav	chuang_t2_bed.jpg	chuang_t1_window.jpg	p1	T1-2_nv1	nv1	clickedleft	correct	1	1854.97947
version4	19	1	hua_t1_m3.wav	hua_t1_flower.jpg	hua_t4_paint.jpg	p1	T1-4_nv1	nv1	clickedleft	correct	1	1378.905902
version4	19	1	niu_t3_m3.wav	niu_t2_cow.jpg	niu_t3_button.jpg	p2	T2-3_nv1	nv1	clickedleft	incorrect	0	1312.124038
version4	19	1	yun_t2_m2.wav	yun_t2_cloud.jpg	yun_t4_iron.jpg	p1	T2-4_tv1	tv1	clickedleft	correct	1	2190.315654
version4	19	1	xue_t1_m3.wav	xue_t3_snow.jpg	xue_t1_boot.jpg	p2	T1-3_nv1	nv1	clickedright	correct	1	8650.992301
version4	19	1	dan_t3_m3.wav	dan_t3_brush.jpg	dan_t4_egg.jpg	p1	T3-4_nv1	nv1	clickedleft	correct	1	1306.855432
version4	19	1	xie_t4_m3.wav	xie_t2_shoe.jpg	xie_t4_crab.jpg	p2	T2-4_nv1	nv1	clickedright	correct	1	1107.659966
version4	19	1	niu_t3_m2.wav	niu_t2_cow.jpg	niu_t3_button.jpg	p2	T2-3_tv1	tv1	clickedright	correct	1	1462.757057
version4	19	1	bi_t3_m2.wav	bi_t3_pen.jpg	bi_t2_nose.jpg	p1	T2-3_tv1	tv1	clickedleft	correct	1	1102.740376
version4	19	1	niu_t2_m2.wav	niu_t2_cow.jpg	niu_t3_button.jpg	p1	T2-3_tv1	tv1	clickedleft	correct	1	1062.681779
version4	19	1	xue_t3_m2.wav	xue_t3_snow.jpg	xue_t1_boot.jpg	p1	T1-3_tv1	tv1	clickedleft	correct	1	1910.658683
version4	19	1	mi_t4_m3.wav	mi_t3_rice.jpg	mi_t4_honey.jpg	p2	T3-4_nv1	nv1	clickedright	correct	1	3635.081694
version4	19	1	wan_t3_m3.wav	wan_t3_bowl.jpg	wan_t2_play.jpg	p1	T2-3_nv1	nv1	clickedright	incorrect	0	1185.56929
version4	19	1	hua_t4_m3.wav	hua_t4_paint.jpg	hua_t1_flower.jpg	p1	T1-4_nv1	nv1	clickedleft	correct	1	1221.473482
version4	19	1	mi_t3_m3.wav	mi_t4_honey.jpg	mi_t3_rice.jpg	p2	T3-4_nv1	nv1	clickedright	correct	1	1448.744654
version4	19	1	yun_t2_m3.wav	yun_t4_iron.jpg	yun_t2_cloud.jpg	p2	T2-4_nv1	nv1	clickedleft	incorrect	0	8063.798546
version4	19	1	xue_t3_m3.wav	xue_t1_boot.jpg	xue_t3_snow.jpg	p2	T1-3_nv1	nv1	clickedright	correct	1	1940.813088
version4	19	1	chuang_t1_m2.wav	chuang_t1_window.jpg	chuang_t2_bed.jpg	p1	T1-2_tv1	tv1	clickedleft	correct	1	1463.062874
version4	19	1	mao_t2_m2.wav	mao_t1_cat.jpg	mao_t2_anchor.jpg	p2	T1-2_tv1	tv1	clickedright	correct	1	1342.508127
version4	19	1	zhu_t1_m2.wav	zhu_t1_pig.jpg	zhu_t4_pour.jpg	p1	T1-4_tv1	tv1	clickedleft	correct	1	1390.864842
version4	19	1	xie_t2_m3.wav	xie_t4_crab.jpg	xie_t2_shoe.jpg	p2	T2-4_nv1	nv1	clickedright	correct	1	1162.006843
version4	19	1	mi_t4_m2.wav	mi_t3_rice.jpg	mi_t4_honey.jpg	p2	T3-4_tv1	tv1	clickedright	correct	1	1429.569718
version4	19	1	ba_t1_m2.wav	ba_t4_father.jpg	ba_t1_eight.jpg	p2	T1-4_tv1	tv1	clickedright	correct	1	1054.311805
version4	19	1	zhu_t4_m2.wav	zhu_t4_pour.jpg	zhu_t1_pig.jpg	p1	T1-4_tv1	tv1	clickedleft	correct	1	1086.54491
version4	19	1	shu_t3_m2.wav	shu_t3_mouse.jpg	shu_t1_comb.jpg	p1	T1-3_tv1	tv1	clickedleft	correct	1	1169.540205
version4	19	1	xie_t4_m2.wav	xie_t2_shoe.jpg	xie_t4_crab.jpg	p2	T2-4_tv1	tv1	clickedright	correct	1	1135.034645
version4	19	1	di_t4_m3.wav	di_t4_earth.jpg	di_t2_siren.jpg	p1	T2-4_nv1	nv1	clickedleft	correct	1	1970.905047
version4	19	1	jiao_t1_m3.wav	jiao_t3_foot.jpg	jiao_t1_glue.jpg	p2	T1-3_nv1	nv1	clickedleft	incorrect	0	7744.714286
version4	19	1	wan_t3_m2.wav	wan_t2_play.jpg	wan_t3_bowl.jpg	p2	T2-3_tv1	tv1	clickedright	correct	1	1910.77716
version4	19	1	dan_t3_m2.wav	dan_t4_egg.jpg	dan_t3_brush.jpg	p2	T3-4_tv1	tv1	clickedright	correct	1	2606.939692
version4	19	1	zhu_t1_m3.wav	zhu_t4_pour.jpg	zhu_t1_pig.jpg	p2	T1-4_nv1	nv1	clickedright	correct	1	1344.946108
version4	19	1	di_t2_m3.wav	di_t2_siren.jpg	di_t4_earth.jpg	p1	T2-4_nv1	nv1	clickedleft	correct	1	1131.67408
version4	19	1	hua_t4_m2.wav	hua_t1_flower.jpg	hua_t4_paint.jpg	p2	T1-4_tv1	tv1	clickedright	correct	1	1235.821215
version4	19	1	xie_t2_m2.wav	xie_t2_shoe.jpg	xie_t4_crab.jpg	p1	T2-4_tv1	tv1	clickedleft	correct	1	1078.760907
version4	19	1	mao_t2_m3.wav	mao_t1_cat.jpg	mao_t2_anchor.jpg	p2	T1-2_nv1	nv1	clickedright	correct	1	1057.203165
version4	19	1	qian_t2_m2.wav	qian_t2_money.jpg	qian_t1_swing.jpg	p1	T1-2_tv1	tv1	clickedleft	correct	1	3413.997434
version4	19	1	qian_t2_m3.wav	qian_t1_swing.jpg	qian_t2_money.jpg	p2	T1-2_nv1	nv1	clickedright	correct	1	1198.288708
version4	19	1	ba_t4_m2.wav	ba_t4_father.jpg	ba_t1_eight.jpg	p1	T1-4_tv1	tv1	clickedleft	correct	1	911.0483319
version4	19	1	mi_t3_m2.wav	mi_t4_honey.jpg	mi_t3_rice.jpg	p2	T3-4_tv1	tv1	clickedright	correct	1	1550.801112
version4	19	1	qian_t1_m3.wav	qian_t2_money.jpg	qian_t1_swing.jpg	p2	T1-2_nv1	nv1	clickedright	correct	1	1442.82207
version4	19	1	jiao_t3_m3.wav	jiao_t3_foot.jpg	jiao_t1_glue.jpg	p1	T1-3_nv1	nv1	clickedleft	correct	1	1092.044482
version4	19	1	ba_t4_m3.wav	ba_t4_father.jpg	ba_t1_eight.jpg	p1	T1-4_nv1	nv1	clickedleft	correct	1	1440.242087
version4	19	1	chuang_t1_m3.wav	chuang_t2_bed.jpg	chuang_t1_window.jpg	p2	T1-2_nv1	nv1	clickedright	correct	1	1744.099658
version4	19	1	chuang_t2_m2.wav	chuang_t2_bed.jpg	chuang_t1_window.jpg	p1	T1-2_tv1	tv1	clickedleft	correct	1	1366.819932
version4	19	1	yan_t4_m3.wav	yan_t4_flame.jpg	yan_t3_eye.jpg	p1	T3-4_nv1	nv1	clickedleft	correct	1	1003.904192
version4	19	1	zhu_t4_m3.wav	zhu_t1_pig.jpg	zhu_t4_pour.jpg	p2	T1-4_nv1	nv1	clickedright	correct	1	1791.775877
version4	19	1	yan_t3_m2.wav	yan_t3_eye.jpg	yan_t4_flame.jpg	p1	T3-4_tv1	tv1	clickedleft	correct	1	1190.696322
version4	19	1	bi_t2_m2.wav	bi_t3_pen.jpg	bi_t2_nose.jpg	p2	T2-3_tv1	tv1	clickedright	correct	1	918.6424294
version4	19	1	yan_t4_m2.wav	yan_t3_eye.jpg	yan_t4_flame.jpg	p2	T3-4_tv1	tv1	clickedright	correct	1	990.7591959
version4	19	1	bi_t3_m3.wav	bi_t3_pen.jpg	bi_t2_nose.jpg	p1	T2-3_nv1	nv1	clickedright	incorrect	0	3847.537639
version4	19	1	di_t2_m2.wav	di_t4_earth.jpg	di_t2_siren.jpg	p2	T2-4_tv1	tv1	clickedright	correct	1	1767.126176
version4	19	1	qian_t1_m2.wav	qian_t2_money.jpg	qian_t1_swing.jpg	p2	T1-2_tv1	tv1	clickedright	correct	1	1150.598375
version4	19	1	ba_t1_m3.wav	ba_t4_father.jpg	ba_t1_eight.jpg	p2	T1-4_nv1	nv1	clickedright	correct	1	2741.236955
version4	19	1	jiao_t1_m2.wav	jiao_t1_glue.jpg	jiao_t3_foot.jpg	p1	T1-3_tv1	tv1	clickedleft	correct	1	1494.548332
version4	19	1	xue_t1_m2.wav	xue_t3_snow.jpg	xue_t1_boot.jpg	p2	T1-3_tv1	tv1	clickedright	correct	1	1126.784859
version4	19	1	dan_t4_m3.wav	dan_t3_brush.jpg	dan_t4_egg.jpg	p2	T3-4_nv1	nv1	clickedright	correct	1	1634.522241
version4	19	1	shu_t1_m2.wav	shu_t3_mouse.jpg	shu_t1_comb.jpg	p2	T1-3_tv1	tv1	clickedright	correct	1	1078.70231
version4	19	1	niu_t2_m3.wav	niu_t2_cow.jpg	niu_t3_button.jpg	p1	T2-3_nv1	nv1	clickedleft	correct	1	1006.394354
version4	19	1	di_t4_m2.wav	di_t4_earth.jpg	di_t2_siren.jpg	p1	T2-4_tv1	tv1	clickedleft	correct	1	1550.759624
version4	19	1	wan_t2_m3.wav	wan_t3_bowl.jpg	wan_t2_play.jpg	p2	T2-3_nv1	nv1	clickedright	correct	1	878.8041061
version4	19	1	yun_t4_m2.wav	yun_t2_cloud.jpg	yun_t4_iron.jpg	p2	T2-4_tv1	tv1	clickedright	correct	1	1581.893926
version4	19	1	yun_t4_m3.wav	yun_t4_iron.jpg	yun_t2_cloud.jpg	p1	T2-4_nv1	nv1	clickedright	incorrect	0	4380.813088
version4	19	1	mao_t1_m2.wav	mao_t2_anchor.jpg	mao_t1_cat.jpg	p2	T1-2_tv1	tv1	clickedright	correct	1	870.7844311
version4	19	1	shu_t3_m3.wav	shu_t3_mouse.jpg	shu_t1_comb.jpg	p1	T1-3_nv1	nv1	clickedleft	correct	1	3424.642429
version4	19	1	shu_t1_m3.wav	shu_t3_mouse.jpg	shu_t1_comb.jpg	p2	T1-3_nv1	nv1	clickedright	correct	1	1351.503849
version4	19	1	jiao_t3_m2.wav	jiao_t3_foot.jpg	jiao_t1_glue.jpg	p1	T1-3_tv1	tv1	clickedleft	correct	1	1350.541916
version4	19	1	yan_t3_m3.wav	yan_t3_eye.jpg	yan_t4_flame.jpg	p1	T3-4_nv1	nv1	clickedleft	correct	1	2363.138152
version4	19	1	dan_t4_m2.wav	dan_t4_egg.jpg	dan_t3_brush.jpg	p1	T3-4_tv1	tv1	clickedleft	correct	1	1670.76219
version4	19	1	hua_t1_m2.wav	hua_t1_flower.jpg	hua_t4_paint.jpg	p1	T1-4_tv1	tv1	clickedleft	correct	1	958.6531223
version5	20	0	zhu_t1_f1a.wav	zhu_t4_pour.jpg	zhu_t1_pig.jpg	p2	T1-4_nv1	nv1	clickedright	correct	1	1442.710864
version5	20	0	yun_t4_f1a.wav	yun_t2_cloud.jpg	yun_t4_iron.jpg	p2	T2-4_nv1	nv1	clickedleft	incorrect	0	1318.979897
version5	20	0	shu_t3_m3.wav	shu_t1_comb.jpg	shu_t3_mouse.jpg	p2	T1-3_tv1	tv1	clickedright	correct	1	1399.065013
version5	20	0	mao_t1_f1a.wav	mao_t1_cat.jpg	mao_t2_anchor.jpg	p1	T1-2_nv1	nv1	clickedright	incorrect	0	2261.142857
version5	20	0	di_t2_m3.wav	di_t2_siren.jpg	di_t4_earth.jpg	p1	T2-4_tv1	tv1	clickedleft	correct	1	1023.412746
version5	20	0	mi_t4_f1a.wav	mi_t3_rice.jpg	mi_t4_honey.jpg	p2	T3-4_nv1	nv1	clickedright	correct	1	4074.497006
version5	20	0	chuang_t2_f1a.wav	chuang_t1_window.jpg	chuang_t2_bed.jpg	p2	T1-2_nv1	nv1	clickedright	correct	1	1618.884944
version5	20	0	xue_t1_f1a.wav	xue_t1_boot.jpg	xue_t3_snow.jpg	p1	T1-3_nv1	nv1	clickedleft	correct	1	1325.754919
version5	20	0	dan_t4_f1a.wav	dan_t3_brush.jpg	dan_t4_egg.jpg	p2	T3-4_nv1	nv1	clickedright	correct	1	1387.66296
version5	20	0	ba_t4_f1a.wav	ba_t4_father.jpg	ba_t1_eight.jpg	p1	T1-4_nv1	nv1	clickedleft	correct	1	1028.727973
version5	20	0	ba_t1_m3.wav	ba_t4_father.jpg	ba_t1_eight.jpg	p2	T1-4_tv1	tv1	clickedright	correct	1	870.679213
version5	20	0	bi_t3_m3.wav	bi_t3_pen.jpg	bi_t2_nose.jpg	p1	T2-3_tv1	tv1	clickedleft	correct	1	1229.32592
version5	20	0	ba_t4_m3.wav	ba_t4_father.jpg	ba_t1_eight.jpg	p1	T1-4_tv1	tv1	clickedleft	correct	1	990.6603935
version5	20	0	hua_t1_f1a.wav	hua_t4_paint.jpg	hua_t1_flower.jpg	p2	T1-4_nv1	nv1	clickedright	correct	1	2002.317793
version5	20	0	yan_t3_f1a.wav	yan_t4_flame.jpg	yan_t3_eye.jpg	p2	T3-4_nv1	nv1	clickedright	correct	1	2982.754491
version5	20	0	jiao_t1_f1a.wav	jiao_t1_glue.jpg	jiao_t3_foot.jpg	p1	T1-3_nv1	nv1	clickedleft	correct	1	1174.165098
version5	20	0	niu_t2_m3.wav	niu_t2_cow.jpg	niu_t3_button.jpg	p1	T2-3_tv1	tv1	clickedleft	correct	1	1976.688195
version5	20	0	di_t2_f1a.wav	di_t2_siren.jpg	di_t4_earth.jpg	p1	T2-4_nv1	nv1	clickedleft	correct	1	1548.27716
version5	20	0	yan_t4_f1a.wav	yan_t4_flame.jpg	yan_t3_eye.jpg	p1	T3-4_nv1	nv1	clickedleft	correct	1	1556.105218
version5	20	0	niu_t3_m3.wav	niu_t3_button.jpg	niu_t2_cow.jpg	p1	T2-3_tv1	tv1	clickedleft	correct	1	1294.59923
version5	20	0	di_t4_m3.wav	di_t2_siren.jpg	di_t4_earth.jpg	p2	T2-4_tv1	tv1	clickedright	correct	1	934.7070145
version5	20	0	dan_t3_m3.wav	dan_t3_brush.jpg	dan_t4_egg.jpg	p1	T3-4_tv1	tv1	clickedleft	correct	1	998.7005988
version5	20	0	yan_t3_m3.wav	yan_t3_eye.jpg	yan_t4_flame.jpg	p1	T3-4_tv1	tv1	clickedleft	correct	1	1006.745937
version5	20	0	shu_t3_f1a.wav	shu_t3_mouse.jpg	shu_t1_comb.jpg	p1	T1-3_nv1	nv1	clickedleft	correct	1	1407.272883
version5	20	0	mi_t3_f1a.wav	mi_t4_honey.jpg	mi_t3_rice.jpg	p2	T3-4_nv1	nv1	clickedright	correct	1	1036.972198
version5	20	0	zhu_t4_m3.wav	zhu_t4_pour.jpg	zhu_t1_pig.jpg	p1	T1-4_tv1	tv1	clickedleft	correct	1	806.5239521
version5	20	0	qian_t1_f1a.wav	qian_t2_money.jpg	qian_t1_swing.jpg	p2	T1-2_nv1	nv1	clickedleft	incorrect	0	1607.937553
version5	20	0	bi_t3_f1a.wav	bi_t3_pen.jpg	bi_t2_nose.jpg	p1	T2-3_nv1	nv1	clickedleft	correct	1	1019.480325
version5	20	0	qian_t1_m3.wav	qian_t2_money.jpg	qian_t1_swing.jpg	p2	T1-2_tv1	tv1	clickedright	correct	1	2302.890077
version5	20	0	yun_t4_m3.wav	yun_t2_cloud.jpg	yun_t4_iron.jpg	p2	T2-4_tv1	tv1	clickedright	correct	1	774.8160821
version5	20	0	zhu_t1_m3.wav	zhu_t4_pour.jpg	zhu_t1_pig.jpg	p2	T1-4_tv1	tv1	clickedright	correct	1	1366.689478
version5	20	0	xue_t3_f1a.wav	xue_t1_boot.jpg	xue_t3_snow.jpg	p2	T1-3_nv1	nv1	clickedright	correct	1	4398.472626
version5	20	0	mao_t2_m3.wav	mao_t2_anchor.jpg	mao_t1_cat.jpg	p1	T1-2_tv1	tv1	clickedleft	correct	1	1222.551326
version5	20	0	chuang_t2_m3.wav	chuang_t2_bed.jpg	chuang_t1_window.jpg	p1	T1-2_tv1	tv1	clickedleft	correct	1	1070.802823
version5	20	0	chuang_t1_f1a.wav	chuang_t2_bed.jpg	chuang_t1_window.jpg	p2	T1-2_nv1	nv1	clickedright	correct	1	1004.140719
version5	20	0	xie_t4_f1a.wav	xie_t4_crab.jpg	xie_t2_shoe.jpg	p1	T2-4_nv1	nv1	clickedleft	correct	1	1799.997434
version5	20	0	dan_t4_m3.wav	dan_t4_egg.jpg	dan_t3_brush.jpg	p1	T3-4_tv1	tv1	clickedleft	correct	1	734.8071001
version5	20	0	xue_t1_m3.wav	xue_t3_snow.jpg	xue_t1_boot.jpg	p2	T1-3_tv1	tv1	clickedleft	incorrect	0	1230.645423
version5	20	0	zhu_t4_f1a.wav	zhu_t1_pig.jpg	zhu_t4_pour.jpg	p2	T1-4_nv1	nv1	clickedright	correct	1	1150.050043
version5	20	0	dan_t3_f1a.wav	dan_t4_egg.jpg	dan_t3_brush.jpg	p2	T3-4_nv1	nv1	clickedright	correct	1	1325.946963
version5	20	0	jiao_t3_m3.wav	jiao_t1_glue.jpg	jiao_t3_foot.jpg	p2	T1-3_tv1	tv1	clickedright	correct	1	1031.061163
version5	20	0	yun_t2_m3.wav	yun_t4_iron.jpg	yun_t2_cloud.jpg	p2	T2-4_tv1	tv1	clickedright	correct	1	854.2989735
version5	20	0	mi_t3_m3.wav	mi_t4_honey.jpg	mi_t3_rice.jpg	p2	T3-4_tv1	tv1	clickedright	correct	1	766.6946108
version5	20	0	chuang_t1_m3.wav	chuang_t1_window.jpg	chuang_t2_bed.jpg	p1	T1-2_tv1	tv1	clickedleft	correct	1	1070.872541
version5	20	0	jiao_t3_f1a.wav	jiao_t1_glue.jpg	jiao_t3_foot.jpg	p2	T1-3_nv1	nv1	clickedright	correct	1	1023.007699
version5	20	0	qian_t2_f1a.wav	qian_t1_swing.jpg	qian_t2_money.jpg	p2	T1-2_nv1	nv1	clickedright	correct	1	1124.601796
version5	20	0	bi_t2_m3.wav	bi_t3_pen.jpg	bi_t2_nose.jpg	p2	T2-3_tv1	tv1	clickedright	correct	1	1534.568862
version5	20	0	wan_t3_f1a.wav	wan_t3_bowl.jpg	wan_t2_play.jpg	p1	T2-3_nv1	nv1	clickedleft	correct	1	1216.289564
version5	20	0	di_t4_f1a.wav	di_t2_siren.jpg	di_t4_earth.jpg	p2	T2-4_nv1	nv1	clickedright	correct	1	1596.49059
version5	20	0	wan_t3_m3.wav	wan_t2_play.jpg	wan_t3_bowl.jpg	p2	T2-3_tv1	tv1	clickedright	correct	1	1414.789991
version5	20	0	xie_t2_f1a.wav	xie_t4_crab.jpg	xie_t2_shoe.jpg	p2	T2-4_nv1	nv1	clickedright	correct	1	2522.698033
version5	20	0	yan_t4_m3.wav	yan_t4_flame.jpg	yan_t3_eye.jpg	p1	T3-4_tv1	tv1	clickedleft	correct	1	1294.723695
version5	20	0	xue_t3_m3.wav	xue_t1_boot.jpg	xue_t3_snow.jpg	p2	T1-3_tv1	tv1	clickedright	correct	1	1150.53935
version5	20	0	yun_t2_f1a.wav	yun_t4_iron.jpg	yun_t2_cloud.jpg	p2	T2-4_nv1	nv1	clickedright	correct	1	997.6877673
version5	20	0	qian_t2_m3.wav	qian_t1_swing.jpg	qian_t2_money.jpg	p2	T1-2_tv1	tv1	clickedright	correct	1	1158.127887
version5	20	0	xie_t4_m3.wav	xie_t4_crab.jpg	xie_t2_shoe.jpg	p1	T2-4_tv1	tv1	clickedleft	correct	1	1262.75663
version5	20	0	jiao_t1_m3.wav	jiao_t1_glue.jpg	jiao_t3_foot.jpg	p1	T1-3_tv1	tv1	clickedleft	correct	1	855.0940975
version5	20	0	hua_t4_f1a.wav	hua_t1_flower.jpg	hua_t4_paint.jpg	p2	T1-4_nv1	nv1	clickedleft	incorrect	0	966.6201882
version5	20	0	hua_t4_m3.wav	hua_t4_paint.jpg	hua_t1_flower.jpg	p1	T1-4_tv1	tv1	clickedleft	correct	1	1302.59923
version5	20	0	mao_t1_m3.wav	mao_t1_cat.jpg	mao_t2_anchor.jpg	p1	T1-2_tv1	tv1	clickedleft	correct	1	1126.551326
version5	20	0	hua_t1_m3.wav	hua_t4_paint.jpg	hua_t1_flower.jpg	p2	T1-4_tv1	tv1	clickedright	correct	1	1046.783576
version5	20	0	wan_t2_f1a.wav	wan_t3_bowl.jpg	wan_t2_play.jpg	p2	T2-3_nv1	nv1	clickedright	correct	1	2000.062874
version5	20	0	niu_t3_f1a.wav	niu_t3_button.jpg	niu_t2_cow.jpg	p1	T2-3_nv1	nv1	clickedright	incorrect	0	2762.159966
version5	20	0	mao_t2_f1a.wav	mao_t2_anchor.jpg	mao_t1_cat.jpg	p1	T1-2_nv1	nv1	clickedright	incorrect	0	904.7262618
version5	20	0	xie_t2_m3.wav	xie_t2_shoe.jpg	xie_t4_crab.jpg	p1	T2-4_tv1	tv1	clickedright	incorrect	0	1174.212147
version5	20	0	wan_t2_m3.wav	wan_t2_play.jpg	wan_t3_bowl.jpg	p1	T2-3_tv1	tv1	clickedleft	correct	1	1014.822926
version5	20	0	shu_t1_f1a.wav	shu_t3_mouse.jpg	shu_t1_comb.jpg	p2	T1-3_nv1	nv1	clickedright	correct	1	1291.540205
version5	20	0	shu_t1_m3.wav	shu_t1_comb.jpg	shu_t3_mouse.jpg	p1	T1-3_tv1	tv1	clickedleft	correct	1	1438.753636
version5	20	0	mi_t4_m3.wav	mi_t3_rice.jpg	mi_t4_honey.jpg	p2	T3-4_tv1	tv1	clickedright	correct	1	1374.769461
version5	20	0	niu_t2_f1a.wav	niu_t3_button.jpg	niu_t2_cow.jpg	p2	T2-3_nv1	nv1	clickedright	correct	1	1534.399059
version5	20	0	bi_t2_f1a.wav	bi_t3_pen.jpg	bi_t2_nose.jpg	p2	T2-3_nv1	nv1	clickedright	correct	1	891.4439692
version5	20	0	ba_t1_f1a.wav	ba_t4_father.jpg	ba_t1_eight.jpg	p2	T1-4_nv1	nv1	clickedright	correct	1	1838.998717
version1	21	1	hua_t1_f1a.wav	hua_t4_paint.jpg	hua_t1_flower.jpg	p2	T1-4	tv1	clickedright	correct	1	1006.508554
version1	21	1	hua_t1_f2a.wav	hua_t4_paint.jpg	hua_t1_flower.jpg	p2	T1-4	nv1	clickedright	correct	1	1505.449957
version1	21	1	wan_t2_f1a.wav	wan_t3_bowl.jpg	wan_t2_play.jpg	p2	T2-3	tv1	clickedleft	incorrect	0	2165.644568
version1	21	1	di_t4_f1a.wav	di_t2_siren.jpg	di_t4_earth.jpg	p2	T2-4	tv1	clickedleft	incorrect	0	1800.045338
version1	21	1	wan_t3_f2a.wav	wan_t3_bowl.jpg	wan_t2_play.jpg	p1	T2-3	nv1	clickedright	incorrect	0	2716.84645
version1	21	1	chuang_t1_f2a.wav	chuang_t1_window.jpg	chuang_t2_bed.jpg	p1	T1-2	nv1	clickedright	incorrect	0	3397.143285
version1	21	1	zhu_t1_f1a.wav	zhu_t1_pig.jpg	zhu_t4_pour.jpg	p1	T1-4	tv1	clickedleft	correct	1	1620.500428
version1	21	1	zhu_t4_f2a.wav	zhu_t1_pig.jpg	zhu_t4_pour.jpg	p2	T1-4	nv1	clickedright	correct	1	1476.86698
version1	21	1	dan_t3_f1a.wav	dan_t4_egg.jpg	dan_t3_brush.jpg	p2	T3-4	tv1	clickedright	correct	1	1250.885372
version1	21	1	qian_t1_f1a.wav	qian_t2_money.jpg	qian_t1_swing.jpg	p2	T1-2	tv1	clickedleft	incorrect	0	1482.873824
version1	21	1	wan_t3_f1a.wav	wan_t2_play.jpg	wan_t3_bowl.jpg	p2	T2-3	tv1	clickedright	correct	1	988.8062447
version1	21	1	dan_t4_f1a.wav	dan_t4_egg.jpg	dan_t3_brush.jpg	p1	T3-4	tv1	clickedright	incorrect	0	1100.687767
version1	21	1	yan_t4_f2a.wav	yan_t4_flame.jpg	yan_t3_eye.jpg	p1	T3-4	nv1	clickedleft	correct	1	1092.705304
version1	21	1	ba_t1_f2a.wav	ba_t1_eight.jpg	ba_t4_father.jpg	p1	T1-4	nv1	clickedright	incorrect	0	1539.368263
version1	21	1	xie_t2_f2a.wav	xie_t4_crab.jpg	xie_t2_shoe.jpg	p2	T2-4	nv1	clickedright	correct	1	1331.391788
version1	21	1	yun_t2_f1a.wav	yun_t4_iron.jpg	yun_t2_cloud.jpg	p2	T2-4	tv1	clickedleft	incorrect	0	2156.545766
version1	21	1	jiao_t3_f1a.wav	jiao_t3_foot.jpg	jiao_t1_glue.jpg	p1	T1-3	tv1	clickedleft	correct	1	1565.315227
version1	21	1	niu_t3_f2a.wav	niu_t3_button.jpg	niu_t2_cow.jpg	p1	T2-3	nv1	clickedright	incorrect	0	1480.052609
version1	21	1	qian_t1_f2a.wav	qian_t2_money.jpg	qian_t1_swing.jpg	p2	T1-2	nv1	clickedright	correct	1	1180.882378
version1	21	1	bi_t2_f2a.wav	bi_t3_pen.jpg	bi_t2_nose.jpg	p2	T2-3	nv1	clickedright	correct	1	1276.775021
version1	21	1	mi_t3_f1a.wav	mi_t4_honey.jpg	mi_t3_rice.jpg	p2	T3-4	tv1	clickedright	correct	1	1075.565441
version1	21	1	xie_t4_f1a.wav	xie_t4_crab.jpg	xie_t2_shoe.jpg	p1	T2-4	tv1	clickedleft	correct	1	1348.991018
version1	21	1	shu_t3_f1a.wav	shu_t3_mouse.jpg	shu_t1_comb.jpg	p1	T1-3	tv1	clickedleft	correct	1	1300.447819
version1	21	1	yun_t4_f1a.wav	yun_t2_cloud.jpg	yun_t4_iron.jpg	p2	T2-4	tv1	clickedleft	incorrect	0	1372.837468
version1	21	1	xie_t2_f1a.wav	xie_t4_crab.jpg	xie_t2_shoe.jpg	p2	T2-4	tv1	clickedright	correct	1	1236.770744
version1	21	1	bi_t3_f2a.wav	bi_t2_nose.jpg	bi_t3_pen.jpg	p2	T2-3	nv1	clickedleft	incorrect	0	1733.236955
version1	21	1	hua_t4_f1a.wav	hua_t1_flower.jpg	hua_t4_paint.jpg	p2	T1-4	tv1	clickedright	correct	1	1188.840034
version1	21	1	shu_t1_f1a.wav	shu_t1_comb.jpg	shu_t3_mouse.jpg	p1	T1-3	tv1	clickedleft	correct	1	892.8695466
version1	21	1	mao_t1_f2a.wav	mao_t2_anchor.jpg	mao_t1_cat.jpg	p2	T1-2	nv1	clickedright	correct	1	1628.178358
version1	21	1	yun_t2_f2a.wav	yun_t2_cloud.jpg	yun_t4_iron.jpg	p1	T2-4	nv1	clickedleft	correct	1	1508.9213
version1	21	1	zhu_t1_f2a.wav	zhu_t1_pig.jpg	zhu_t4_pour.jpg	p1	T1-4	nv1	clickedleft	correct	1	2595.10308
version1	21	1	wan_t2_f2a.wav	wan_t2_play.jpg	wan_t3_bowl.jpg	p1	T2-3	nv1	clickedleft	correct	1	988.9110351
version1	21	1	zhu_t4_f1a.wav	zhu_t1_pig.jpg	zhu_t4_pour.jpg	p2	T1-4	tv1	clickedright	correct	1	1212.632164
version1	21	1	jiao_t1_f2a.wav	jiao_t1_glue.jpg	jiao_t3_foot.jpg	p1	T1-3	nv1	clickedleft	correct	1	1669.205731
version1	21	1	mi_t3_f2a.wav	mi_t3_rice.jpg	mi_t4_honey.jpg	p1	T3-4	nv1	clickedleft	correct	1	1964.699743
version1	21	1	qian_t2_f2a.wav	qian_t2_money.jpg	qian_t1_swing.jpg	p1	T1-2	nv1	clickedleft	correct	1	924.867408
version1	21	1	xue_t1_f1a.wav	xue_t1_boot.jpg	xue_t3_snow.jpg	p1	T1-3	tv1	clickedleft	correct	1	1625.941831
version1	21	1	xue_t3_f1a.wav	xue_t1_boot.jpg	xue_t3_snow.jpg	p2	T1-3	tv1	clickedright	correct	1	1132.937126
version1	21	1	shu_t3_f2a.wav	shu_t1_comb.jpg	shu_t3_mouse.jpg	p2	T1-3	nv1	clickedleft	incorrect	0	1236.340034
version1	21	1	di_t2_f2a.wav	di_t4_earth.jpg	di_t2_siren.jpg	p2	T2-4	nv1	clickedleft	incorrect	0	2300.956801
version1	21	1	dan_t3_f2a.wav	dan_t4_egg.jpg	dan_t3_brush.jpg	p2	T3-4	nv1	clickedleft	incorrect	0	941.037639
version1	21	1	dan_t4_f2a.wav	dan_t4_egg.jpg	dan_t3_brush.jpg	p1	T3-4	nv1	clickedleft	correct	1	1197.106074
version1	21	1	hua_t4_f2a.wav	hua_t4_paint.jpg	hua_t1_flower.jpg	p1	T1-4	nv1	clickedleft	correct	1	1219.952096
version1	21	1	bi_t2_f1a.wav	bi_t2_nose.jpg	bi_t3_pen.jpg	p1	T2-3	tv1	clickedright	incorrect	0	1293.224551
version1	21	1	bi_t3_f1a.wav	bi_t2_nose.jpg	bi_t3_pen.jpg	p2	T2-3	tv1	clickedright	correct	1	1085.1142
version1	21	1	di_t2_f1a.wav	di_t4_earth.jpg	di_t2_siren.jpg	p2	T2-4	tv1	clickedright	correct	1	901.0791275
version1	21	1	jiao_t1_f1a.wav	jiao_t3_foot.jpg	jiao_t1_glue.jpg	p2	T1-3	tv1	clickedleft	incorrect	0	4180.886228
version1	21	1	mao_t1_f1a.wav	mao_t2_anchor.jpg	mao_t1_cat.jpg	p2	T1-2	tv1	clickedright	correct	1	1996.685201
version1	21	1	niu_t3_f1a.wav	niu_t2_cow.jpg	niu_t3_button.jpg	p2	T2-3	tv1	clickedleft	incorrect	0	1931.858426
version1	21	1	mao_t2_f2a.wav	mao_t1_cat.jpg	mao_t2_anchor.jpg	p2	T1-2	nv1	clickedright	correct	1	1068.786997
version1	21	1	jiao_t3_f2a.wav	jiao_t1_glue.jpg	jiao_t3_foot.jpg	p2	T1-3	nv1	clickedright	correct	1	1469.007271
version1	21	1	mi_t4_f2a.wav	mi_t4_honey.jpg	mi_t3_rice.jpg	p1	T3-4	nv1	clickedleft	correct	1	956.6625321
version1	21	1	ba_t4_f2a.wav	ba_t4_father.jpg	ba_t1_eight.jpg	p1	T1-4	nv1	clickedleft	correct	1	805.1659538
version1	21	1	ba_t1_f1a.wav	ba_t4_father.jpg	ba_t1_eight.jpg	p2	T1-4	tv1	clickedright	correct	1	1157.171514
version1	21	1	niu_t2_f1a.wav	niu_t2_cow.jpg	niu_t3_button.jpg	p1	T2-3	tv1	clickedleft	correct	1	1764.918306
version1	21	1	yun_t4_f2a.wav	yun_t4_iron.jpg	yun_t2_cloud.jpg	p1	T2-4	nv1	clickedleft	correct	1	1132.61805
version1	21	1	yan_t4_f1a.wav	yan_t4_flame.jpg	yan_t3_eye.jpg	p1	T3-4	tv1	clickedleft	correct	1	1468.845167
version1	21	1	xue_t1_f2a.wav	xue_t3_snow.jpg	xue_t1_boot.jpg	p2	T1-3	nv1	clickedright	correct	1	1908.721985
version1	21	1	shu_t1_f2a.wav	shu_t1_comb.jpg	shu_t3_mouse.jpg	p1	T1-3	nv1	clickedleft	correct	1	1084.905047
version1	21	1	yan_t3_f2a.wav	yan_t4_flame.jpg	yan_t3_eye.jpg	p2	T3-4	nv1	clickedright	correct	1	1012.637725
version1	21	1	di_t4_f2a.wav	di_t4_earth.jpg	di_t2_siren.jpg	p1	T2-4	nv1	clickedleft	correct	1	1541.032079
version1	21	1	mi_t4_f1a.wav	mi_t3_rice.jpg	mi_t4_honey.jpg	p2	T3-4	tv1	clickedright	correct	1	3140.884517
version1	21	1	qian_t2_f1a.wav	qian_t2_money.jpg	qian_t1_swing.jpg	p1	T1-2	tv1	clickedleft	correct	1	1404.840034
version1	21	1	chuang_t2_f2a.wav	chuang_t2_bed.jpg	chuang_t1_window.jpg	p1	T1-2	nv1	clickedright	incorrect	0	1525.025663
version1	21	1	xue_t3_f2a.wav	xue_t1_boot.jpg	xue_t3_snow.jpg	p2	T1-3	nv1	clickedright	correct	1	1300.727973
version1	21	1	xie_t4_f2a.wav	xie_t4_crab.jpg	xie_t2_shoe.jpg	p1	T2-4	nv1	clickedleft	correct	1	1509.001711
version1	21	1	chuang_t2_f1a.wav	chuang_t1_window.jpg	chuang_t2_bed.jpg	p2	T1-2	tv1	clickedleft	incorrect	0	1477.071001
version1	21	1	mao_t2_f1a.wav	mao_t2_anchor.jpg	mao_t1_cat.jpg	p1	T1-2	tv1	clickedleft	correct	1	1860.891788
version1	21	1	ba_t4_f1a.wav	ba_t1_eight.jpg	ba_t4_father.jpg	p2	T1-4	tv1	clickedleft	incorrect	0	3949.130026
version1	21	1	chuang_t1_f1a.wav	chuang_t2_bed.jpg	chuang_t1_window.jpg	p2	T1-2	tv1	clickedleft	incorrect	0	1037.37083
version1	21	1	niu_t2_f2a.wav	niu_t3_button.jpg	niu_t2_cow.jpg	p2	T2-3	nv1	clickedright	correct	1	963.8006843
version1	21	1	yan_t3_f1a.wav	yan_t4_flame.jpg	yan_t3_eye.jpg	p2	T3-4	tv1	clickedright	correct	1	940.8887938
version2	22	0	zhu_t4_f3a.wav	zhu_t4_pour.jpg	zhu_t1_pig.jpg	p1	T1-4	nv1	clickedleft	correct	1	1561.396493
version2	22	0	chuang_t1_f3a.wav	chuang_t1_window.jpg	chuang_t2_bed.jpg	p1	T1-2	nv1	clickedright	incorrect	0	2418.988024
version2	22	0	ba_t4_f3a.wav	ba_t1_eight.jpg	ba_t4_father.jpg	p2	T1-4	nv1	clickedright	correct	1	1254.557742
version2	22	0	xue_t3_f2a.wav	xue_t1_boot.jpg	xue_t3_snow.jpg	p2	T1-3	tv1	clickedright	correct	1	1379.538922
version2	22	0	dan_t3_f3a.wav	dan_t4_egg.jpg	dan_t3_brush.jpg	p2	T3-4	nv1	clickedright	correct	1	1437.6142
version2	22	0	bi_t2_f2a.wav	bi_t3_pen.jpg	bi_t2_nose.jpg	p2	T2-3	tv1	clickedright	correct	1	1269.096236
version2	22	0	dan_t4_f2a.wav	dan_t3_brush.jpg	dan_t4_egg.jpg	p2	T3-4	tv1	clickedright	correct	1	1381.204448
version2	22	0	mi_t3_f2a.wav	mi_t3_rice.jpg	mi_t4_honey.jpg	p1	T3-4	tv1	clickedleft	correct	1	2044.883661
version2	22	0	ba_t1_f2a.wav	ba_t4_father.jpg	ba_t1_eight.jpg	p2	T1-4	tv1	clickedright	correct	1	1165.344311
version2	22	0	mi_t3_f3a.wav	mi_t4_honey.jpg	mi_t3_rice.jpg	p2	T3-4	nv1	clickedright	correct	1	1132.804962
version2	22	0	mi_t4_f2a.wav	mi_t4_honey.jpg	mi_t3_rice.jpg	p1	T3-4	tv1	clickedleft	correct	1	1045.154833
version2	22	0	niu_t3_f2a.wav	niu_t3_button.jpg	niu_t2_cow.jpg	p1	T2-3	tv1	clickedleft	correct	1	1244.089393
version2	22	0	mi_t4_f3a.wav	mi_t3_rice.jpg	mi_t4_honey.jpg	p2	T3-4	nv1	clickedright	correct	1	2140.811805
version2	22	0	chuang_t2_f2a.wav	chuang_t2_bed.jpg	chuang_t1_window.jpg	p1	T1-2	tv1	clickedleft	correct	1	1749.236955
version2	22	0	yan_t3_f3a.wav	yan_t4_flame.jpg	yan_t3_eye.jpg	p2	T3-4	nv1	clickedright	correct	1	1588.388366
version2	22	0	mao_t2_f2a.wav	mao_t2_anchor.jpg	mao_t1_cat.jpg	p1	T1-2	tv1	clickedleft	correct	1	1180.433276
version2	22	0	qian_t1_f3a.wav	qian_t2_money.jpg	qian_t1_swing.jpg	p2	T1-2	nv1	clickedleft	incorrect	0	1555.215569
version2	22	0	shu_t3_f2a.wav	shu_t1_comb.jpg	shu_t3_mouse.jpg	p2	T1-3	tv1	clickedright	correct	1	1479.915312
version2	22	0	xie_t4_f3a.wav	xie_t4_crab.jpg	xie_t2_shoe.jpg	p1	T2-4	nv1	clickedleft	correct	1	1558.992301
version2	22	0	zhu_t1_f3a.wav	zhu_t4_pour.jpg	zhu_t1_pig.jpg	p2	T1-4	nv1	clickedright	correct	1	1318.978186
version2	22	0	hua_t1_f3a.wav	hua_t1_flower.jpg	hua_t4_paint.jpg	p1	T1-4	nv1	clickedleft	correct	1	1581.61976
version2	22	0	dan_t4_f3a.wav	dan_t4_egg.jpg	dan_t3_brush.jpg	p1	T3-4	nv1	clickedleft	correct	1	1181.394354
version2	22	0	yun_t4_f3a.wav	yun_t4_iron.jpg	yun_t2_cloud.jpg	p1	T2-4	nv1	clickedleft	correct	1	1069.31651
version2	22	0	yan_t4_f3a.wav	yan_t4_flame.jpg	yan_t3_eye.jpg	p1	T3-4	nv1	clickedleft	correct	1	1498.300257
version2	22	0	mao_t2_f3a.wav	mao_t1_cat.jpg	mao_t2_anchor.jpg	p2	T1-2	nv1	clickedright	correct	1	1297.762618
version2	22	0	niu_t2_f2a.wav	niu_t3_button.jpg	niu_t2_cow.jpg	p2	T2-3	tv1	clickedright	correct	1	1252.994867
version2	22	0	wan_t2_f2a.wav	wan_t3_bowl.jpg	wan_t2_play.jpg	p2	T2-3	tv1	clickedright	correct	1	1373.381095
version2	22	0	xie_t2_f3a.wav	xie_t4_crab.jpg	xie_t2_shoe.jpg	p2	T2-4	nv1	clickedright	correct	1	2090.332763
version2	22	0	qian_t2_f2a.wav	qian_t2_money.jpg	qian_t1_swing.jpg	p1	T1-2	tv1	clickedleft	correct	1	1540.93627
version2	22	0	niu_t3_f3a.wav	niu_t3_button.jpg	niu_t2_cow.jpg	p1	T2-3	nv1	clickedleft	correct	1	1489.967921
version2	22	0	zhu_t1_f2a.wav	zhu_t4_pour.jpg	zhu_t1_pig.jpg	p2	T1-4	tv1	clickedright	correct	1	1996.794696
version2	22	0	niu_t2_f3a.wav	niu_t2_cow.jpg	niu_t3_button.jpg	p1	T2-3	nv1	clickedleft	correct	1	1810.942686
version2	22	0	di_t2_f2a.wav	di_t2_siren.jpg	di_t4_earth.jpg	p1	T2-4	tv1	clickedleft	correct	1	1280.142857
version2	22	0	qian_t2_f3a.wav	qian_t2_money.jpg	qian_t1_swing.jpg	p1	T1-2	nv1	clickedleft	correct	1	1988.040633
version2	22	0	mao_t1_f3a.wav	mao_t1_cat.jpg	mao_t2_anchor.jpg	p1	T1-2	nv1	clickedleft	correct	1	2804.454234
version2	22	0	yun_t4_f2a.wav	yun_t2_cloud.jpg	yun_t4_iron.jpg	p2	T2-4	tv1	clickedright	correct	1	1301.066296
version2	22	0	shu_t3_f3a.wav	shu_t3_mouse.jpg	shu_t1_comb.jpg	p1	T1-3	nv1	clickedleft	correct	1	1370.74166
version2	22	0	zhu_t4_f2a.wav	zhu_t4_pour.jpg	zhu_t1_pig.jpg	p1	T1-4	tv1	clickedleft	correct	1	1188.818221
version2	22	0	dan_t3_f2a.wav	dan_t3_brush.jpg	dan_t4_egg.jpg	p1	T3-4	tv1	clickedleft	correct	1	1061.159538
version2	22	0	wan_t3_f3a.wav	wan_t2_play.jpg	wan_t3_bowl.jpg	p2	T2-3	nv1	clickedright	correct	1	1139.593242
version2	22	0	bi_t3_f3a.wav	bi_t2_nose.jpg	bi_t3_pen.jpg	p2	T2-3	nv1	clickedright	correct	1	1701.464927
version2	22	0	di_t4_f3a.wav	di_t2_siren.jpg	di_t4_earth.jpg	p2	T2-4	nv1	clickedright	correct	1	1118.410607
version2	22	0	xie_t2_f2a.wav	xie_t4_crab.jpg	xie_t2_shoe.jpg	p2	T2-4	tv1	clickedright	correct	1	1708.983747
version2	22	0	shu_t1_f2a.wav	shu_t1_comb.jpg	shu_t3_mouse.jpg	p1	T1-3	tv1	clickedleft	correct	1	1925.056031
version2	22	0	yun_t2_f2a.wav	yun_t4_iron.jpg	yun_t2_cloud.jpg	p2	T2-4	tv1	clickedright	correct	1	1092.15911
version2	22	0	yun_t2_f3a.wav	yun_t2_cloud.jpg	yun_t4_iron.jpg	p1	T2-4	nv1	clickedright	incorrect	0	2366.968349
version2	22	0	jiao_t3_f3a.wav	jiao_t3_foot.jpg	jiao_t1_glue.jpg	p1	T1-3	nv1	clickedleft	correct	1	1183.227117
version2	22	0	yan_t4_f2a.wav	yan_t3_eye.jpg	yan_t4_flame.jpg	p2	T3-4	tv1	clickedright	correct	1	1733.054748
version2	22	0	xue_t1_f3a.wav	xue_t3_snow.jpg	xue_t1_boot.jpg	p2	T1-3	nv1	clickedright	correct	1	1180.398631
version2	22	0	ba_t4_f2a.wav	ba_t4_father.jpg	ba_t1_eight.jpg	p1	T1-4	tv1	clickedleft	correct	1	1109.307956
version2	22	0	jiao_t3_f2a.wav	jiao_t1_glue.jpg	jiao_t3_foot.jpg	p2	T1-3	tv1	clickedright	correct	1	1453.222412
version2	22	0	bi_t3_f2a.wav	bi_t2_nose.jpg	bi_t3_pen.jpg	p2	T2-3	tv1	clickedright	correct	1	1429.037211
version2	22	0	xue_t3_f3a.wav	xue_t3_snow.jpg	xue_t1_boot.jpg	p1	T1-3	nv1	clickedleft	correct	1	1317.624465
version2	22	0	xue_t1_f2a.wav	xue_t1_boot.jpg	xue_t3_snow.jpg	p1	T1-3	tv1	clickedleft	correct	1	1212.901625
version2	22	0	jiao_t1_f3a.wav	jiao_t1_glue.jpg	jiao_t3_foot.jpg	p1	T1-3	nv1	clickedleft	correct	1	1779.434559
version2	22	0	hua_t4_f3a.wav	hua_t1_flower.jpg	hua_t4_paint.jpg	p2	T1-4	nv1	clickedright	correct	1	1339.065441
version2	22	0	wan_t2_f3a.wav	wan_t3_bowl.jpg	wan_t2_play.jpg	p2	T2-3	nv1	clickedright	correct	1	1708.050043
version2	22	0	jiao_t1_f2a.wav	jiao_t1_glue.jpg	jiao_t3_foot.jpg	p1	T1-3	tv1	clickedleft	correct	1	1229.135158
version2	22	0	wan_t3_f2a.wav	wan_t2_play.jpg	wan_t3_bowl.jpg	p2	T2-3	tv1	clickedright	correct	1	2013.548332
version2	22	0	di_t2_f3a.wav	di_t4_earth.jpg	di_t2_siren.jpg	p2	T2-4	nv1	clickedright	correct	1	1506.458084
version2	22	0	chuang_t2_f3a.wav	chuang_t2_bed.jpg	chuang_t1_window.jpg	p1	T1-2	nv1	clickedleft	correct	1	1843.180068
version2	22	0	yan_t3_f2a.wav	yan_t3_eye.jpg	yan_t4_flame.jpg	p1	T3-4	tv1	clickedleft	correct	1	1837.224551
version2	22	0	hua_t1_f2a.wav	hua_t4_paint.jpg	hua_t1_flower.jpg	p2	T1-4	tv1	clickedright	correct	1	1325.263473
version2	22	0	ba_t1_f3a.wav	ba_t1_eight.jpg	ba_t4_father.jpg	p1	T1-4	nv1	clickedright	incorrect	0	1991.215141
version2	22	0	mao_t1_f2a.wav	mao_t1_cat.jpg	mao_t2_anchor.jpg	p1	T1-2	tv1	clickedleft	correct	1	1125.073995
version2	22	0	qian_t1_f2a.wav	qian_t2_money.jpg	qian_t1_swing.jpg	p2	T1-2	tv1	clickedright	correct	1	2301.010265
version2	22	0	bi_t2_f3a.wav	bi_t2_nose.jpg	bi_t3_pen.jpg	p1	T2-3	nv1	clickedleft	correct	1	1281.04491
version2	22	0	shu_t1_f3a.wav	shu_t1_comb.jpg	shu_t3_mouse.jpg	p1	T1-3	nv1	clickedleft	correct	1	1567.87639
version2	22	0	chuang_t1_f2a.wav	chuang_t1_window.jpg	chuang_t2_bed.jpg	p1	T1-2	tv1	clickedleft	correct	1	1125.462789
version2	22	0	di_t4_f2a.wav	di_t4_earth.jpg	di_t2_siren.jpg	p1	T2-4	tv1	clickedleft	correct	1	1397.04491
version2	22	0	xie_t4_f2a.wav	xie_t2_shoe.jpg	xie_t4_crab.jpg	p2	T2-4	tv1	clickedright	correct	1	2037.097947
version2	22	0	hua_t4_f2a.wav	hua_t4_paint.jpg	hua_t1_flower.jpg	p1	T1-4	tv1	clickedleft	correct	1	1253.352866
version3	23	1	qian_t2_f3a.wav	qian_t2_money.jpg	qian_t1_swing.jpg	p1	T1-2	tv1	clickedleft	correct	1	2691.027374
version3	23	1	di_t2_m2.wav	di_t4_earth.jpg	di_t2_siren.jpg	p2	T2-4	nv1	clickedright	correct	1	1503.613345
version3	23	1	mi_t4_m2.wav	mi_t4_honey.jpg	mi_t3_rice.jpg	p1	T3-4	nv1	clickedleft	correct	1	1617.001711
version3	23	1	xue_t3_m2.wav	xue_t1_boot.jpg	xue_t3_snow.jpg	p2	T1-3	nv1	clickedright	correct	1	2907.824209
version3	23	1	wan_t3_m2.wav	wan_t2_play.jpg	wan_t3_bowl.jpg	p2	T2-3	nv1	clickedright	correct	1	1380.49059
version3	23	1	yun_t2_f3a.wav	yun_t4_iron.jpg	yun_t2_cloud.jpg	p2	T2-4	tv1	clickedleft	incorrect	0	3796.463644
version3	23	1	xue_t3_f3a.wav	xue_t3_snow.jpg	xue_t1_boot.jpg	p1	T1-3	tv1	clickedright	incorrect	0	1835.644996
version3	23	1	niu_t3_f3a.wav	niu_t3_button.jpg	niu_t2_cow.jpg	p1	T2-3	tv1	clickedright	incorrect	0	2307.293413
version3	23	1	mao_t1_f3a.wav	mao_t1_cat.jpg	mao_t2_anchor.jpg	p1	T1-2	tv1	clickedleft	correct	1	2323.84089
version3	23	1	yan_t4_f3a.wav	yan_t3_eye.jpg	yan_t4_flame.jpg	p2	T3-4	tv1	clickedright	correct	1	1412.711719
version3	23	1	dan_t3_m2.wav	dan_t4_egg.jpg	dan_t3_brush.jpg	p2	T3-4	nv1	clickedright	correct	1	2315.821215
version3	23	1	bi_t3_m2.wav	bi_t3_pen.jpg	bi_t2_nose.jpg	p1	T2-3	nv1	clickedleft	correct	1	2020.257057
version3	23	1	zhu_t4_f3a.wav	zhu_t4_pour.jpg	zhu_t1_pig.jpg	p1	T1-4	tv1	clickedright	incorrect	0	1596.181352
version3	23	1	jiao_t1_f3a.wav	jiao_t1_glue.jpg	jiao_t3_foot.jpg	p1	T1-3	tv1	clickedleft	correct	1	3525.17237
version3	23	1	xie_t4_m2.wav	xie_t2_shoe.jpg	xie_t4_crab.jpg	p2	T2-4	nv1	clickedright	correct	1	5139.813944
version3	23	1	xue_t1_m2.wav	xue_t1_boot.jpg	xue_t3_snow.jpg	p1	T1-3	nv1	clickedleft	correct	1	3933.068435
version3	23	1	dan_t3_f3a.wav	dan_t4_egg.jpg	dan_t3_brush.jpg	p2	T3-4	tv1	clickedright	correct	1	1412.971343
version3	23	1	hua_t1_m2.wav	hua_t4_paint.jpg	hua_t1_flower.jpg	p2	T1-4	nv1	clickedleft	incorrect	0	6284.227545
version3	23	1	mi_t3_m2.wav	mi_t4_honey.jpg	mi_t3_rice.jpg	p2	T3-4	nv1	clickedright	correct	1	1604.867836
version3	23	1	zhu_t1_m2.wav	zhu_t1_pig.jpg	zhu_t4_pour.jpg	p1	T1-4	nv1	clickedleft	correct	1	1956.643285
version3	23	1	chuang_t2_f3a.wav	chuang_t2_bed.jpg	chuang_t1_window.jpg	p1	T1-2	tv1	clickedright	incorrect	0	1933.119333
version3	23	1	ba_t4_f3a.wav	ba_t4_father.jpg	ba_t1_eight.jpg	p1	T1-4	tv1	clickedleft	correct	1	4659.580838
version3	23	1	mao_t2_m2.wav	mao_t1_cat.jpg	mao_t2_anchor.jpg	p2	T1-2	nv1	clickedleft	incorrect	0	2756.917879
version3	23	1	dan_t4_f3a.wav	dan_t4_egg.jpg	dan_t3_brush.jpg	p1	T3-4	tv1	clickedleft	correct	1	1069.067151
version3	23	1	yun_t2_m2.wav	yun_t4_iron.jpg	yun_t2_cloud.jpg	p2	T2-4	nv1	clickedleft	incorrect	0	3212.772027
version3	23	1	di_t4_f3a.wav	di_t4_earth.jpg	di_t2_siren.jpg	p1	T2-4	tv1	clickedleft	correct	1	2980.448246
version3	23	1	chuang_t2_m2.wav	chuang_t2_bed.jpg	chuang_t1_window.jpg	p1	T1-2	nv1	clickedright	incorrect	0	4221.029085
version3	23	1	mao_t2_f3a.wav	mao_t2_anchor.jpg	mao_t1_cat.jpg	p1	T1-2	tv1	clickedleft	correct	1	1570.822498
version3	23	1	niu_t2_f3a.wav	niu_t2_cow.jpg	niu_t3_button.jpg	p1	T2-3	tv1	clickedleft	correct	1	4100.881095
version3	23	1	wan_t2_f3a.wav	wan_t2_play.jpg	wan_t3_bowl.jpg	p1	T2-3	tv1	clickedleft	correct	1	1404.878101
version3	23	1	ba_t1_f3a.wav	ba_t1_eight.jpg	ba_t4_father.jpg	p1	T1-4	tv1	clickedleft	correct	1	1037.129598
version3	23	1	xie_t2_m2.wav	xie_t4_crab.jpg	xie_t2_shoe.jpg	p2	T2-4	nv1	clickedright	correct	1	3365.029085
version3	23	1	shu_t1_m2.wav	shu_t1_comb.jpg	shu_t3_mouse.jpg	p1	T1-3	nv1	clickedleft	correct	1	1324.352438
version3	23	1	ba_t4_m2.wav	ba_t4_father.jpg	ba_t1_eight.jpg	p1	T1-4	nv1	clickedleft	correct	1	1085.164671
version3	23	1	niu_t3_m2.wav	niu_t3_button.jpg	niu_t2_cow.jpg	p1	T2-3	nv1	clickedleft	correct	1	916.8438837
version3	23	1	wan_t3_f3a.wav	wan_t3_bowl.jpg	wan_t2_play.jpg	p1	T2-3	tv1	clickedleft	correct	1	916.8357571
version3	23	1	xue_t1_f3a.wav	xue_t1_boot.jpg	xue_t3_snow.jpg	p1	T1-3	tv1	clickedleft	correct	1	3180.850727
version3	23	1	chuang_t1_m2.wav	chuang_t1_window.jpg	chuang_t2_bed.jpg	p1	T1-2	nv1	clickedleft	correct	1	1221.009837
version3	23	1	mi_t4_f3a.wav	mi_t3_rice.jpg	mi_t4_honey.jpg	p2	T3-4	tv1	clickedright	correct	1	1469.791702
version3	23	1	qian_t2_m2.wav	qian_t1_swing.jpg	qian_t2_money.jpg	p2	T1-2	nv1	clickedleft	incorrect	0	5067.89521
version3	23	1	jiao_t1_m2.wav	jiao_t3_foot.jpg	jiao_t1_glue.jpg	p2	T1-3	nv1	clickedleft	incorrect	0	2004.887083
version3	23	1	shu_t3_m2.wav	shu_t3_mouse.jpg	shu_t1_comb.jpg	p1	T1-3	nv1	clickedleft	correct	1	1220.124038
version3	23	1	yun_t4_m2.wav	yun_t2_cloud.jpg	yun_t4_iron.jpg	p2	T2-4	nv1	clickedright	correct	1	3988.862275
version3	23	1	mi_t3_f3a.wav	mi_t4_honey.jpg	mi_t3_rice.jpg	p2	T3-4	tv1	clickedright	correct	1	1555.224979
version3	23	1	qian_t1_f3a.wav	qian_t1_swing.jpg	qian_t2_money.jpg	p1	T1-2	tv1	clickedleft	correct	1	3972.893071
version3	23	1	dan_t4_m2.wav	dan_t4_egg.jpg	dan_t3_brush.jpg	p1	T3-4	nv1	clickedleft	correct	1	973.0761334
version3	23	1	shu_t1_f3a.wav	shu_t1_comb.jpg	shu_t3_mouse.jpg	p1	T1-3	tv1	clickedleft	correct	1	1172.808811
version3	23	1	zhu_t1_f3a.wav	zhu_t1_pig.jpg	zhu_t4_pour.jpg	p1	T1-4	tv1	clickedleft	correct	1	1316.944825
version3	23	1	niu_t2_m2.wav	niu_t3_button.jpg	niu_t2_cow.jpg	p2	T2-3	nv1	clickedleft	incorrect	0	1220.794696
version3	23	1	jiao_t3_m2.wav	jiao_t3_foot.jpg	jiao_t1_glue.jpg	p1	T1-3	nv1	clickedright	incorrect	0	2220.988879
version3	23	1	yan_t4_m2.wav	yan_t4_flame.jpg	yan_t3_eye.jpg	p1	T3-4	nv1	clickedleft	correct	1	1389.072712
version3	23	1	hua_t4_f3a.wav	hua_t4_paint.jpg	hua_t1_flower.jpg	p1	T1-4	tv1	clickedleft	correct	1	1341.145851
version3	23	1	yun_t4_f3a.wav	yun_t2_cloud.jpg	yun_t4_iron.jpg	p2	T2-4	tv1	clickedright	correct	1	2044.719418
version3	23	1	bi_t2_m2.wav	bi_t3_pen.jpg	bi_t2_nose.jpg	p2	T2-3	nv1	clickedleft	incorrect	0	1876.907186
version3	23	1	hua_t4_m2.wav	hua_t4_paint.jpg	hua_t1_flower.jpg	p1	T1-4	nv1	clickedleft	correct	1	1340.834902
version3	23	1	chuang_t1_f3a.wav	chuang_t1_window.jpg	chuang_t2_bed.jpg	p1	T1-2	tv1	clickedleft	correct	1	917.3588537
version3	23	1	xie_t2_f3a.wav	xie_t2_shoe.jpg	xie_t4_crab.jpg	p1	T2-4	tv1	clickedright	incorrect	0	1452.875107
version3	23	1	jiao_t3_f3a.wav	jiao_t3_foot.jpg	jiao_t1_glue.jpg	p1	T1-3	tv1	clickedleft	correct	1	1348.777588
version3	23	1	yan_t3_f3a.wav	yan_t3_eye.jpg	yan_t4_flame.jpg	p1	T3-4	tv1	clickedleft	correct	1	1636.937126
version3	23	1	ba_t1_m2.wav	ba_t4_father.jpg	ba_t1_eight.jpg	p2	T1-4	nv1	clickedright	correct	1	948.3977759
version3	23	1	bi_t3_f3a.wav	bi_t2_nose.jpg	bi_t3_pen.jpg	p2	T2-3	tv1	clickedright	correct	1	981.1685201
version3	23	1	bi_t2_f3a.wav	bi_t3_pen.jpg	bi_t2_nose.jpg	p2	T2-3	tv1	clickedright	correct	1	1365.076561
version3	23	1	di_t2_f3a.wav	di_t4_earth.jpg	di_t2_siren.jpg	p2	T2-4	tv1	clickedleft	incorrect	0	3556.985458
version3	23	1	wan_t2_m2.wav	wan_t2_play.jpg	wan_t3_bowl.jpg	p1	T2-3	nv1	clickedleft	correct	1	1172.937553
version3	23	1	yan_t3_m2.wav	yan_t4_flame.jpg	yan_t3_eye.jpg	p2	T3-4	nv1	clickedright	correct	1	1861.033362
version3	23	1	xie_t4_f3a.wav	xie_t4_crab.jpg	xie_t2_shoe.jpg	p1	T2-4	tv1	clickedleft	correct	1	2251.695894
version3	23	1	di_t4_m2.wav	di_t4_earth.jpg	di_t2_siren.jpg	p1	T2-4	nv1	clickedleft	correct	1	1572.980325
version3	23	1	hua_t1_f3a.wav	hua_t1_flower.jpg	hua_t4_paint.jpg	p1	T1-4	tv1	clickedleft	correct	1	1029.946536
version3	23	1	zhu_t4_m2.wav	zhu_t4_pour.jpg	zhu_t1_pig.jpg	p1	T1-4	nv1	clickedleft	correct	1	1483.924294
version3	23	1	qian_t1_m2.wav	qian_t1_swing.jpg	qian_t2_money.jpg	p1	T1-2	nv1	clickedleft	correct	1	3484.87083
version3	23	1	mao_t1_m2.wav	mao_t1_cat.jpg	mao_t2_anchor.jpg	p1	T1-2	nv1	clickedright	incorrect	0	1765.011976
version3	23	1	shu_t3_f3a.wav	shu_t3_mouse.jpg	shu_t1_comb.jpg	p1	T1-3	tv1	clickedleft	correct	1	2836.582549
version4	24	0	mi_t4_m2.wav	mi_t4_honey.jpg	mi_t3_rice.jpg	p1	T3-4	tv1	clickedleft	correct	1	1743.932421
version4	24	0	zhu_t4_m3.wav	zhu_t1_pig.jpg	zhu_t4_pour.jpg	p2	T1-4	nv1	clickedright	correct	1	1185.727973
version4	24	0	hua_t1_m2.wav	hua_t1_flower.jpg	hua_t4_paint.jpg	p1	T1-4	tv1	clickedleft	correct	1	1209.369547
version4	24	0	xue_t1_m2.wav	xue_t3_snow.jpg	xue_t1_boot.jpg	p2	T1-3	tv1	clickedright	correct	1	1610.480753
version4	24	0	ba_t4_m3.wav	ba_t1_eight.jpg	ba_t4_father.jpg	p2	T1-4	nv1	clickedright	correct	1	1003.398631
version4	24	0	di_t4_m3.wav	di_t4_earth.jpg	di_t2_siren.jpg	p1	T2-4	nv1	clickedleft	correct	1	1226.427288
version4	24	0	qian_t2_m2.wav	qian_t1_swing.jpg	qian_t2_money.jpg	p2	T1-2	tv1	clickedright	correct	1	2595.115056
version4	24	0	zhu_t4_m2.wav	zhu_t1_pig.jpg	zhu_t4_pour.jpg	p2	T1-4	tv1	clickedright	correct	1	5916.943541
version4	24	0	xue_t1_m3.wav	xue_t3_snow.jpg	xue_t1_boot.jpg	p2	T1-3	nv1	clickedleft	incorrect	0	1717.106074
version4	24	0	chuang_t1_m2.wav	chuang_t2_bed.jpg	chuang_t1_window.jpg	p2	T1-2	tv1	clickedright	correct	1	1068.547049
version4	24	0	jiao_t3_m2.wav	jiao_t1_glue.jpg	jiao_t3_foot.jpg	p2	T1-3	tv1	clickedright	correct	1	1605.29213
version4	24	0	jiao_t3_m3.wav	jiao_t3_foot.jpg	jiao_t1_glue.jpg	p1	T1-3	nv1	clickedright	incorrect	0	1204.866553
version4	24	0	wan_t2_m2.wav	wan_t3_bowl.jpg	wan_t2_play.jpg	p2	T2-3	tv1	clickedright	correct	1	1156.555603
version4	24	0	shu_t3_m2.wav	shu_t3_mouse.jpg	shu_t1_comb.jpg	p1	T1-3	tv1	clickedleft	correct	1	1500.535928
version4	24	0	wan_t2_m3.wav	wan_t2_play.jpg	wan_t3_bowl.jpg	p1	T2-3	nv1	clickedleft	correct	1	1237.141574
version4	24	0	jiao_t1_m3.wav	jiao_t1_glue.jpg	jiao_t3_foot.jpg	p1	T1-3	nv1	clickedleft	correct	1	3188.91574
version4	24	0	yun_t4_m2.wav	yun_t4_iron.jpg	yun_t2_cloud.jpg	p1	T2-4	tv1	clickedright	incorrect	0	4836.665098
version4	24	0	qian_t1_m3.wav	qian_t2_money.jpg	qian_t1_swing.jpg	p2	T1-2	nv1	clickedleft	incorrect	0	1236.864414
version4	24	0	wan_t3_m3.wav	wan_t2_play.jpg	wan_t3_bowl.jpg	p2	T2-3	nv1	clickedleft	incorrect	0	4580.398204
version4	24	0	jiao_t1_m2.wav	jiao_t1_glue.jpg	jiao_t3_foot.jpg	p1	T1-3	tv1	clickedleft	correct	1	3308.933704
version4	24	0	mao_t2_m2.wav	mao_t2_anchor.jpg	mao_t1_cat.jpg	p1	T1-2	tv1	clickedleft	correct	1	1196.729683
version4	24	0	di_t4_m2.wav	di_t2_siren.jpg	di_t4_earth.jpg	p2	T2-4	tv1	clickedright	correct	1	1308.750642
version4	24	0	mi_t3_m2.wav	mi_t4_honey.jpg	mi_t3_rice.jpg	p2	T3-4	tv1	clickedright	correct	1	1053.133447
version4	24	0	yan_t3_m2.wav	yan_t4_flame.jpg	yan_t3_eye.jpg	p2	T3-4	tv1	clickedright	correct	1	1437.295979
version4	24	0	yan_t4_m3.wav	yan_t3_eye.jpg	yan_t4_flame.jpg	p2	T3-4	nv1	clickedright	correct	1	1069.107784
version4	24	0	ba_t1_m2.wav	ba_t4_father.jpg	ba_t1_eight.jpg	p2	T1-4	tv1	clickedright	correct	1	1077.018392
version4	24	0	yun_t2_m2.wav	yun_t4_iron.jpg	yun_t2_cloud.jpg	p2	T2-4	tv1	clickedright	correct	1	1084.893926
version4	24	0	bi_t2_m2.wav	bi_t2_nose.jpg	bi_t3_pen.jpg	p1	T2-3	tv1	clickedleft	correct	1	940.6317365
version4	24	0	shu_t3_m3.wav	shu_t3_mouse.jpg	shu_t1_comb.jpg	p1	T1-3	nv1	clickedleft	correct	1	3445.124038
version4	24	0	niu_t3_m3.wav	niu_t3_button.jpg	niu_t2_cow.jpg	p1	T2-3	nv1	clickedright	incorrect	0	2561.955518
version4	24	0	chuang_t1_m3.wav	chuang_t1_window.jpg	chuang_t2_bed.jpg	p1	T1-2	nv1	clickedright	incorrect	0	3333.18734
version4	24	0	dan_t4_m2.wav	dan_t3_brush.jpg	dan_t4_egg.jpg	p2	T3-4	tv1	clickedright	correct	1	1444.014542
version4	24	0	mao_t1_m3.wav	mao_t2_anchor.jpg	mao_t1_cat.jpg	p2	T1-2	nv1	clickedleft	incorrect	0	6069.024808
version4	24	0	hua_t4_m3.wav	hua_t4_paint.jpg	hua_t1_flower.jpg	p1	T1-4	nv1	clickedleft	correct	1	5092.856287
version4	24	0	yan_t3_m3.wav	yan_t3_eye.jpg	yan_t4_flame.jpg	p1	T3-4	nv1	clickedleft	correct	1	3517.1142
version4	24	0	wan_t3_m2.wav	wan_t2_play.jpg	wan_t3_bowl.jpg	p2	T2-3	tv1	clickedright	correct	1	1869.131309
version4	24	0	niu_t2_m2.wav	niu_t3_button.jpg	niu_t2_cow.jpg	p2	T2-3	tv1	clickedright	correct	1	1500.840462
version4	24	0	dan_t3_m2.wav	dan_t3_brush.jpg	dan_t4_egg.jpg	p1	T3-4	tv1	clickedleft	correct	1	1085.094098
version4	24	0	xie_t4_m3.wav	xie_t2_shoe.jpg	xie_t4_crab.jpg	p2	T2-4	nv1	clickedright	correct	1	2363.036784
version4	24	0	mi_t4_m3.wav	mi_t4_honey.jpg	mi_t3_rice.jpg	p1	T3-4	nv1	clickedleft	correct	1	2053.197177
version4	24	0	niu_t2_m3.wav	niu_t3_button.jpg	niu_t2_cow.jpg	p2	T2-3	nv1	clickedright	correct	1	1132.894782
version4	24	0	bi_t2_m3.wav	bi_t3_pen.jpg	bi_t2_nose.jpg	p2	T2-3	nv1	clickedright	correct	1	5413.254491
version4	24	0	shu_t1_m2.wav	shu_t1_comb.jpg	shu_t3_mouse.jpg	p1	T1-3	tv1	clickedleft	correct	1	1245.172797
version4	24	0	shu_t1_m3.wav	shu_t3_mouse.jpg	shu_t1_comb.jpg	p2	T1-3	nv1	clickedright	correct	1	5901.264328
version4	24	0	di_t2_m3.wav	di_t4_earth.jpg	di_t2_siren.jpg	p2	T2-4	nv1	clickedright	correct	1	1549.113772
version4	24	0	qian_t1_m2.wav	qian_t2_money.jpg	qian_t1_swing.jpg	p2	T1-2	tv1	clickedright	correct	1	2668.873396
version4	24	0	hua_t1_m3.wav	hua_t1_flower.jpg	hua_t4_paint.jpg	p1	T1-4	nv1	clickedright	incorrect	0	3549.195038
version4	24	0	yan_t4_m2.wav	yan_t4_flame.jpg	yan_t3_eye.jpg	p1	T3-4	tv1	clickedleft	correct	1	1893.069718
version4	24	0	bi_t3_m2.wav	bi_t2_nose.jpg	bi_t3_pen.jpg	p2	T2-3	tv1	clickedright	correct	1	2253.161249
version4	24	0	mi_t3_m3.wav	mi_t4_honey.jpg	mi_t3_rice.jpg	p2	T3-4	nv1	clickedright	correct	1	1285.097947
version4	24	0	di_t2_m2.wav	di_t4_earth.jpg	di_t2_siren.jpg	p2	T2-4	tv1	clickedright	correct	1	2516.502994
version4	24	0	zhu_t1_m2.wav	zhu_t1_pig.jpg	zhu_t4_pour.jpg	p1	T1-4	tv1	clickedleft	correct	1	1061.065013
version4	24	0	yun_t2_m3.wav	yun_t4_iron.jpg	yun_t2_cloud.jpg	p2	T2-4	nv1	clickedright	correct	1	1396.317365
version4	24	0	zhu_t1_m3.wav	zhu_t4_pour.jpg	zhu_t1_pig.jpg	p2	T1-4	nv1	clickedleft	incorrect	0	2564.961933
version4	24	0	yun_t4_m3.wav	yun_t4_iron.jpg	yun_t2_cloud.jpg	p1	T2-4	nv1	clickedright	incorrect	0	3964.878956
version4	24	0	xie_t2_m2.wav	xie_t2_shoe.jpg	xie_t4_crab.jpg	p1	T2-4	tv1	clickedleft	correct	1	1573.105218
version4	24	0	mao_t2_m3.wav	mao_t2_anchor.jpg	mao_t1_cat.jpg	p1	T1-2	nv1	clickedleft	correct	1	2996.950813
version4	24	0	ba_t4_m2.wav	ba_t4_father.jpg	ba_t1_eight.jpg	p1	T1-4	tv1	clickedleft	correct	1	989.0915312
version4	24	0	qian_t2_m3.wav	qian_t2_money.jpg	qian_t1_swing.jpg	p1	T1-2	nv1	clickedleft	correct	1	1603.600513
version4	24	0	xue_t3_m3.wav	xue_t1_boot.jpg	xue_t3_snow.jpg	p2	T1-3	nv1	clickedright	correct	1	3077.186056
version4	24	0	chuang_t2_m2.wav	chuang_t2_bed.jpg	chuang_t1_window.jpg	p1	T1-2	tv1	clickedleft	correct	1	1229.044055
version4	24	0	dan_t3_m3.wav	dan_t3_brush.jpg	dan_t4_egg.jpg	p1	T3-4	nv1	clickedleft	correct	1	1765.112917
version4	24	0	xie_t4_m2.wav	xie_t2_shoe.jpg	xie_t4_crab.jpg	p2	T2-4	tv1	clickedright	correct	1	1605.052609
version4	24	0	ba_t1_m3.wav	ba_t1_eight.jpg	ba_t4_father.jpg	p1	T1-4	nv1	clickedright	incorrect	0	1580.809666
version4	24	0	bi_t3_m3.wav	bi_t3_pen.jpg	bi_t2_nose.jpg	p1	T2-3	nv1	clickedright	incorrect	0	1204.202737
version4	24	0	niu_t3_m2.wav	niu_t3_button.jpg	niu_t2_cow.jpg	p1	T2-3	tv1	clickedleft	correct	1	1149.05047
version4	24	0	chuang_t2_m3.wav	chuang_t2_bed.jpg	chuang_t1_window.jpg	p1	T1-2	nv1	clickedleft	correct	1	2012.972626
version4	24	0	xie_t2_m3.wav	xie_t2_shoe.jpg	xie_t4_crab.jpg	p1	T2-4	nv1	clickedleft	correct	1	4565.182635
version4	24	0	mao_t1_m2.wav	mao_t2_anchor.jpg	mao_t1_cat.jpg	p2	T1-2	tv1	clickedright	correct	1	916.9662104
version4	24	0	xue_t3_m2.wav	xue_t1_boot.jpg	xue_t3_snow.jpg	p2	T1-3	tv1	clickedright	correct	1	2957.112489
version4	24	0	dan_t4_m3.wav	dan_t3_brush.jpg	dan_t4_egg.jpg	p2	T3-4	nv1	clickedright	correct	1	1805.179213
version4	24	0	hua_t4_m2.wav	hua_t4_paint.jpg	hua_t1_flower.jpg	p1	T1-4	tv1	clickedright	incorrect	0	4436.886228
version5	25	1	mao_t1_m3.wav	mao_t1_cat.jpg	mao_t2_anchor.jpg	p1	T1-2	tv1	clickedleft	correct	1	2575.180496
version5	25	1	bi_t2_f1a.wav	bi_t3_pen.jpg	bi_t2_nose.jpg	p2	T2-3	nv1	clickedright	correct	1	3569.696749
version5	25	1	di_t2_f1a.wav	di_t2_siren.jpg	di_t4_earth.jpg	p1	T2-4	nv1	clickedleft	correct	1	1248.729683
version5	25	1	dan_t4_f1a.wav	dan_t4_egg.jpg	dan_t3_brush.jpg	p1	T3-4	nv1	clickedleft	correct	1	2348.246364
version5	25	1	di_t4_f1a.wav	di_t4_earth.jpg	di_t2_siren.jpg	p1	T2-4	nv1	clickedleft	correct	1	5093.11805
version5	25	1	niu_t2_f1a.wav	niu_t3_button.jpg	niu_t2_cow.jpg	p2	T2-3	nv1	clickedright	correct	1	1347.955518
version5	25	1	hua_t1_m3.wav	hua_t4_paint.jpg	hua_t1_flower.jpg	p2	T1-4	tv1	clickedleft	incorrect	0	1596.93071
version5	25	1	mao_t2_m3.wav	mao_t1_cat.jpg	mao_t2_anchor.jpg	p2	T1-2	tv1	clickedright	correct	1	1219.781009
version5	25	1	jiao_t3_m3.wav	jiao_t3_foot.jpg	jiao_t1_glue.jpg	p1	T1-3	tv1	clickedleft	correct	1	1189.215997
version5	25	1	niu_t3_m3.wav	niu_t2_cow.jpg	niu_t3_button.jpg	p2	T2-3	tv1	clickedright	correct	1	1292.882806
version5	25	1	wan_t2_f1a.wav	wan_t3_bowl.jpg	wan_t2_play.jpg	p2	T2-3	nv1	clickedright	correct	1	1340.714286
version5	25	1	shu_t3_f1a.wav	shu_t3_mouse.jpg	shu_t1_comb.jpg	p1	T1-3	nv1	clickedleft	correct	1	1060.55047
version5	25	1	dan_t4_m3.wav	dan_t3_brush.jpg	dan_t4_egg.jpg	p2	T3-4	tv1	clickedright	correct	1	1029.033362
version5	25	1	hua_t1_f1a.wav	hua_t4_paint.jpg	hua_t1_flower.jpg	p2	T1-4	nv1	clickedright	correct	1	1516.278443
version5	25	1	mi_t4_m3.wav	mi_t3_rice.jpg	mi_t4_honey.jpg	p2	T3-4	tv1	clickedright	correct	1	2421.166809
version5	25	1	ba_t1_f1a.wav	ba_t4_father.jpg	ba_t1_eight.jpg	p2	T1-4	nv1	clickedright	correct	1	1179.54491
version5	25	1	bi_t3_m3.wav	bi_t3_pen.jpg	bi_t2_nose.jpg	p1	T2-3	tv1	clickedleft	correct	1	877.7754491
version5	25	1	shu_t1_f1a.wav	shu_t1_comb.jpg	shu_t3_mouse.jpg	p1	T1-3	nv1	clickedleft	correct	1	1100.225834
version5	25	1	mi_t3_f1a.wav	mi_t4_honey.jpg	mi_t3_rice.jpg	p2	T3-4	nv1	clickedright	correct	1	804.9559453
version5	25	1	bi_t2_m3.wav	bi_t3_pen.jpg	bi_t2_nose.jpg	p2	T2-3	tv1	clickedright	correct	1	829.0769889
version5	25	1	zhu_t4_f1a.wav	zhu_t4_pour.jpg	zhu_t1_pig.jpg	p1	T1-4	nv1	clickedright	incorrect	0	1588.375535
version5	25	1	zhu_t1_m3.wav	zhu_t4_pour.jpg	zhu_t1_pig.jpg	p2	T1-4	tv1	clickedleft	incorrect	0	1313.022669
version5	25	1	ba_t4_m3.wav	ba_t4_father.jpg	ba_t1_eight.jpg	p1	T1-4	tv1	clickedleft	correct	1	901.1787853
version5	25	1	qian_t2_m3.wav	qian_t1_swing.jpg	qian_t2_money.jpg	p2	T1-2	tv1	clickedright	correct	1	1307.198033
version5	25	1	di_t4_m3.wav	di_t2_siren.jpg	di_t4_earth.jpg	p2	T2-4	tv1	clickedright	correct	1	1069.093242
version5	25	1	xie_t4_m3.wav	xie_t4_crab.jpg	xie_t2_shoe.jpg	p1	T2-4	tv1	clickedleft	correct	1	1282.957656
version5	25	1	xue_t3_m3.wav	xue_t3_snow.jpg	xue_t1_boot.jpg	p1	T1-3	tv1	clickedleft	correct	1	2601.452524
version5	25	1	chuang_t1_m3.wav	chuang_t2_bed.jpg	chuang_t1_window.jpg	p2	T1-2	tv1	clickedright	correct	1	2037.510265
version5	25	1	niu_t3_f1a.wav	niu_t2_cow.jpg	niu_t3_button.jpg	p2	T2-3	nv1	clickedleft	incorrect	0	1413.260051
version5	25	1	qian_t1_m3.wav	qian_t2_money.jpg	qian_t1_swing.jpg	p2	T1-2	tv1	clickedleft	incorrect	0	1300.325064
version5	25	1	dan_t3_f1a.wav	dan_t4_egg.jpg	dan_t3_brush.jpg	p2	T3-4	nv1	clickedright	correct	1	1116.253636
version5	25	1	di_t2_m3.wav	di_t2_siren.jpg	di_t4_earth.jpg	p1	T2-4	tv1	clickedleft	correct	1	877.0791275
version5	25	1	wan_t2_m3.wav	wan_t2_play.jpg	wan_t3_bowl.jpg	p1	T2-3	tv1	clickedleft	correct	1	1101.191189
version5	25	1	shu_t3_m3.wav	shu_t1_comb.jpg	shu_t3_mouse.jpg	p2	T1-3	tv1	clickedright	correct	1	1141.046193
version5	25	1	zhu_t1_f1a.wav	zhu_t4_pour.jpg	zhu_t1_pig.jpg	p2	T1-4	nv1	clickedright	correct	1	1157.042772
version5	25	1	shu_t1_m3.wav	shu_t3_mouse.jpg	shu_t1_comb.jpg	p2	T1-3	tv1	clickedright	correct	1	1476.151839
version5	25	1	jiao_t1_f1a.wav	jiao_t1_glue.jpg	jiao_t3_foot.jpg	p1	T1-3	nv1	clickedleft	correct	1	844.9409752
version5	25	1	xie_t2_f1a.wav	xie_t2_shoe.jpg	xie_t4_crab.jpg	p1	T2-4	nv1	clickedleft	correct	1	1188.79213
version5	25	1	xue_t1_m3.wav	xue_t1_boot.jpg	xue_t3_snow.jpg	p1	T1-3	tv1	clickedleft	correct	1	1461.098802
version5	25	1	zhu_t4_m3.wav	zhu_t1_pig.jpg	zhu_t4_pour.jpg	p2	T1-4	tv1	clickedright	correct	1	788.8289136
version5	25	1	chuang_t2_m3.wav	chuang_t2_bed.jpg	chuang_t1_window.jpg	p1	T1-2	tv1	clickedleft	correct	1	1388.50556
version5	25	1	yan_t4_m3.wav	yan_t4_flame.jpg	yan_t3_eye.jpg	p1	T3-4	tv1	clickedleft	correct	1	989.4225834
version5	25	1	xie_t4_f1a.wav	xie_t4_crab.jpg	xie_t2_shoe.jpg	p1	T2-4	nv1	clickedleft	correct	1	1133.452951
version5	25	1	yan_t3_f1a.wav	yan_t4_flame.jpg	yan_t3_eye.jpg	p2	T3-4	nv1	clickedright	correct	1	980.188195
version5	25	1	chuang_t1_f1a.wav	chuang_t2_bed.jpg	chuang_t1_window.jpg	p2	T1-2	nv1	clickedright	correct	1	1077.056031
version5	25	1	ba_t4_f1a.wav	ba_t4_father.jpg	ba_t1_eight.jpg	p1	T1-4	nv1	clickedright	incorrect	0	2533.200171
version5	25	1	yun_t4_m3.wav	yun_t4_iron.jpg	yun_t2_cloud.jpg	p1	T2-4	tv1	clickedleft	correct	1	1267.733961
version5	25	1	qian_t2_f1a.wav	qian_t1_swing.jpg	qian_t2_money.jpg	p2	T1-2	nv1	clickedleft	incorrect	0	2076.657827
version5	25	1	mi_t3_m3.wav	mi_t4_honey.jpg	mi_t3_rice.jpg	p2	T3-4	tv1	clickedright	correct	1	1117.052181
version5	25	1	mao_t2_f1a.wav	mao_t2_anchor.jpg	mao_t1_cat.jpg	p1	T1-2	nv1	clickedleft	correct	1	1164.946108
version5	25	1	xue_t1_f1a.wav	xue_t3_snow.jpg	xue_t1_boot.jpg	p2	T1-3	nv1	clickedright	correct	1	1140.761762
version5	25	1	yan_t4_f1a.wav	yan_t4_flame.jpg	yan_t3_eye.jpg	p1	T3-4	nv1	clickedright	incorrect	0	3884.826347
version5	25	1	jiao_t1_m3.wav	jiao_t1_glue.jpg	jiao_t3_foot.jpg	p1	T1-3	tv1	clickedleft	correct	1	3596.810522
version5	25	1	bi_t3_f1a.wav	bi_t2_nose.jpg	bi_t3_pen.jpg	p2	T2-3	nv1	clickedright	correct	1	1429.074423
version5	25	1	wan_t3_f1a.wav	wan_t2_play.jpg	wan_t3_bowl.jpg	p2	T2-3	nv1	clickedright	correct	1	956.6248931
version5	25	1	xie_t2_m3.wav	xie_t2_shoe.jpg	xie_t4_crab.jpg	p1	T2-4	tv1	clickedleft	correct	1	1125.221557
version5	25	1	yun_t2_m3.wav	yun_t2_cloud.jpg	yun_t4_iron.jpg	p1	T2-4	tv1	clickedleft	correct	1	1492.856715
version5	25	1	hua_t4_m3.wav	hua_t1_flower.jpg	hua_t4_paint.jpg	p2	T1-4	tv1	clickedright	correct	1	1204.750214
version5	25	1	hua_t4_f1a.wav	hua_t1_flower.jpg	hua_t4_paint.jpg	p2	T1-4	nv1	clickedleft	incorrect	0	1501.315654
version5	25	1	dan_t3_m3.wav	dan_t3_brush.jpg	dan_t4_egg.jpg	p1	T3-4	tv1	clickedleft	correct	1	2308.204448
version5	25	1	xue_t3_f1a.wav	xue_t1_boot.jpg	xue_t3_snow.jpg	p2	T1-3	nv1	clickedright	correct	1	1428.881523
version5	25	1	qian_t1_f1a.wav	qian_t2_money.jpg	qian_t1_swing.jpg	p2	T1-2	nv1	clickedright	correct	1	3901.381095
version5	25	1	yan_t3_m3.wav	yan_t3_eye.jpg	yan_t4_flame.jpg	p1	T3-4	tv1	clickedleft	correct	1	4164.530368
version5	25	1	yun_t4_f1a.wav	yun_t2_cloud.jpg	yun_t4_iron.jpg	p2	T2-4	nv1	clickedleft	incorrect	0	2092.875535
version5	25	1	wan_t3_m3.wav	wan_t3_bowl.jpg	wan_t2_play.jpg	p1	T2-3	tv1	clickedleft	correct	1	2101.168092
version5	25	1	mao_t1_f1a.wav	mao_t1_cat.jpg	mao_t2_anchor.jpg	p1	T1-2	nv1	clickedleft	correct	1	1099.81266
version5	25	1	ba_t1_m3.wav	ba_t4_father.jpg	ba_t1_eight.jpg	p2	T1-4	tv1	clickedleft	incorrect	0	1028.963216
version5	25	1	chuang_t2_f1a.wav	chuang_t1_window.jpg	chuang_t2_bed.jpg	p2	T1-2	nv1	clickedright	correct	1	1389.300257
version5	25	1	mi_t4_f1a.wav	mi_t3_rice.jpg	mi_t4_honey.jpg	p2	T3-4	nv1	clickedright	correct	1	1300.092387
version5	25	1	niu_t2_m3.wav	niu_t2_cow.jpg	niu_t3_button.jpg	p1	T2-3	tv1	clickedleft	correct	1	892.8220701
version5	25	1	jiao_t3_f1a.wav	jiao_t3_foot.jpg	jiao_t1_glue.jpg	p1	T1-3	nv1	clickedleft	correct	1	1476.839607
version5	25	1	yun_t2_f1a.wav	yun_t4_iron.jpg	yun_t2_cloud.jpg	p2	T2-4	nv1	clickedleft	incorrect	0	2508.795124
version1	26	0	zhu_t4_f2a.wav	zhu_t4_pour.jpg	zhu_t1_pig.jpg	p1	T1-4	nv1	clickedright	incorrect	0	4859.02053
version1	26	0	hua_t1_f2a.wav	hua_t1_flower.jpg	hua_t4_paint.jpg	p1	T1-4	nv1	clickedleft	correct	1	3362.297263
version1	26	0	dan_t3_f1a.wav	dan_t4_egg.jpg	dan_t3_brush.jpg	p2	T3-4	tv1	clickedright	correct	1	1815.944825
version1	26	0	dan_t3_f2a.wav	dan_t3_brush.jpg	dan_t4_egg.jpg	p1	T3-4	nv1	clickedleft	correct	1	6124.919589
version1	26	0	niu_t3_f1a.wav	niu_t3_button.jpg	niu_t2_cow.jpg	p1	T2-3	tv1	clickedleft	correct	1	1979.685201
version1	26	0	dan_t4_f2a.wav	dan_t3_brush.jpg	dan_t4_egg.jpg	p2	T3-4	nv1	clickedright	correct	1	2653.067579
version1	26	0	ba_t4_f1a.wav	ba_t1_eight.jpg	ba_t4_father.jpg	p2	T1-4	tv1	clickedright	correct	1	1946.636869
version1	26	0	dan_t4_f1a.wav	dan_t4_egg.jpg	dan_t3_brush.jpg	p1	T3-4	tv1	clickedleft	correct	1	1565.121899
version1	26	0	mi_t4_f2a.wav	mi_t4_honey.jpg	mi_t3_rice.jpg	p1	T3-4	nv1	clickedleft	correct	1	2379.577844
version1	26	0	ba_t4_f2a.wav	ba_t1_eight.jpg	ba_t4_father.jpg	p2	T1-4	nv1	clickedleft	incorrect	0	3404.988452
version1	26	0	hua_t4_f1a.wav	hua_t4_paint.jpg	hua_t1_flower.jpg	p1	T1-4	tv1	clickedleft	correct	1	1468.264756
version1	26	0	mao_t2_f2a.wav	mao_t1_cat.jpg	mao_t2_anchor.jpg	p2	T1-2	nv1	clickedright	correct	1	1780.124893
version1	26	0	di_t2_f1a.wav	di_t4_earth.jpg	di_t2_siren.jpg	p2	T2-4	tv1	clickedright	correct	1	2441.298973
version1	26	0	hua_t1_f1a.wav	hua_t1_flower.jpg	hua_t4_paint.jpg	p1	T1-4	tv1	clickedleft	correct	1	1765.174936
version1	26	0	ba_t1_f1a.wav	ba_t4_father.jpg	ba_t1_eight.jpg	p2	T1-4	tv1	clickedright	correct	1	1829.081266
version1	26	0	yan_t4_f2a.wav	yan_t3_eye.jpg	yan_t4_flame.jpg	p2	T3-4	nv1	clickedright	correct	1	1332.367408
version1	26	0	wan_t3_f2a.wav	wan_t3_bowl.jpg	wan_t2_play.jpg	p1	T2-3	nv1	clickedleft	correct	1	1580.070145
version1	26	0	niu_t2_f2a.wav	niu_t3_button.jpg	niu_t2_cow.jpg	p2	T2-3	nv1	clickedright	correct	1	2300.610351
version1	26	0	di_t2_f2a.wav	di_t2_siren.jpg	di_t4_earth.jpg	p1	T2-4	nv1	clickedright	incorrect	0	1252.903336
version1	26	0	zhu_t1_f2a.wav	zhu_t4_pour.jpg	zhu_t1_pig.jpg	p2	T1-4	nv1	clickedright	correct	1	2812.246364
version1	26	0	mi_t4_f1a.wav	mi_t4_honey.jpg	mi_t3_rice.jpg	p1	T3-4	tv1	clickedright	incorrect	0	1812.699316
version1	26	0	xue_t3_f2a.wav	xue_t1_boot.jpg	xue_t3_snow.jpg	p2	T1-3	nv1	clickedright	correct	1	3929.343884
version1	26	0	qian_t2_f1a.wav	qian_t2_money.jpg	qian_t1_swing.jpg	p1	T1-2	tv1	clickedleft	correct	1	1501.62917
version1	26	0	yun_t4_f1a.wav	yun_t4_iron.jpg	yun_t2_cloud.jpg	p1	T2-4	tv1	clickedleft	correct	1	2898.97562
version1	26	0	qian_t1_f1a.wav	qian_t1_swing.jpg	qian_t2_money.jpg	p1	T1-2	tv1	clickedleft	correct	1	1172.778871
version1	26	0	mao_t2_f1a.wav	mao_t1_cat.jpg	mao_t2_anchor.jpg	p2	T1-2	tv1	clickedright	correct	1	6580.99059
version1	26	0	shu_t1_f2a.wav	shu_t1_comb.jpg	shu_t3_mouse.jpg	p1	T1-3	nv1	clickedleft	correct	1	2564.240376
version1	26	0	hua_t4_f2a.wav	hua_t4_paint.jpg	hua_t1_flower.jpg	p1	T1-4	nv1	clickedleft	correct	1	1469.051754
version1	26	0	yan_t3_f2a.wav	yan_t3_eye.jpg	yan_t4_flame.jpg	p1	T3-4	nv1	clickedleft	correct	1	1540.845167
version1	26	0	xie_t2_f1a.wav	xie_t2_shoe.jpg	xie_t4_crab.jpg	p1	T2-4	tv1	clickedleft	correct	1	1091.1142
version1	26	0	niu_t3_f2a.wav	niu_t2_cow.jpg	niu_t3_button.jpg	p2	T2-3	nv1	clickedright	correct	1	2596.775021
version1	26	0	yun_t2_f2a.wav	yun_t2_cloud.jpg	yun_t4_iron.jpg	p1	T2-4	nv1	clickedleft	correct	1	2276.824209
version1	26	0	bi_t3_f1a.wav	bi_t2_nose.jpg	bi_t3_pen.jpg	p2	T2-3	tv1	clickedright	correct	1	1660.340034
version1	26	0	mao_t1_f1a.wav	mao_t2_anchor.jpg	mao_t1_cat.jpg	p2	T1-2	tv1	clickedright	correct	1	2940.860137
version1	26	0	xue_t3_f1a.wav	xue_t3_snow.jpg	xue_t1_boot.jpg	p1	T1-3	tv1	clickedleft	correct	1	4091.905902
version1	26	0	jiao_t3_f2a.wav	jiao_t3_foot.jpg	jiao_t1_glue.jpg	p1	T1-3	nv1	clickedleft	correct	1	2556.248503
version1	26	0	xie_t4_f1a.wav	xie_t2_shoe.jpg	xie_t4_crab.jpg	p2	T2-4	tv1	clickedright	correct	1	1668.846878
version1	26	0	yun_t2_f1a.wav	yun_t4_iron.jpg	yun_t2_cloud.jpg	p2	T2-4	tv1	clickedleft	incorrect	0	1924.837468
version1	26	0	yun_t4_f2a.wav	yun_t2_cloud.jpg	yun_t4_iron.jpg	p2	T2-4	nv1	clickedleft	incorrect	0	1940.65355
version1	26	0	jiao_t1_f1a.wav	jiao_t3_foot.jpg	jiao_t1_glue.jpg	p2	T1-3	tv1	clickedright	correct	1	1492.923867
version1	26	0	mi_t3_f1a.wav	mi_t4_honey.jpg	mi_t3_rice.jpg	p2	T3-4	tv1	clickedright	correct	1	2676.813944
version1	26	0	zhu_t1_f1a.wav	zhu_t4_pour.jpg	zhu_t1_pig.jpg	p2	T1-4	tv1	clickedleft	incorrect	0	5861.751069
version1	26	0	yan_t4_f1a.wav	yan_t3_eye.jpg	yan_t4_flame.jpg	p2	T3-4	tv1	clickedright	correct	1	1739.84089
version1	26	0	shu_t1_f1a.wav	shu_t3_mouse.jpg	shu_t1_comb.jpg	p2	T1-3	tv1	clickedright	correct	1	1268.87083
version1	26	0	chuang_t1_f1a.wav	chuang_t1_window.jpg	chuang_t2_bed.jpg	p1	T1-2	tv1	clickedleft	correct	1	2637.395637
version1	26	0	wan_t2_f2a.wav	wan_t2_play.jpg	wan_t3_bowl.jpg	p1	T2-3	nv1	clickedleft	correct	1	1324.733105
version1	26	0	chuang_t2_f1a.wav	chuang_t2_bed.jpg	chuang_t1_window.jpg	p1	T1-2	tv1	clickedleft	correct	1	1981.102652
version1	26	0	chuang_t2_f2a.wav	chuang_t2_bed.jpg	chuang_t1_window.jpg	p1	T1-2	nv1	clickedleft	correct	1	3421.273738
version1	26	0	xue_t1_f2a.wav	xue_t1_boot.jpg	xue_t3_snow.jpg	p1	T1-3	nv1	clickedleft	correct	1	3115.711719
version1	26	0	shu_t3_f1a.wav	shu_t1_comb.jpg	shu_t3_mouse.jpg	p2	T1-3	tv1	clickedright	correct	1	1924.576989
version1	26	0	jiao_t3_f1a.wav	jiao_t3_foot.jpg	jiao_t1_glue.jpg	p1	T1-3	tv1	clickedleft	correct	1	1684.77716
version1	26	0	yan_t3_f1a.wav	yan_t4_flame.jpg	yan_t3_eye.jpg	p2	T3-4	tv1	clickedright	correct	1	1708.883234
version1	26	0	wan_t3_f1a.wav	wan_t2_play.jpg	wan_t3_bowl.jpg	p2	T2-3	tv1	clickedright	correct	1	3396.794269
version1	26	0	bi_t3_f2a.wav	bi_t3_pen.jpg	bi_t2_nose.jpg	p1	T2-3	nv1	clickedleft	correct	1	4820.962361
version1	26	0	di_t4_f1a.wav	di_t2_siren.jpg	di_t4_earth.jpg	p2	T2-4	tv1	clickedright	correct	1	1844.93627
version1	26	0	mi_t3_f2a.wav	mi_t4_honey.jpg	mi_t3_rice.jpg	p2	T3-4	nv1	clickedright	correct	1	4986.895637
version1	26	0	mao_t1_f2a.wav	mao_t2_anchor.jpg	mao_t1_cat.jpg	p2	T1-2	nv1	clickedright	correct	1	3052.762618
version1	26	0	shu_t3_f2a.wav	shu_t3_mouse.jpg	shu_t1_comb.jpg	p1	T1-3	nv1	clickedleft	correct	1	3932.891788
version1	26	0	xie_t4_f2a.wav	xie_t2_shoe.jpg	xie_t4_crab.jpg	p2	T2-4	nv1	clickedright	correct	1	1876.483319
version1	26	0	wan_t2_f1a.wav	wan_t2_play.jpg	wan_t3_bowl.jpg	p1	T2-3	tv1	clickedleft	correct	1	3212.390077
version1	26	0	chuang_t1_f2a.wav	chuang_t1_window.jpg	chuang_t2_bed.jpg	p1	T1-2	nv1	clickedright	incorrect	0	5972.85586
version1	26	0	ba_t1_f2a.wav	ba_t1_eight.jpg	ba_t4_father.jpg	p1	T1-4	nv1	clickedleft	correct	1	1364.902053
version1	26	0	zhu_t4_f1a.wav	zhu_t4_pour.jpg	zhu_t1_pig.jpg	p1	T1-4	tv1	clickedleft	correct	1	1204.637297
version1	26	0	bi_t2_f1a.wav	bi_t3_pen.jpg	bi_t2_nose.jpg	p2	T2-3	tv1	clickedright	correct	1	1437.023952
version1	26	0	xue_t1_f1a.wav	xue_t1_boot.jpg	xue_t3_snow.jpg	p1	T1-3	tv1	clickedright	incorrect	0	1812.620616
version1	26	0	qian_t2_f2a.wav	qian_t2_money.jpg	qian_t1_swing.jpg	p1	T1-2	nv1	clickedright	incorrect	0	1204.792985
version1	26	0	qian_t1_f2a.wav	qian_t1_swing.jpg	qian_t2_money.jpg	p1	T1-2	nv1	clickedleft	correct	1	6908.460222
version1	26	0	niu_t2_f1a.wav	niu_t3_button.jpg	niu_t2_cow.jpg	p2	T2-3	tv1	clickedright	correct	1	2660.575278
version1	26	0	xie_t2_f2a.wav	xie_t2_shoe.jpg	xie_t4_crab.jpg	p1	T2-4	nv1	clickedright	incorrect	0	1603.965783
version1	26	0	di_t4_f2a.wav	di_t4_earth.jpg	di_t2_siren.jpg	p1	T2-4	nv1	clickedright	incorrect	0	5237.117622
version1	26	0	bi_t2_f2a.wav	bi_t2_nose.jpg	bi_t3_pen.jpg	p1	T2-3	nv1	clickedright	incorrect	0	4860.910607
version1	26	0	jiao_t1_f2a.wav	jiao_t3_foot.jpg	jiao_t1_glue.jpg	p2	T1-3	nv1	clickedright	correct	1	1108.62917
version2	27	1	niu_t3_f3a.wav	niu_t2_cow.jpg	niu_t3_button.jpg	p2	T2-3	nv1	clickedright	correct	1	4252.353721
version2	27	1	hua_t4_f3a.wav	hua_t1_flower.jpg	hua_t4_paint.jpg	p2	T1-4	nv1	clickedright	correct	1	1796.043199
version2	27	1	bi_t3_f2a.wav	bi_t2_nose.jpg	bi_t3_pen.jpg	p2	T2-3	tv1	clickedright	correct	1	1860.943969
version2	27	1	hua_t1_f2a.wav	hua_t4_paint.jpg	hua_t1_flower.jpg	p2	T1-4	tv1	clickedright	correct	1	1109.285714
version2	27	1	wan_t3_f3a.wav	wan_t2_play.jpg	wan_t3_bowl.jpg	p2	T2-3	nv1	clickedright	correct	1	1014.418306
version2	27	1	wan_t3_f2a.wav	wan_t3_bowl.jpg	wan_t2_play.jpg	p1	T2-3	tv1	clickedleft	correct	1	1254.125321
version2	27	1	chuang_t1_f2a.wav	chuang_t1_window.jpg	chuang_t2_bed.jpg	p1	T1-2	tv1	clickedleft	correct	1	900.0449102
version2	27	1	qian_t1_f2a.wav	qian_t1_swing.jpg	qian_t2_money.jpg	p1	T1-2	tv1	clickedleft	correct	1	1251.780154
version2	27	1	zhu_t1_f3a.wav	zhu_t1_pig.jpg	zhu_t4_pour.jpg	p1	T1-4	nv1	clickedleft	correct	1	2210.47006
version2	27	1	dan_t4_f2a.wav	dan_t4_egg.jpg	dan_t3_brush.jpg	p1	T3-4	tv1	clickedright	incorrect	0	1500.415312
version2	27	1	qian_t2_f2a.wav	qian_t2_money.jpg	qian_t1_swing.jpg	p1	T1-2	tv1	clickedleft	correct	1	1340.409324
version2	27	1	dan_t4_f3a.wav	dan_t3_brush.jpg	dan_t4_egg.jpg	p2	T3-4	nv1	clickedleft	incorrect	0	2345.124038
version2	27	1	jiao_t3_f3a.wav	jiao_t3_foot.jpg	jiao_t1_glue.jpg	p1	T1-3	nv1	clickedleft	correct	1	1118.950813
version2	27	1	yan_t3_f2a.wav	yan_t4_flame.jpg	yan_t3_eye.jpg	p2	T3-4	tv1	clickedright	correct	1	2285.56373
version2	27	1	zhu_t1_f2a.wav	zhu_t1_pig.jpg	zhu_t4_pour.jpg	p1	T1-4	tv1	clickedright	incorrect	0	3252.98118
version2	27	1	zhu_t4_f2a.wav	zhu_t4_pour.jpg	zhu_t1_pig.jpg	p1	T1-4	tv1	clickedleft	correct	1	2877.580411
version2	27	1	xie_t4_f3a.wav	xie_t2_shoe.jpg	xie_t4_crab.jpg	p2	T2-4	nv1	clickedright	correct	1	1546.020958
version2	27	1	mao_t1_f3a.wav	mao_t2_anchor.jpg	mao_t1_cat.jpg	p2	T1-2	nv1	clickedleft	incorrect	0	1237.776305
version2	27	1	zhu_t4_f3a.wav	zhu_t4_pour.jpg	zhu_t1_pig.jpg	p1	T1-4	nv1	clickedleft	correct	1	2928.372968
version2	27	1	shu_t3_f3a.wav	shu_t3_mouse.jpg	shu_t1_comb.jpg	p1	T1-3	nv1	clickedleft	correct	1	2607.69846
version2	27	1	xue_t3_f2a.wav	xue_t1_boot.jpg	xue_t3_snow.jpg	p2	T1-3	tv1	clickedleft	incorrect	0	2179.74166
version2	27	1	di_t4_f2a.wav	di_t4_earth.jpg	di_t2_siren.jpg	p1	T2-4	tv1	clickedleft	correct	1	1579.078272
version2	27	1	niu_t3_f2a.wav	niu_t2_cow.jpg	niu_t3_button.jpg	p2	T2-3	tv1	clickedright	correct	1	1084.8858
version2	27	1	dan_t3_f3a.wav	dan_t3_brush.jpg	dan_t4_egg.jpg	p1	T3-4	nv1	clickedright	incorrect	0	2343.921728
version2	27	1	di_t2_f2a.wav	di_t2_siren.jpg	di_t4_earth.jpg	p1	T2-4	tv1	clickedleft	correct	1	1077.188195
version2	27	1	shu_t1_f2a.wav	shu_t1_comb.jpg	shu_t3_mouse.jpg	p1	T1-3	tv1	clickedleft	correct	1	1181.014115
version2	27	1	jiao_t3_f2a.wav	jiao_t3_foot.jpg	jiao_t1_glue.jpg	p1	T1-3	tv1	clickedleft	correct	1	1237.191189
version2	27	1	di_t4_f3a.wav	di_t2_siren.jpg	di_t4_earth.jpg	p2	T2-4	nv1	clickedleft	incorrect	0	1672.589393
version2	27	1	wan_t2_f3a.wav	wan_t3_bowl.jpg	wan_t2_play.jpg	p2	T2-3	nv1	clickedright	correct	1	2114.239949
version2	27	1	xue_t3_f3a.wav	xue_t1_boot.jpg	xue_t3_snow.jpg	p2	T1-3	nv1	clickedleft	incorrect	0	2648.995723
version2	27	1	dan_t3_f2a.wav	dan_t4_egg.jpg	dan_t3_brush.jpg	p2	T3-4	tv1	clickedright	correct	1	2124.398631
version2	27	1	hua_t1_f3a.wav	hua_t1_flower.jpg	hua_t4_paint.jpg	p1	T1-4	nv1	clickedleft	correct	1	2220.831908
version2	27	1	mi_t3_f3a.wav	mi_t3_rice.jpg	mi_t4_honey.jpg	p1	T3-4	nv1	clickedleft	correct	1	1248.629598
version2	27	1	mao_t2_f2a.wav	mao_t1_cat.jpg	mao_t2_anchor.jpg	p2	T1-2	tv1	clickedright	correct	1	3421.125321
version2	27	1	yun_t2_f3a.wav	yun_t2_cloud.jpg	yun_t4_iron.jpg	p1	T2-4	nv1	clickedleft	correct	1	2064.635158
version2	27	1	jiao_t1_f3a.wav	jiao_t3_foot.jpg	jiao_t1_glue.jpg	p2	T1-3	nv1	clickedright	correct	1	1473.103935
version2	27	1	mao_t2_f3a.wav	mao_t1_cat.jpg	mao_t2_anchor.jpg	p2	T1-2	nv1	clickedright	correct	1	1460.889222
version2	27	1	di_t2_f3a.wav	di_t4_earth.jpg	di_t2_siren.jpg	p2	T2-4	nv1	clickedleft	incorrect	0	2231.280154
version2	27	1	hua_t4_f2a.wav	hua_t4_paint.jpg	hua_t1_flower.jpg	p1	T1-4	tv1	clickedright	incorrect	0	1429.221129
version2	27	1	mi_t4_f2a.wav	mi_t4_honey.jpg	mi_t3_rice.jpg	p1	T3-4	tv1	clickedleft	correct	1	1253.094953
version2	27	1	xie_t2_f3a.wav	xie_t2_shoe.jpg	xie_t4_crab.jpg	p1	T2-4	nv1	clickedright	incorrect	0	1822.73225
version2	27	1	chuang_t1_f3a.wav	chuang_t1_window.jpg	chuang_t2_bed.jpg	p1	T1-2	nv1	clickedleft	correct	1	1270.819076
version2	27	1	xie_t4_f2a.wav	xie_t4_crab.jpg	xie_t2_shoe.jpg	p1	T2-4	tv1	clickedright	incorrect	0	1373.218991
version2	27	1	yun_t4_f3a.wav	yun_t2_cloud.jpg	yun_t4_iron.jpg	p2	T2-4	nv1	clickedright	correct	1	861.63858
version2	27	1	yun_t2_f2a.wav	yun_t2_cloud.jpg	yun_t4_iron.jpg	p1	T2-4	tv1	clickedleft	correct	1	877.1890505
version2	27	1	shu_t3_f2a.wav	shu_t3_mouse.jpg	shu_t1_comb.jpg	p1	T1-3	tv1	clickedleft	correct	1	1452.896493
version2	27	1	yun_t4_f2a.wav	yun_t4_iron.jpg	yun_t2_cloud.jpg	p1	T2-4	tv1	clickedleft	correct	1	795.8135158
version2	27	1	chuang_t2_f3a.wav	chuang_t2_bed.jpg	chuang_t1_window.jpg	p1	T1-2	nv1	clickedleft	correct	1	873.1625321
version2	27	1	ba_t1_f2a.wav	ba_t1_eight.jpg	ba_t4_father.jpg	p1	T1-4	tv1	clickedleft	correct	1	1147.740804
version2	27	1	ba_t1_f3a.wav	ba_t4_father.jpg	ba_t1_eight.jpg	p2	T1-4	nv1	clickedleft	incorrect	0	767.5675791
version2	27	1	mao_t1_f2a.wav	mao_t2_anchor.jpg	mao_t1_cat.jpg	p2	T1-2	tv1	clickedright	correct	1	773.245509
version2	27	1	yan_t4_f2a.wav	yan_t4_flame.jpg	yan_t3_eye.jpg	p1	T3-4	tv1	clickedleft	correct	1	948.8049615
version2	27	1	wan_t2_f2a.wav	wan_t3_bowl.jpg	wan_t2_play.jpg	p2	T2-3	tv1	clickedright	correct	1	1020.908896
version2	27	1	xie_t2_f2a.wav	xie_t4_crab.jpg	xie_t2_shoe.jpg	p2	T2-4	tv1	clickedright	correct	1	3044.872968
version2	27	1	shu_t1_f3a.wav	shu_t1_comb.jpg	shu_t3_mouse.jpg	p1	T1-3	nv1	clickedleft	correct	1	1435.43627
version2	27	1	mi_t4_f3a.wav	mi_t3_rice.jpg	mi_t4_honey.jpg	p2	T3-4	nv1	clickedright	correct	1	1485.598375
version2	27	1	qian_t2_f3a.wav	qian_t1_swing.jpg	qian_t2_money.jpg	p2	T1-2	nv1	clickedright	correct	1	1244.189906
version2	27	1	yan_t4_f3a.wav	yan_t4_flame.jpg	yan_t3_eye.jpg	p1	T3-4	nv1	clickedleft	correct	1	1139.247648
version2	27	1	xue_t1_f2a.wav	xue_t3_snow.jpg	xue_t1_boot.jpg	p2	T1-3	tv1	clickedleft	incorrect	0	2237.053892
version2	27	1	ba_t4_f2a.wav	ba_t4_father.jpg	ba_t1_eight.jpg	p1	T1-4	tv1	clickedleft	correct	1	685.3455945
version2	27	1	chuang_t2_f2a.wav	chuang_t1_window.jpg	chuang_t2_bed.jpg	p2	T1-2	tv1	clickedright	correct	1	1468.041488
version2	27	1	bi_t2_f2a.wav	bi_t3_pen.jpg	bi_t2_nose.jpg	p2	T2-3	tv1	clickedright	correct	1	837.4191617
version2	27	1	niu_t2_f3a.wav	niu_t3_button.jpg	niu_t2_cow.jpg	p2	T2-3	nv1	clickedright	correct	1	1079.84645
version2	27	1	xue_t1_f3a.wav	xue_t3_snow.jpg	xue_t1_boot.jpg	p2	T1-3	nv1	clickedright	correct	1	4893.505988
version2	27	1	qian_t1_f3a.wav	qian_t1_swing.jpg	qian_t2_money.jpg	p1	T1-2	nv1	clickedleft	correct	1	1290.354577
version2	27	1	bi_t3_f3a.wav	bi_t3_pen.jpg	bi_t2_nose.jpg	p1	T2-3	nv1	clickedleft	correct	1	1215.168092
version2	27	1	yan_t3_f3a.wav	yan_t4_flame.jpg	yan_t3_eye.jpg	p2	T3-4	nv1	clickedright	correct	1	1912.740804
version2	27	1	niu_t2_f2a.wav	niu_t2_cow.jpg	niu_t3_button.jpg	p1	T2-3	tv1	clickedleft	correct	1	1429.088109
version2	27	1	ba_t4_f3a.wav	ba_t1_eight.jpg	ba_t4_father.jpg	p2	T1-4	nv1	clickedright	correct	1	1554.971343
version2	27	1	jiao_t1_f2a.wav	jiao_t3_foot.jpg	jiao_t1_glue.jpg	p2	T1-3	tv1	clickedright	correct	1	1132.291702
version2	27	1	bi_t2_f3a.wav	bi_t3_pen.jpg	bi_t2_nose.jpg	p2	T2-3	nv1	clickedright	correct	1	977.0380667
version2	27	1	mi_t3_f2a.wav	mi_t4_honey.jpg	mi_t3_rice.jpg	p2	T3-4	tv1	clickedright	correct	1	1213.068007
version3	28	0	qian_t1_m2.wav	qian_t2_money.jpg	qian_t1_swing.jpg	p2	T1-2	nv1	clickedright	correct	1	1219.656972
version3	28	0	xie_t4_f3a.wav	xie_t4_crab.jpg	xie_t2_shoe.jpg	p1	T2-4	tv1	clickedleft	correct	1	1537.632164
version3	28	0	mao_t2_m2.wav	mao_t2_anchor.jpg	mao_t1_cat.jpg	p1	T1-2	nv1	clickedleft	correct	1	1195.065868
version3	28	0	di_t2_f3a.wav	di_t4_earth.jpg	di_t2_siren.jpg	p2	T2-4	tv1	clickedright	correct	1	1034.205304
version3	28	0	yun_t2_m2.wav	yun_t2_cloud.jpg	yun_t4_iron.jpg	p1	T2-4	nv1	clickedleft	correct	1	1051.432421
version3	28	0	hua_t1_m2.wav	hua_t4_paint.jpg	hua_t1_flower.jpg	p2	T1-4	nv1	clickedleft	incorrect	0	2013.150128
version3	28	0	dan_t4_f3a.wav	dan_t3_brush.jpg	dan_t4_egg.jpg	p2	T3-4	tv1	clickedright	correct	1	891.7912746
version3	28	0	bi_t3_f3a.wav	bi_t3_pen.jpg	bi_t2_nose.jpg	p1	T2-3	tv1	clickedleft	correct	1	837.2626176
version3	28	0	bi_t2_f3a.wav	bi_t2_nose.jpg	bi_t3_pen.jpg	p1	T2-3	tv1	clickedleft	correct	1	693.289136
version3	28	0	zhu_t4_f3a.wav	zhu_t1_pig.jpg	zhu_t4_pour.jpg	p2	T1-4	tv1	clickedright	correct	1	900.7536356
version3	28	0	chuang_t2_f3a.wav	chuang_t2_bed.jpg	chuang_t1_window.jpg	p1	T1-2	tv1	clickedleft	correct	1	1139.135158
version3	28	0	xie_t4_m2.wav	xie_t2_shoe.jpg	xie_t4_crab.jpg	p2	T2-4	nv1	clickedleft	incorrect	0	1221.489735
version3	28	0	dan_t3_f3a.wav	dan_t4_egg.jpg	dan_t3_brush.jpg	p2	T3-4	tv1	clickedleft	incorrect	0	885.2617622
version3	28	0	ba_t1_f3a.wav	ba_t1_eight.jpg	ba_t4_father.jpg	p1	T1-4	tv1	clickedleft	correct	1	1052.275021
version3	28	0	shu_t3_m2.wav	shu_t3_mouse.jpg	shu_t1_comb.jpg	p1	T1-3	nv1	clickedleft	correct	1	1541.56373
version3	28	0	shu_t1_f3a.wav	shu_t1_comb.jpg	shu_t3_mouse.jpg	p1	T1-3	tv1	clickedleft	correct	1	1101.157399
version3	28	0	xue_t3_m2.wav	xue_t1_boot.jpg	xue_t3_snow.jpg	p2	T1-3	nv1	clickedright	correct	1	1482.965355
version3	28	0	niu_t2_f3a.wav	niu_t3_button.jpg	niu_t2_cow.jpg	p2	T2-3	tv1	clickedright	correct	1	1020.365697
version3	28	0	shu_t3_f3a.wav	shu_t3_mouse.jpg	shu_t1_comb.jpg	p1	T1-3	tv1	clickedleft	correct	1	1029.151411
version3	28	0	ba_t1_m2.wav	ba_t4_father.jpg	ba_t1_eight.jpg	p2	T1-4	nv1	clickedleft	incorrect	0	893.1548332
version3	28	0	niu_t3_f3a.wav	niu_t2_cow.jpg	niu_t3_button.jpg	p2	T2-3	tv1	clickedright	correct	1	1045.070145
version3	28	0	ba_t4_m2.wav	ba_t1_eight.jpg	ba_t4_father.jpg	p2	T1-4	nv1	clickedright	correct	1	893.1899059
version3	28	0	xue_t1_m2.wav	xue_t1_boot.jpg	xue_t3_snow.jpg	p1	T1-3	nv1	clickedleft	correct	1	1085.760907
version3	28	0	yan_t3_f3a.wav	yan_t3_eye.jpg	yan_t4_flame.jpg	p1	T3-4	tv1	clickedleft	correct	1	1101.147134
version3	28	0	hua_t4_m2.wav	hua_t1_flower.jpg	hua_t4_paint.jpg	p2	T1-4	nv1	clickedleft	incorrect	0	1005.143285
version3	28	0	zhu_t4_m2.wav	zhu_t4_pour.jpg	zhu_t1_pig.jpg	p1	T1-4	nv1	clickedleft	correct	1	969.6000855
version3	28	0	niu_t3_m2.wav	niu_t2_cow.jpg	niu_t3_button.jpg	p2	T2-3	nv1	clickedright	correct	1	1164.576989
version3	28	0	zhu_t1_m2.wav	zhu_t1_pig.jpg	zhu_t4_pour.jpg	p1	T1-4	nv1	clickedleft	correct	1	1141.056886
version3	28	0	mi_t3_f3a.wav	mi_t4_honey.jpg	mi_t3_rice.jpg	p2	T3-4	tv1	clickedright	correct	1	932.867408
version3	28	0	shu_t1_m2.wav	shu_t3_mouse.jpg	shu_t1_comb.jpg	p2	T1-3	nv1	clickedright	correct	1	1141.266039
version3	28	0	yan_t3_m2.wav	yan_t4_flame.jpg	yan_t3_eye.jpg	p2	T3-4	nv1	clickedleft	incorrect	0	1494.06373
version3	28	0	jiao_t3_m2.wav	jiao_t3_foot.jpg	jiao_t1_glue.jpg	p1	T1-3	nv1	clickedleft	correct	1	3116.708298
version3	28	0	jiao_t1_f3a.wav	jiao_t1_glue.jpg	jiao_t3_foot.jpg	p1	T1-3	tv1	clickedleft	correct	1	1197.083405
version3	28	0	hua_t4_f3a.wav	hua_t1_flower.jpg	hua_t4_paint.jpg	p2	T1-4	tv1	clickedleft	incorrect	0	1645.505133
version3	28	0	mi_t4_f3a.wav	mi_t4_honey.jpg	mi_t3_rice.jpg	p1	T3-4	tv1	clickedleft	correct	1	973.0038494
version3	28	0	bi_t3_m2.wav	bi_t3_pen.jpg	bi_t2_nose.jpg	p1	T2-3	nv1	clickedright	incorrect	0	1669.318221
version3	28	0	chuang_t2_m2.wav	chuang_t1_window.jpg	chuang_t2_bed.jpg	p2	T1-2	nv1	clickedleft	incorrect	0	1941.136014
version3	28	0	chuang_t1_m2.wav	chuang_t2_bed.jpg	chuang_t1_window.jpg	p2	T1-2	nv1	clickedright	correct	1	2149.394354
version3	28	0	yan_t4_m2.wav	yan_t4_flame.jpg	yan_t3_eye.jpg	p1	T3-4	nv1	clickedleft	correct	1	1509.412746
version3	28	0	xue_t1_f3a.wav	xue_t3_snow.jpg	xue_t1_boot.jpg	p2	T1-3	tv1	clickedright	correct	1	1117.763045
version3	28	0	yun_t2_f3a.wav	yun_t2_cloud.jpg	yun_t4_iron.jpg	p1	T2-4	tv1	clickedleft	correct	1	924.2378101
version3	28	0	mao_t1_f3a.wav	mao_t2_anchor.jpg	mao_t1_cat.jpg	p2	T1-2	tv1	clickedright	correct	1	820.9041916
version3	28	0	jiao_t3_f3a.wav	jiao_t3_foot.jpg	jiao_t1_glue.jpg	p1	T1-3	tv1	clickedleft	correct	1	1179.89692
version3	28	0	wan_t2_f3a.wav	wan_t2_play.jpg	wan_t3_bowl.jpg	p1	T2-3	tv1	clickedleft	correct	1	1005.025663
version3	28	0	yan_t4_f3a.wav	yan_t4_flame.jpg	yan_t3_eye.jpg	p1	T3-4	tv1	clickedleft	correct	1	1589.076561
version3	28	0	niu_t2_m2.wav	niu_t3_button.jpg	niu_t2_cow.jpg	p2	T2-3	nv1	clickedright	correct	1	1005.098802
version3	28	0	chuang_t1_f3a.wav	chuang_t1_window.jpg	chuang_t2_bed.jpg	p1	T1-2	tv1	clickedleft	correct	1	1477.498717
version3	28	0	xie_t2_m2.wav	xie_t2_shoe.jpg	xie_t4_crab.jpg	p1	T2-4	nv1	clickedleft	correct	1	1525.446963
version3	28	0	hua_t1_f3a.wav	hua_t1_flower.jpg	hua_t4_paint.jpg	p1	T1-4	tv1	clickedleft	correct	1	1013.393499
version3	28	0	mao_t2_f3a.wav	mao_t2_anchor.jpg	mao_t1_cat.jpg	p1	T1-2	tv1	clickedleft	correct	1	1044.967921
version3	28	0	wan_t2_m2.wav	wan_t3_bowl.jpg	wan_t2_play.jpg	p2	T2-3	nv1	clickedright	correct	1	1005.258768
version3	28	0	di_t2_m2.wav	di_t2_siren.jpg	di_t4_earth.jpg	p1	T2-4	nv1	clickedleft	correct	1	989.2467921
version3	28	0	qian_t2_f3a.wav	qian_t1_swing.jpg	qian_t2_money.jpg	p2	T1-2	tv1	clickedright	correct	1	1317.111634
version3	28	0	xue_t3_f3a.wav	xue_t3_snow.jpg	xue_t1_boot.jpg	p1	T1-3	tv1	clickedleft	correct	1	1005.094525
version3	28	0	yun_t4_m2.wav	yun_t2_cloud.jpg	yun_t4_iron.jpg	p2	T2-4	nv1	clickedright	correct	1	1037.065868
[truncated: 2,321 more rows]
