# Supplementary material for: The effects of high versus low talker variability and individual aptitude on phonetic training of Mandarin lexical tones
Source: PeerJ. 2019 Aug 9;7:e7191. doi: 10.7717/peerj.7191 (PMC6690337; doi:10.7717/peerj.7191)
Supplement: Supplemental Information 10 [file peerj-07-7191-s010.csv]

version	subject	condition	session	Same1	Same2	Diff	wordtype	voicetype	Tones	Result	score	RT
version1	1	1	1	xiang_t4_fn1	xiang_t4_fn2	xiang_t1_mn2	newword	ffm	t4t1	chosediff	1	2087.749358
version1	1	1	1	zhen_t3_fn1	zhen_t3_fn2	zhen_t1_mn2	newword	ffm	t3t1	chosediff	1	1142.192472
version1	1	1	1	dao_t3_fn2	dao_t3_mn2	dao_t4_fn1	newword	fmf	t3t4	chosesame	0	2100.563302
version1	1	1	1	xue_t1_fn1	xue_t1_fn3	xue_t3_mn2	oldword	ffm	t1t3	chosediff	1	383.8400342
version1	1	1	1	yu_t2_fn3	yu_t2_fn1	yu_t3_mn2	newword	ffm	t2t3	chosediff	1	126.4319932
version1	1	1	1	gui_t3_fn3	gui_t3_fn2	gui_t1_fn1	newword	fff	t3t1	chosediff	1	2249.086399
version1	1	1	1	bao_t3_fn3	bao_t3_fn1	bao_t4_fn2	newword	fff	t3t4	chosediff	1	984.3182207
version1	1	1	1	fang_t1_fn2	fang_t1_fn3	fang_t2_mn2	newword	ffm	t1t2	chosesame	0	1629.208725
version1	1	1	1	bi_t2_fn3	bi_t2_fn2	bi_t3_fn1	oldword	fff	t2t3	chosediff	1	1244.444825
version1	1	1	1	xue_t3_fn2	xue_t3_fn3	xue_t1_mn2	oldword	ffm	t3t1	chosesame	0	1547.127032
version1	1	1	1	hu_t3_fn3	hu_t3_mn2	hu_t2_fn1	newword	fmf	t3t2	chosediff	1	2947.098375
version1	1	1	1	mi_t4_fn3	mi_t4_mn2	mi_t3_fn2	oldword	fmf	t4t3	chosesame	0	688.5675791
version1	1	1	1	shu_t1_fn1	shu_t1_mn2	shu_t3_fn3	oldword	fmf	t1t3	chosesame	0	1572.983747
version1	1	1	1	chi_t2_fn1	chi_t2_fn2	chi_t3_fn3	newword	fff	t2t3	chosediff	1	1124.452096
version1	1	1	1	yun_t2_fn3	yun_t2_fn2	yun_t4_mn2	oldword	ffm	t2t4	chosesame	0	748.5457656
version1	1	1	1	ma_t3_fn1	ma_t3_mn2	ma_t1_fn2	newword	fmf	t3t1	chosediff	1	874.4828914
version1	1	1	1	chuang_t1_fn3	chuang_t1_fn1	chuang_t2_fn2	oldword	fff	t1t2	chosesame	0	424.4101796
version1	1	1	1	shi_t1_fn3	shi_t1_fn2	shi_t2_fn1	newword	fff	t1t2	chosesame	0	1342.721557
version1	1	1	1	di_t4_fn3	di_t4_fn2	di_t2_fn1	oldword	fff	t4t2	chosediff	1	2027.080411
version1	1	1	1	jian_t4_fn2	jian_t4_fn1	jian_t3_mn2	newword	ffm	t4t3	chosediff	1	1334.81266
version1	1	1	1	yan_t3_fn3	yan_t3_fn2	yan_t4_mn2	oldword	ffm	t3t4	chosediff	1	2603.017536
version1	1	1	1	tuo_t2_fn1	tuo_t2_mn2	tuo_t1_fn2	newword	fmf	t2t1	chosesame	0	612.2134303
version1	1	1	1	wan_t2_fn1	wan_t2_mn2	wan_t3_fn3	oldword	fmf	t2t3	chosesame	0	1186.976048
version1	1	1	1	wa_t2_fn2	wa_t2_fn1	wa_t4_mn2	newword	ffm	t2t4	chosediff	1	1502.363986
version1	1	1	1	hu_t2_fn3	hu_t2_mn2	hu_t3_fn1	newword	fmf	t2t3	chosediff	1	1657.101796
version1	1	1	1	dan_t3_fn1	dan_t3_fn2	dan_t4_fn3	oldword	fff	t3t4	chosesame	0	1268.511121
version1	1	1	1	fang_t2_fn2	fang_t2_fn3	fang_t1_mn2	newword	ffm	t2t1	chosesame	0	1020.879812
version1	1	1	1	wan_t3_fn1	wan_t3_mn2	wan_t2_fn3	oldword	fmf	t3t2	chosesame	0	1318.371257
version1	1	1	1	zhu_t4_fn2	zhu_t4_fn3	zhu_t1_mn2	oldword	ffm	t4t1	chosediff	1	1176.491446
version1	1	1	1	she_t4_fn3	she_t4_mn2	she_t2_fn1	newword	fmf	t4t2	chosesame	0	2543.363986
version1	1	1	1	qian_t1_fn1	qian_t1_fn2	qian_t2_mn2	oldword	ffm	t1t2	chosesame	0	2096.492729
version1	1	1	1	jiao_t1_fn3	jiao_t1_fn2	jiao_t3_fn1	oldword	fff	t1t3	chosediff	1	710.7215569
version1	1	1	1	hua_t4_fn2	hua_t4_mn2	hua_t1_fn3	oldword	fmf	t4t1	chosesame	0	2517.190334
version1	1	1	1	shu_t3_fn2	shu_t3_mn2	shu_t1_fn3	oldword	fmf	t3t1	chosediff	1	1350.826347
version1	1	1	1	bao_t4_fn3	bao_t4_fn1	bao_t3_fn2	newword	fff	t4t3	chosediff	1	1481.365269
version1	1	1	1	gui_t1_fn1	gui_t1_fn2	gui_t3_fn3	newword	fff	t1t3	chosesame	0	1700.644568
version1	1	1	1	chi_t3_fn1	chi_t3_fn2	chi_t2_fn3	newword	fff	t3t2	chosesame	0	3538.823781
version1	1	1	1	chuang_t2_fn3	chuang_t2_fn1	chuang_t1_fn2	oldword	fff	t2t1	chosesame	0	3587.154833
version1	1	1	1	dao_t4_fn2	dao_t4_mn2	dao_t3_fn1	newword	fmf	t4t3	chosesame	0	1098.525235
version1	1	1	1	deng_t4_fn3	deng_t4_fn2	deng_t1_fn1	newword	fff	t4t1	chosesame	0	1318.408041
version1	1	1	1	jian_t3_fn2	jian_t3_fn1	jian_t4_mn2	newword	ffm	t3t4	chosediff	1	1384.976903
version1	1	1	1	shi_t2_fn3	shi_t2_fn2	shi_t1_fn1	newword	fff	t2t1	chosesame	0	1316.860137
version1	1	1	1	ku_t1_fn2	ku_t1_mn2	ku_t4_fn1	newword	fmf	t1t4	chosesame	0	1375.118477
version1	1	1	1	yan_t4_fn3	yan_t4_fn2	yan_t3_mn2	oldword	ffm	t4t3	chosesame	0	1671.181779
version1	1	1	1	ba_t1_fn1	ba_t1_fn2	ba_t4_fn3	oldword	fff	t1t4	chosesame	0	698.5885372
version1	1	1	1	bi_t3_fn3	bi_t3_fn2	bi_t2_fn1	oldword	fff	t3t2	chosesame	0	290.6924722
version1	1	1	1	wa_t4_fn3	wa_t4_fn1	wa_t2_mn2	newword	ffm	t4t2	chosediff	1	828.8511548
version1	1	1	1	tuo_t1_fn1	tuo_t1_mn2	tuo_t2_fn2	newword	fmf	t1t2	chosesame	0	2017.218991
version1	1	1	1	mo_t4_fn1	mo_t4_fn2	mo_t2_fn3	newword	fff	t4t2	chosediff	1	1414.433276
version1	1	1	1	mao_t2_fn2	mao_t2_mn2	mao_t1_fn3	oldword	fmf	t2t1	chosesame	0	1194.683918
version1	1	1	1	qian_t2_fn1	qian_t2_fn2	qian_t1_mn2	oldword	ffm	t2t1	chosesame	0	1987.109495
version1	1	1	1	xiang_t1_fn2	xiang_t1_fn1	xiang_t4_mn2	newword	ffm	t1t4	chosesame	0	1164.921728
version1	1	1	1	yu_t3_fn3	yu_t3_fn1	yu_t2_mn2	newword	ffm	t3t2	chosediff	1	1518.820359
version1	1	1	1	zhu_t1_fn3	zhu_t1_fn2	zhu_t4_mn2	oldword	ffm	t1t4	chosediff	1	996.3254919
version1	1	1	1	jiao_t3_fn3	jiao_t3_fn1	jiao_t1_fn2	oldword	fff	t3t1	chosediff	1	599.0654405
version1	1	1	1	di_t2_fn1	di_t2_fn2	di_t4_fn3	oldword	fff	t2t4	chosesame	0	2468.436698
version1	1	1	1	ba_t4_fn3	ba_t4_fn1	ba_t1_fn2	oldword	fff	t4t1	chosesame	0	660.8934987
version1	1	1	1	zhen_t1_fn3	zhen_t1_fn1	zhen_t3_mn2	newword	ffm	t1t3	chosediff	1	1712.505988
version1	1	1	1	dan_t4_fn1	dan_t4_fn2	dan_t3_fn3	oldword	fff	t4t3	chosediff	1	1356.808383
version1	1	1	1	xie_t2_fn3	xie_t2_mn2	xie_t4_fn2	oldword	fmf	t2t4	chosesame	0	1086.474765
version1	1	1	1	she_t2_fn2	she_t2_mn2	she_t4_fn1	newword	fmf	t2t4	chosesame	0	1356.927288
version1	1	1	1	yun_t4_fn1	yun_t4_fn3	yun_t2_mn2	oldword	ffm	t4t2	chosediff	1	778.3071001
version1	1	1	1	mo_t2_fn3	mo_t2_fn1	mo_t4_fn2	newword	fff	t2t4	chosediff	1	1855.200599
version1	1	1	1	deng_t1_fn3	deng_t1_fn1	deng_t4_fn2	newword	fff	t1t4	chosediff	1	1114.70231
version1	1	1	1	hua_t1_fn3	hua_t1_mn2	hua_t4_fn2	oldword	fmf	t1t4	chosesame	0	871.3721129
version1	1	1	1	mi_t3_fn3	mi_t3_mn2	mi_t4_fn2	oldword	fmf	t3t4	chosediff	1	1292.433704
version1	1	1	1	niu_t3_fn1	niu_t3_fn3	niu_t2_mn2	oldword	ffm	t3t2	chosediff	1	2792.816082
version1	1	1	1	mao_t1_fn2	mao_t1_mn2	mao_t2_fn3	oldword	fmf	t1t2	chosediff	1	1148.443114
version1	1	1	1	xie_t4_fn1	xie_t4_mn2	xie_t2_fn3	oldword	fmf	t4t2	chosesame	0	844.8053892
version1	1	1	1	niu_t2_fn1	niu_t2_fn3	niu_t3_mn2	oldword	ffm	t2t3	chosediff	1	662.2711719
version1	1	1	1	ma_t1_fn3	ma_t1_mn2	ma_t3_fn1	newword	fmf	t1t3	chosediff	1	1242.462361
version1	1	1	1	ku_t4_fn1	ku_t4_mn2	ku_t1_fn2	newword	fmf	t4t1	chosesame	0	1258.856715
version1	1	1	2	mao_t1_fn2	mao_t1_mn2	mao_t2_fn3	oldword	fmf	t1t2	chosediff	1	1106.670231
version1	1	1	2	she_t2_fn2	she_t2_mn2	she_t4_fn1	newword	fmf	t2t4	chosediff	1	764.9542344
version1	1	1	2	xue_t1_fn1	xue_t1_fn3	xue_t3_mn2	oldword	ffm	t1t3	chosediff	1	364.1291702
version1	1	1	2	gui_t1_fn1	gui_t1_fn2	gui_t3_fn3	newword	fff	t1t3	chosesame	0	977.9640719
version1	1	1	2	zhen_t3_fn1	zhen_t3_fn2	zhen_t1_mn2	newword	ffm	t3t1	chosesame	0	885.6710864
version1	1	1	2	yun_t4_fn1	yun_t4_fn3	yun_t2_mn2	oldword	ffm	t4t2	chosediff	1	1166.050898
version1	1	1	2	ba_t1_fn1	ba_t1_fn2	ba_t4_fn3	oldword	fff	t1t4	chosesame	0	2112.828486
version1	1	1	2	gui_t3_fn3	gui_t3_fn2	gui_t1_fn1	newword	fff	t3t1	chosediff	1	1987.621471
version1	1	1	2	ba_t4_fn3	ba_t4_fn1	ba_t1_fn2	oldword	fff	t4t1	chosesame	0	2822.431565
version1	1	1	2	ma_t3_fn1	ma_t3_mn2	ma_t1_fn2	newword	fmf	t3t1	chosesame	0	2278.413601
version1	1	1	2	hua_t1_fn3	hua_t1_mn2	hua_t4_fn2	oldword	fmf	t1t4	chosesame	0	991.3866553
version1	1	1	2	mi_t3_fn3	mi_t3_mn2	mi_t4_fn2	oldword	fmf	t3t4	chosesame	0	823.6206159
version1	1	1	2	fang_t2_fn2	fang_t2_fn3	fang_t1_mn2	newword	ffm	t2t1	chosesame	0	833.7639008
version1	1	1	2	wa_t4_fn3	wa_t4_fn1	wa_t2_mn2	newword	ffm	t4t2	chosesame	0	1259.760479
version1	1	1	2	zhen_t1_fn3	zhen_t1_fn1	zhen_t3_mn2	newword	ffm	t1t3	chosediff	1	766.1150556
version1	1	1	2	mao_t2_fn2	mao_t2_mn2	mao_t1_fn3	oldword	fmf	t2t1	chosediff	1	2854.071429
version1	1	1	2	bao_t4_fn3	bao_t4_fn1	bao_t3_fn2	newword	fff	t4t3	chosesame	0	1681.960222
version1	1	1	2	tuo_t1_fn1	tuo_t1_mn2	tuo_t2_fn2	newword	fmf	t1t2	chosediff	1	2301.351583
version1	1	1	2	qian_t1_fn1	qian_t1_fn2	qian_t2_mn2	oldword	ffm	t1t2	chosediff	1	2112.168948
version1	1	1	2	yu_t2_fn3	yu_t2_fn1	yu_t3_mn2	newword	ffm	t2t3	chosediff	1	533.5765612
version1	1	1	2	niu_t3_fn1	niu_t3_fn3	niu_t2_mn2	oldword	ffm	t3t2	chosediff	1	2936.025663
version1	1	1	2	bi_t3_fn3	bi_t3_fn2	bi_t2_fn1	oldword	fff	t3t2	chosesame	0	1377.480325
version1	1	1	2	hu_t3_fn3	hu_t3_mn2	hu_t2_fn1	newword	fmf	t3t2	chosesame	0	1645.605646
version1	1	1	2	wan_t3_fn1	wan_t3_mn2	wan_t2_fn3	oldword	fmf	t3t2	chosediff	1	2091.842601
version1	1	1	2	jiao_t1_fn3	jiao_t1_fn2	jiao_t3_fn1	oldword	fff	t1t3	chosediff	1	1348.18349
version1	1	1	2	wa_t2_fn2	wa_t2_fn1	wa_t4_mn2	newword	ffm	t2t4	chosediff	1	1041.750642
version1	1	1	2	ku_t1_fn2	ku_t1_mn2	ku_t4_fn1	newword	fmf	t1t4	chosediff	1	1604.034645
version1	1	1	2	bi_t2_fn3	bi_t2_fn2	bi_t3_fn1	oldword	fff	t2t3	chosediff	1	907.6462789
version1	1	1	2	jian_t3_fn2	jian_t3_fn1	jian_t4_mn2	newword	ffm	t3t4	chosediff	1	1809.525235
version1	1	1	2	bao_t3_fn3	bao_t3_fn1	bao_t4_fn2	newword	fff	t3t4	chosediff	1	1309.483319
version1	1	1	2	hua_t4_fn2	hua_t4_mn2	hua_t1_fn3	oldword	fmf	t4t1	chosesame	0	2219.615056
version1	1	1	2	zhu_t4_fn2	zhu_t4_fn3	zhu_t1_mn2	oldword	ffm	t4t1	chosediff	1	1985.798973
version1	1	1	2	dan_t4_fn1	dan_t4_fn2	dan_t3_fn3	oldword	fff	t4t3	chosesame	0	2758.073567
version1	1	1	2	di_t4_fn3	di_t4_fn2	di_t2_fn1	oldword	fff	t4t2	chosesame	0	2602.108212
version1	1	1	2	zhu_t1_fn3	zhu_t1_fn2	zhu_t4_mn2	oldword	ffm	t1t4	chosediff	1	841.4341317
version1	1	1	2	wan_t2_fn1	wan_t2_mn2	wan_t3_fn3	oldword	fmf	t2t3	chosesame	0	2531.967494
version1	1	1	2	yan_t3_fn3	yan_t3_fn2	yan_t4_mn2	oldword	ffm	t3t4	chosesame	0	2311.852866
version1	1	1	2	xie_t2_fn3	xie_t2_mn2	xie_t4_fn2	oldword	fmf	t2t4	chosediff	1	1905.428144
version1	1	1	2	mi_t4_fn3	mi_t4_mn2	mi_t3_fn2	oldword	fmf	t4t3	chosediff	1	975.5440547
version1	1	1	2	yun_t2_fn3	yun_t2_fn2	yun_t4_mn2	oldword	ffm	t2t4	chosesame	0	1743.887511
version1	1	1	2	xiang_t4_fn1	xiang_t4_fn2	xiang_t1_mn2	newword	ffm	t4t1	chosesame	0	1897.51882
version1	1	1	2	jian_t4_fn2	jian_t4_fn1	jian_t3_mn2	newword	ffm	t4t3	chosediff	1	695.7600513
version1	1	1	2	di_t2_fn1	di_t2_fn2	di_t4_fn3	oldword	fff	t2t4	chosesame	0	1677.884089
version1	1	1	2	mo_t2_fn3	mo_t2_fn1	mo_t4_fn2	newword	fff	t2t4	chosesame	0	2002.188623
version1	1	1	2	shu_t1_fn1	shu_t1_mn2	shu_t3_fn3	oldword	fmf	t1t3	chosesame	0	2426.145423
version1	1	1	2	tuo_t2_fn1	tuo_t2_mn2	tuo_t1_fn2	newword	fmf	t2t1	chosesame	0	2650.213858
version1	1	1	2	dan_t3_fn1	dan_t3_fn2	dan_t4_fn3	oldword	fff	t3t4	chosesame	0	2613.516253
version1	1	1	2	deng_t4_fn3	deng_t4_fn2	deng_t1_fn1	newword	fff	t4t1	chosesame	0	3043.738238
version1	1	1	2	jiao_t3_fn3	jiao_t3_fn1	jiao_t1_fn2	oldword	fff	t3t1	chosesame	0	1349.496151
version1	1	1	2	fang_t1_fn2	fang_t1_fn3	fang_t2_mn2	newword	ffm	t1t2	chosediff	1	9306.462789
version1	1	1	2	chi_t2_fn1	chi_t2_fn2	chi_t3_fn3	newword	fff	t2t3	chosediff	1	711.6787853
version1	1	1	2	niu_t2_fn1	niu_t2_fn3	niu_t3_mn2	oldword	ffm	t2t3	chosediff	1	1701.611634
version1	1	1	2	chi_t3_fn1	chi_t3_fn2	chi_t2_fn3	newword	fff	t3t2	chosesame	0	1342.215569
version1	1	1	2	shu_t3_fn2	shu_t3_mn2	shu_t1_fn3	oldword	fmf	t3t1	chosesame	0	941.7403764
version1	1	1	2	chuang_t2_fn3	chuang_t2_fn1	chuang_t1_fn2	oldword	fff	t2t1	chosediff	1	2111.767322
version1	1	1	2	yan_t4_fn3	yan_t4_fn2	yan_t3_mn2	oldword	ffm	t4t3	chosediff	1	605.8079555
version1	1	1	2	ma_t1_fn3	ma_t1_mn2	ma_t3_fn1	newword	fmf	t1t3	chosesame	0	2117.81095
version1	1	1	2	deng_t1_fn3	deng_t1_fn1	deng_t4_fn2	newword	fff	t1t4	chosediff	1	1136.570145
version1	1	1	2	xue_t3_fn2	xue_t3_fn3	xue_t1_mn2	oldword	ffm	t3t1	chosesame	0	973.7134303
version1	1	1	2	yu_t3_fn3	yu_t3_fn1	yu_t2_mn2	newword	ffm	t3t2	chosediff	1	613.4538067
version1	1	1	2	qian_t2_fn1	qian_t2_fn2	qian_t1_mn2	oldword	ffm	t2t1	chosesame	0	2197.81266
version1	1	1	2	mo_t4_fn1	mo_t4_fn2	mo_t2_fn3	newword	fff	t4t2	chosediff	1	1327.510693
version1	1	1	2	xie_t4_fn1	xie_t4_mn2	xie_t2_fn3	oldword	fmf	t4t2	chosesame	0	2863.446108
version1	1	1	2	ku_t4_fn1	ku_t4_mn2	ku_t1_fn2	newword	fmf	t4t1	chosediff	1	1992.095808
version1	1	1	2	dao_t4_fn2	dao_t4_mn2	dao_t3_fn1	newword	fmf	t4t3	chosesame	0	1501.682207
version1	1	1	2	chuang_t1_fn3	chuang_t1_fn1	chuang_t2_fn2	oldword	fff	t1t2	chosesame	0	1049.268178
version1	1	1	2	shi_t2_fn3	shi_t2_fn2	shi_t1_fn1	newword	fff	t2t1	chosediff	1	1833.63858
version1	1	1	2	hu_t2_fn3	hu_t2_mn2	hu_t3_fn1	newword	fmf	t2t3	chosediff	1	2907.723695
version1	1	1	2	she_t4_fn3	she_t4_mn2	she_t2_fn1	newword	fmf	t4t2	chosesame	0	2775.841745
version1	1	1	2	dao_t3_fn2	dao_t3_mn2	dao_t4_fn1	newword	fmf	t3t4	chosediff	1	1507.541488
version1	1	1	2	shi_t1_fn3	shi_t1_fn2	shi_t2_fn1	newword	fff	t1t2	chosesame	0	8212.625321
version1	1	1	2	xiang_t1_fn2	xiang_t1_fn1	xiang_t4_mn2	newword	ffm	t1t4	chosediff	1	601.7074423
version2	2	0	1	xiang_t4_fn1	xiang_t4_fn2	xiang_t1_mn2	newword	ffm	t4t1	chosediff	1	2549.180068
version2	2	0	1	dao_t4_fn2	dao_t4_mn2	dao_t3_fn1	newword	fmf	t4t3	chosesame	0	6152.516253
version2	2	0	1	niu_t2_fn1	niu_t2_fn3	niu_t3_mn2	oldword	ffm	t2t3	chosesame	0	653.1013687
version2	2	0	1	ku_t4_fn1	ku_t4_mn2	ku_t1_fn2	newword	fmf	t4t1	chosediff	1	585.4097519
version2	2	0	1	xie_t2_fn3	xie_t2_mn2	xie_t4_fn2	oldword	fmf	t2t4	chosesame	0	2686.145851
version2	2	0	1	di_t2_fn1	di_t2_fn2	di_t4_fn3	oldword	fff	t2t4	chosediff	1	748.6287425
version2	2	0	1	ma_t3_fn1	ma_t3_mn2	ma_t1_fn2	newword	fmf	t3t1	chosediff	1	5642.332335
version2	2	0	1	mo_t2_fn3	mo_t2_fn1	mo_t4_fn2	newword	fff	t2t4	chosesame	0	499.7232678
version2	2	0	1	she_t4_fn3	she_t4_mn2	she_t2_fn1	newword	fmf	t4t2	chosesame	0	3063.75834
version2	2	0	1	di_t4_fn3	di_t4_fn2	di_t2_fn1	oldword	fff	t4t2	chosediff	1	1395.442258
version2	2	0	1	wan_t2_fn1	wan_t2_mn2	wan_t3_fn3	oldword	fmf	t2t3	chosesame	0	1029.893071
version2	2	0	1	shu_t3_fn2	shu_t3_mn2	shu_t1_fn3	oldword	fmf	t3t1	chosediff	1	335.2057314
version2	2	0	1	zhen_t1_fn3	zhen_t1_fn1	zhen_t3_mn2	newword	ffm	t1t3	chosediff	1	2979.594953
version2	2	0	1	bao_t3_fn3	bao_t3_fn1	bao_t4_fn2	newword	fff	t3t4	chosediff	1	731.3746792
version2	2	0	1	hu_t2_fn3	hu_t2_mn2	hu_t3_fn1	newword	fmf	t2t3	chosesame	0	433.6150556
version2	2	0	1	mi_t4_fn3	mi_t4_mn2	mi_t3_fn2	oldword	fmf	t4t3	chosesame	0	821.7651839
version2	2	0	1	yu_t2_fn3	yu_t2_fn1	yu_t3_mn2	newword	ffm	t2t3	chosesame	0	2525.934132
version2	2	0	1	she_t2_fn2	she_t2_mn2	she_t4_fn1	newword	fmf	t2t4	chosediff	1	1149.598375
version2	2	0	1	zhu_t1_fn3	zhu_t1_fn2	zhu_t4_mn2	oldword	ffm	t1t4	chosesame	0	3648.34645
version2	2	0	1	yan_t3_fn3	yan_t3_fn2	yan_t4_mn2	oldword	ffm	t3t4	chosediff	1	3549.832335
version2	2	0	1	mao_t1_fn2	mao_t1_mn2	mao_t2_fn3	oldword	fmf	t1t2	chosediff	1	1755.727973
version2	2	0	1	ba_t1_fn1	ba_t1_fn2	ba_t4_fn3	oldword	fff	t1t4	chosediff	1	761.7882806
version2	2	0	1	hu_t3_fn3	hu_t3_mn2	hu_t2_fn1	newword	fmf	t3t2	chosediff	1	2829.942258
version2	2	0	1	fang_t1_fn2	fang_t1_fn3	fang_t2_mn2	newword	ffm	t1t2	chosediff	1	999.6035073
version2	2	0	1	chuang_t2_fn3	chuang_t2_fn1	chuang_t1_fn2	oldword	fff	t2t1	chosediff	1	2486.290847
version2	2	0	1	xiang_t1_fn2	xiang_t1_fn1	xiang_t4_mn2	newword	ffm	t1t4	chosesame	0	4660.026091
version2	2	0	1	ma_t1_fn3	ma_t1_mn2	ma_t3_fn1	newword	fmf	t1t3	chosediff	1	2079.410607
version2	2	0	1	jiao_t3_fn3	jiao_t3_fn1	jiao_t1_fn2	oldword	fff	t3t1	chosesame	0	4079.857143
version2	2	0	1	mi_t3_fn3	mi_t3_mn2	mi_t4_fn2	oldword	fmf	t3t4	chosediff	1	3979.879384
version2	2	0	1	shi_t2_fn3	shi_t2_fn2	shi_t1_fn1	newword	fff	t2t1	chosediff	1	569.8036784
version2	2	0	1	gui_t3_fn3	gui_t3_fn2	gui_t1_fn1	newword	fff	t3t1	chosediff	1	1191.530796
version2	2	0	1	jian_t4_fn2	jian_t4_fn1	jian_t3_mn2	newword	ffm	t4t3	chosediff	1	881.2087254
version2	2	0	1	shi_t1_fn3	shi_t1_fn2	shi_t2_fn1	newword	fff	t1t2	chosesame	0	1317.923011
version2	2	0	1	bao_t4_fn3	bao_t4_fn1	bao_t3_fn2	newword	fff	t4t3	chosediff	1	1365.591531
version2	2	0	1	xue_t1_fn1	xue_t1_fn3	xue_t3_mn2	oldword	ffm	t1t3	chosediff	1	1508.212147
version2	2	0	1	bi_t2_fn3	bi_t2_fn2	bi_t3_fn1	oldword	fff	t2t3	chosesame	0	701.864414
version2	2	0	1	deng_t1_fn3	deng_t1_fn1	deng_t4_fn2	newword	fff	t1t4	chosediff	1	615.3186484
version2	2	0	1	gui_t1_fn1	gui_t1_fn2	gui_t3_fn3	newword	fff	t1t3	chosesame	0	1891.746792
version2	2	0	1	zhen_t3_fn1	zhen_t3_fn2	zhen_t1_mn2	newword	ffm	t3t1	chosediff	1	479.8156544
version2	2	0	1	wa_t2_fn2	wa_t2_fn1	wa_t4_mn2	newword	ffm	t2t4	chosediff	1	1943.962361
version2	2	0	1	qian_t2_fn1	qian_t2_fn2	qian_t1_mn2	oldword	ffm	t2t1	chosediff	1	683.320787
version2	2	0	1	tuo_t2_fn1	tuo_t2_mn2	tuo_t1_fn2	newword	fmf	t2t1	chosediff	1	1005.976903
version2	2	0	1	niu_t3_fn1	niu_t3_fn3	niu_t2_mn2	oldword	ffm	t3t2	chosesame	0	1563.697605
version2	2	0	1	xue_t3_fn2	xue_t3_fn3	xue_t1_mn2	oldword	ffm	t3t1	chosediff	1	945.4721985
version2	2	0	1	xie_t4_fn1	xie_t4_mn2	xie_t2_fn3	oldword	fmf	t4t2	chosesame	0	1516.084688
version2	2	0	1	yun_t4_fn1	yun_t4_fn3	yun_t2_mn2	oldword	ffm	t4t2	chosediff	1	2392.3071
version2	2	0	1	qian_t1_fn1	qian_t1_fn2	qian_t2_mn2	oldword	ffm	t1t2	chosesame	0	935.5098375
version2	2	0	1	chi_t2_fn1	chi_t2_fn2	chi_t3_fn3	newword	fff	t2t3	chosesame	0	3409.891788
version2	2	0	1	jiao_t1_fn3	jiao_t1_fn2	jiao_t3_fn1	oldword	fff	t1t3	chosediff	1	561.8828058
version2	2	0	1	jian_t3_fn2	jian_t3_fn1	jian_t4_mn2	newword	ffm	t3t4	chosediff	1	453.4858854
version2	2	0	1	shu_t1_fn1	shu_t1_mn2	shu_t3_fn3	oldword	fmf	t1t3	chosediff	1	609.2437981
version2	2	0	1	dan_t3_fn1	dan_t3_fn2	dan_t4_fn3	oldword	fff	t3t4	chosediff	1	445.5355004
version2	2	0	1	fang_t2_fn2	fang_t2_fn3	fang_t1_mn2	newword	ffm	t2t1	chosediff	1	555.6462789
version2	2	0	1	dao_t3_fn2	dao_t3_mn2	dao_t4_fn1	newword	fmf	t3t4	chosediff	1	682.0192472
version2	2	0	1	wa_t4_fn3	wa_t4_fn1	wa_t2_mn2	newword	ffm	t4t2	chosediff	1	213.9153122
version2	2	0	1	mao_t2_fn2	mao_t2_mn2	mao_t1_fn3	oldword	fmf	t2t1	chosediff	1	537.3113772
version2	2	0	1	deng_t4_fn3	deng_t4_fn2	deng_t1_fn1	newword	fff	t4t1	chosesame	0	813.7010265
version2	2	0	1	yun_t2_fn3	yun_t2_fn2	yun_t4_mn2	oldword	ffm	t2t4	chosediff	1	861.9717707
version2	2	0	1	dan_t4_fn1	dan_t4_fn2	dan_t3_fn3	oldword	fff	t4t3	chosediff	1	1265.76775
version2	2	0	1	yu_t3_fn3	yu_t3_fn1	yu_t2_mn2	newword	ffm	t3t2	chosesame	0	983.6980325
version2	2	0	1	bi_t3_fn3	bi_t3_fn2	bi_t2_fn1	oldword	fff	t3t2	chosesame	0	615.1646707
version2	2	0	1	hua_t1_fn3	hua_t1_mn2	hua_t4_fn2	oldword	fmf	t1t4	chosesame	0	1695.958939
version2	2	0	1	ba_t4_fn3	ba_t4_fn1	ba_t1_fn2	oldword	fff	t4t1	chosediff	1	1001.597519
version2	2	0	1	wan_t3_fn1	wan_t3_mn2	wan_t2_fn3	oldword	fmf	t3t2	chosediff	1	699.4854577
version2	2	0	1	chi_t3_fn1	chi_t3_fn2	chi_t2_fn3	newword	fff	t3t2	chosediff	1	3116.248931
version2	2	0	1	mo_t4_fn1	mo_t4_fn2	mo_t2_fn3	newword	fff	t4t2	chosesame	0	2075.426861
version2	2	0	1	zhu_t4_fn2	zhu_t4_fn3	zhu_t1_mn2	oldword	ffm	t4t1	chosediff	1	561.6864842
version2	2	0	1	hua_t4_fn2	hua_t4_mn2	hua_t1_fn3	oldword	fmf	t4t1	chosesame	0	2894.357998
version2	2	0	1	ku_t1_fn2	ku_t1_mn2	ku_t4_fn1	newword	fmf	t1t4	chosesame	0	883.3083832
version2	2	0	1	yan_t4_fn3	yan_t4_fn2	yan_t3_mn2	oldword	ffm	t4t3	chosediff	1	918.0680068
version2	2	0	1	tuo_t1_fn1	tuo_t1_mn2	tuo_t2_fn2	newword	fmf	t1t2	chosesame	0	539.7668948
version2	2	0	1	chuang_t1_fn3	chuang_t1_fn1	chuang_t2_fn2	oldword	fff	t1t2	chosediff	1	755.8601369
version2	2	0	2	yun_t2_fn3	yun_t2_fn2	yun_t4_mn2	oldword	ffm	t2t4	chosesame	0	1019.154405
version2	2	0	2	di_t4_fn3	di_t4_fn2	di_t2_fn1	oldword	fff	t4t2	chosesame	0	1931.408896
version2	2	0	2	shu_t1_fn1	shu_t1_mn2	shu_t3_fn3	oldword	fmf	t1t3	chosesame	0	1792.691617
version2	2	0	2	bao_t3_fn3	bao_t3_fn1	bao_t4_fn2	newword	fff	t3t4	chosesame	0	6553.5
version2	2	0	2	bi_t2_fn3	bi_t2_fn2	bi_t3_fn1	oldword	fff	t2t3	chosediff	1	790.971343
version2	2	0	2	ku_t1_fn2	ku_t1_mn2	ku_t4_fn1	newword	fmf	t1t4	chosediff	1	841.3952096
version2	2	0	2	mao_t1_fn2	mao_t1_mn2	mao_t2_fn3	oldword	fmf	t1t2	chosediff	1	832.3130881
version2	2	0	2	shi_t2_fn3	shi_t2_fn2	shi_t1_fn1	newword	fff	t2t1	chosediff	1	1414.488452
version2	2	0	2	chuang_t2_fn3	chuang_t2_fn1	chuang_t1_fn2	oldword	fff	t2t1	chosesame	0	3195.519675
version2	2	0	2	tuo_t1_fn1	tuo_t1_mn2	tuo_t2_fn2	newword	fmf	t1t2	chosesame	0	2539.235672
version2	2	0	2	yu_t2_fn3	yu_t2_fn1	yu_t3_mn2	newword	ffm	t2t3	chosediff	1	532.6441403
version2	2	0	2	bi_t3_fn3	bi_t3_fn2	bi_t2_fn1	oldword	fff	t3t2	chosediff	1	632.9901625
version2	2	0	2	bao_t4_fn3	bao_t4_fn1	bao_t3_fn2	newword	fff	t4t3	chosediff	1	2133.194611
version2	2	0	2	gui_t3_fn3	gui_t3_fn2	gui_t1_fn1	newword	fff	t3t1	chosediff	1	766.774166
version2	2	0	2	ba_t4_fn3	ba_t4_fn1	ba_t1_fn2	oldword	fff	t4t1	chosesame	0	1199.032079
version2	2	0	2	xie_t4_fn1	xie_t4_mn2	xie_t2_fn3	oldword	fmf	t4t2	chosesame	0	1355.206587
version2	2	0	2	yan_t4_fn3	yan_t4_fn2	yan_t3_mn2	oldword	ffm	t4t3	chosediff	1	1115.349444
version2	2	0	2	ba_t1_fn1	ba_t1_fn2	ba_t4_fn3	oldword	fff	t1t4	chosesame	0	910.9794696
version2	2	0	2	she_t2_fn2	she_t2_mn2	she_t4_fn1	newword	fmf	t2t4	chosediff	1	1796.620188
version2	2	0	2	mo_t2_fn3	mo_t2_fn1	mo_t4_fn2	newword	fff	t2t4	chosesame	0	1643.285714
version2	2	0	2	gui_t1_fn1	gui_t1_fn2	gui_t3_fn3	newword	fff	t1t3	chosesame	0	875.1116339
version2	2	0	2	deng_t4_fn3	deng_t4_fn2	deng_t1_fn1	newword	fff	t4t1	chosesame	0	582.3417451
version2	2	0	2	chi_t2_fn1	chi_t2_fn2	chi_t3_fn3	newword	fff	t2t3	chosediff	1	3132.440547
version2	2	0	2	qian_t2_fn1	qian_t2_fn2	qian_t1_mn2	oldword	ffm	t2t1	chosediff	1	642.6176219
version2	2	0	2	yun_t4_fn1	yun_t4_fn3	yun_t2_mn2	oldword	ffm	t4t2	chosediff	1	407.9974337
version2	2	0	2	jiao_t3_fn3	jiao_t3_fn1	jiao_t1_fn2	oldword	fff	t3t1	chosediff	1	2276.282293
version2	2	0	2	shu_t3_fn2	shu_t3_mn2	shu_t1_fn3	oldword	fmf	t3t1	chosediff	1	745.9790419
version2	2	0	2	mi_t4_fn3	mi_t4_mn2	mi_t3_fn2	oldword	fmf	t4t3	chosediff	1	4863.373396
version2	2	0	2	xue_t3_fn2	xue_t3_fn3	xue_t1_mn2	oldword	ffm	t3t1	chosesame	0	1016.852866
version2	2	0	2	dao_t4_fn2	dao_t4_mn2	dao_t3_fn1	newword	fmf	t4t3	chosediff	1	1096.553892
version2	2	0	2	xiang_t1_fn2	xiang_t1_fn1	xiang_t4_mn2	newword	ffm	t1t4	chosediff	1	1414.26219
version2	2	0	2	hu_t3_fn3	hu_t3_mn2	hu_t2_fn1	newword	fmf	t3t2	chosesame	0	5614.353721
version2	2	0	2	ma_t3_fn1	ma_t3_mn2	ma_t1_fn2	newword	fmf	t3t1	chosediff	1	2230.676647
version2	2	0	2	zhen_t1_fn3	zhen_t1_fn1	zhen_t3_mn2	newword	ffm	t1t3	chosesame	0	561.390077
version2	2	0	2	wan_t2_fn1	wan_t2_mn2	wan_t3_fn3	oldword	fmf	t2t3	chosesame	0	844.7964072
version2	2	0	2	fang_t1_fn2	fang_t1_fn3	fang_t2_mn2	newword	ffm	t1t2	chosediff	1	709.3905047
version2	2	0	2	ku_t4_fn1	ku_t4_mn2	ku_t1_fn2	newword	fmf	t4t1	chosediff	1	364.1941831
version2	2	0	2	jian_t4_fn2	jian_t4_fn1	jian_t3_mn2	newword	ffm	t4t3	chosediff	1	393.1030796
version2	2	0	2	chuang_t1_fn3	chuang_t1_fn1	chuang_t2_fn2	oldword	fff	t1t2	chosediff	1	5423.473482
version2	2	0	2	dan_t4_fn1	dan_t4_fn2	dan_t3_fn3	oldword	fff	t4t3	chosediff	1	1235.104363
version2	2	0	2	jian_t3_fn2	jian_t3_fn1	jian_t4_mn2	newword	ffm	t3t4	chosediff	1	920.7373824
version2	2	0	2	yu_t3_fn3	yu_t3_fn1	yu_t2_mn2	newword	ffm	t3t2	chosediff	1	526.8041061
version2	2	0	2	mo_t4_fn1	mo_t4_fn2	mo_t2_fn3	newword	fff	t4t2	chosediff	1	633.8058169
version2	2	0	2	fang_t2_fn2	fang_t2_fn3	fang_t1_mn2	newword	ffm	t2t1	chosediff	1	349.2630453
version2	2	0	2	di_t2_fn1	di_t2_fn2	di_t4_fn3	oldword	fff	t2t4	chosediff	1	715.9512404
version2	2	0	2	chi_t3_fn1	chi_t3_fn2	chi_t2_fn3	newword	fff	t3t2	chosediff	1	568.5021386
version2	2	0	2	xiang_t4_fn1	xiang_t4_fn2	xiang_t1_mn2	newword	ffm	t4t1	chosesame	0	863.9362703
version2	2	0	2	shi_t1_fn3	shi_t1_fn2	shi_t2_fn1	newword	fff	t1t2	chosediff	1	659.8391788
version2	2	0	2	wan_t3_fn1	wan_t3_mn2	wan_t2_fn3	oldword	fmf	t3t2	chosesame	0	2655.798118
version2	2	0	2	jiao_t1_fn3	jiao_t1_fn2	jiao_t3_fn1	oldword	fff	t1t3	chosesame	0	991.566296
version2	2	0	2	niu_t2_fn1	niu_t2_fn3	niu_t3_mn2	oldword	ffm	t2t3	chosesame	0	2464.695466
version2	2	0	2	qian_t1_fn1	qian_t1_fn2	qian_t2_mn2	oldword	ffm	t1t2	chosesame	0	1428.478614
version2	2	0	2	hua_t4_fn2	hua_t4_mn2	hua_t1_fn3	oldword	fmf	t4t1	chosesame	0	823.6766467
version2	2	0	2	niu_t3_fn1	niu_t3_fn3	niu_t2_mn2	oldword	ffm	t3t2	chosediff	1	1484.114628
version2	2	0	2	zhen_t3_fn1	zhen_t3_fn2	zhen_t1_mn2	newword	ffm	t3t1	chosediff	1	196.0872541
version2	2	0	2	hu_t2_fn3	hu_t2_mn2	hu_t3_fn1	newword	fmf	t2t3	chosesame	0	1919.67793
version2	2	0	2	mi_t3_fn3	mi_t3_mn2	mi_t4_fn2	oldword	fmf	t3t4	chosediff	1	755.1291702
version2	2	0	2	wa_t2_fn2	wa_t2_fn1	wa_t4_mn2	newword	ffm	t2t4	chosediff	1	1028.868263
version2	2	0	2	xie_t2_fn3	xie_t2_mn2	xie_t4_fn2	oldword	fmf	t2t4	chosediff	1	526.7882806
version2	2	0	2	wa_t4_fn3	wa_t4_fn1	wa_t2_mn2	newword	ffm	t4t2	chosediff	1	450.6856287
version2	2	0	2	dan_t3_fn1	dan_t3_fn2	dan_t4_fn3	oldword	fff	t3t4	chosediff	1	491.2763045
version2	2	0	2	hua_t1_fn3	hua_t1_mn2	hua_t4_fn2	oldword	fmf	t1t4	chosesame	0	454.3999145
version2	2	0	2	zhu_t4_fn2	zhu_t4_fn3	zhu_t1_mn2	oldword	ffm	t4t1	chosesame	0	1823.208298
version2	2	0	2	tuo_t2_fn1	tuo_t2_mn2	tuo_t1_fn2	newword	fmf	t2t1	chosediff	1	267.1313088
version2	2	0	2	deng_t1_fn3	deng_t1_fn1	deng_t4_fn2	newword	fff	t1t4	chosesame	0	430.3323353
version2	2	0	2	dao_t3_fn2	dao_t3_mn2	dao_t4_fn1	newword	fmf	t3t4	chosediff	1	373.6236099
version2	2	0	2	ma_t1_fn3	ma_t1_mn2	ma_t3_fn1	newword	fmf	t1t3	chosediff	1	462.3751069
version2	2	0	2	mao_t2_fn2	mao_t2_mn2	mao_t1_fn3	oldword	fmf	t2t1	chosediff	1	341.716852
version2	2	0	2	she_t4_fn3	she_t4_mn2	she_t2_fn1	newword	fmf	t4t2	chosediff	1	1711.139863
version2	2	0	2	zhu_t1_fn3	zhu_t1_fn2	zhu_t4_mn2	oldword	ffm	t1t4	chosediff	1	984.1621044
version2	2	0	2	xue_t1_fn1	xue_t1_fn3	xue_t3_mn2	oldword	ffm	t1t3	chosediff	1	170.9157399
version2	2	0	2	yan_t3_fn3	yan_t3_fn2	yan_t4_mn2	oldword	ffm	t3t4	chosediff	1	588.6223268
version3	3	1	1	mo_t2_fn3	mo_t2_fn1	mo_t4_fn2	newword	fff	t2t4	chosesame	0	4227.040205
version3	3	1	1	mi_t4_fn3	mi_t4_mn2	mi_t3_fn2	oldword	fmf	t4t3	chosediff	1	964.6227545
version3	3	1	1	yan_t3_fn3	yan_t3_fn2	yan_t4_mn2	oldword	ffm	t3t4	chosesame	0	933.9302823
version3	3	1	1	zhu_t1_fn3	zhu_t1_fn2	zhu_t4_mn2	oldword	ffm	t1t4	chosesame	0	731.4709153
version3	3	1	1	niu_t3_fn1	niu_t3_fn3	niu_t2_mn2	oldword	ffm	t3t2	chosediff	1	1832.018392
version3	3	1	1	shi_t2_fn3	shi_t2_fn2	shi_t1_fn1	newword	fff	t2t1	chosediff	1	2521.166382
version3	3	1	1	ba_t1_fn1	ba_t1_fn2	ba_t4_fn3	oldword	fff	t1t4	chosediff	1	1611.393926
version3	3	1	1	tuo_t2_fn1	tuo_t2_mn2	tuo_t1_fn2	newword	fmf	t2t1	chosediff	1	1605.413601
version3	3	1	1	dao_t3_fn2	dao_t3_mn2	dao_t4_fn1	newword	fmf	t3t4	chosediff	1	1041.829341
version3	3	1	1	xie_t2_fn3	xie_t2_mn2	xie_t4_fn2	oldword	fmf	t2t4	chosediff	1	1274.021814
version3	3	1	1	shu_t1_fn1	shu_t1_mn2	shu_t3_fn3	oldword	fmf	t1t3	chosesame	0	419.3772455
version3	3	1	1	niu_t2_fn1	niu_t2_fn3	niu_t3_mn2	oldword	ffm	t2t3	chosediff	1	2812.26219
version3	3	1	1	shi_t1_fn3	shi_t1_fn2	shi_t2_fn1	newword	fff	t1t2	chosesame	0	3883.976903
version3	3	1	1	deng_t4_fn3	deng_t4_fn2	deng_t1_fn1	newword	fff	t4t1	chosediff	1	1897.537639
version3	3	1	1	gui_t1_fn1	gui_t1_fn2	gui_t3_fn3	newword	fff	t1t3	chosediff	1	2057.727545
version3	3	1	1	chuang_t1_fn3	chuang_t1_fn1	chuang_t2_fn2	oldword	fff	t1t2	chosediff	1	985.8828058
version3	3	1	1	ku_t1_fn2	ku_t1_mn2	ku_t4_fn1	newword	fmf	t1t4	chosediff	1	867.798118
version3	3	1	1	fang_t2_fn2	fang_t2_fn3	fang_t1_mn2	newword	ffm	t2t1	chosesame	0	573.9148845
version3	3	1	1	wa_t2_fn2	wa_t2_fn1	wa_t4_mn2	newword	ffm	t2t4	chosediff	1	569.1642429
version3	3	1	1	mao_t1_fn2	mao_t1_mn2	mao_t2_fn3	oldword	fmf	t1t2	chosesame	0	1581.914029
version3	3	1	1	dao_t4_fn2	dao_t4_mn2	dao_t3_fn1	newword	fmf	t4t3	chosediff	1	805.5513259
version3	3	1	1	dan_t4_fn1	dan_t4_fn2	dan_t3_fn3	oldword	fff	t4t3	chosediff	1	1311.939264
version3	3	1	1	deng_t1_fn3	deng_t1_fn1	deng_t4_fn2	newword	fff	t1t4	chosesame	0	877.3622754
version3	3	1	1	mo_t4_fn1	mo_t4_fn2	mo_t2_fn3	newword	fff	t4t2	chosediff	1	91.87724551
version3	3	1	1	shu_t3_fn2	shu_t3_mn2	shu_t1_fn3	oldword	fmf	t3t1	chosediff	1	317.6625321
version3	3	1	1	chuang_t2_fn3	chuang_t2_fn1	chuang_t1_fn2	oldword	fff	t2t1	chosediff	1	663.4183062
version3	3	1	1	she_t4_fn3	she_t4_mn2	she_t2_fn1	newword	fmf	t4t2	chosediff	1	3526.159966
version3	3	1	1	gui_t3_fn3	gui_t3_fn2	gui_t1_fn1	newword	fff	t3t1	chosediff	1	1963.961506
version3	3	1	1	xue_t1_fn1	xue_t1_fn3	xue_t3_mn2	oldword	ffm	t1t3	chosediff	1	1505.538922
version3	3	1	1	ba_t4_fn3	ba_t4_fn1	ba_t1_fn2	oldword	fff	t4t1	chosediff	1	2056.315654
version3	3	1	1	zhu_t4_fn2	zhu_t4_fn3	zhu_t1_mn2	oldword	ffm	t4t1	chosesame	0	551.8323353
version3	3	1	1	jiao_t3_fn3	jiao_t3_fn1	jiao_t1_fn2	oldword	fff	t3t1	chosediff	1	689.0320787
version3	3	1	1	bi_t2_fn3	bi_t2_fn2	bi_t3_fn1	oldword	fff	t2t3	chosediff	1	1529.653978
version3	3	1	1	ma_t1_fn3	ma_t1_mn2	ma_t3_fn1	newword	fmf	t1t3	chosediff	1	1353.76219
version3	3	1	1	chi_t3_fn1	chi_t3_fn2	chi_t2_fn3	newword	fff	t3t2	chosediff	1	423.8969204
version3	3	1	1	yun_t4_fn1	yun_t4_fn3	yun_t2_mn2	oldword	ffm	t4t2	chosesame	0	1277.892216
version3	3	1	1	she_t2_fn2	she_t2_mn2	she_t4_fn1	newword	fmf	t2t4	chosediff	1	727.2840034
version3	3	1	1	yu_t3_fn3	yu_t3_fn1	yu_t2_mn2	newword	ffm	t3t2	chosesame	0	2323.989735
version3	3	1	1	ku_t4_fn1	ku_t4_mn2	ku_t1_fn2	newword	fmf	t4t1	chosediff	1	673.9418306
version3	3	1	1	hu_t2_fn3	hu_t2_mn2	hu_t3_fn1	newword	fmf	t2t3	chosesame	0	1253.815227
version3	3	1	1	xie_t4_fn1	xie_t4_mn2	xie_t2_fn3	oldword	fmf	t4t2	chosediff	1	201.5064157
version3	3	1	1	zhen_t3_fn1	zhen_t3_fn2	zhen_t1_mn2	newword	ffm	t3t1	chosesame	0	1759.459795
version3	3	1	1	wan_t3_fn1	wan_t3_mn2	wan_t2_fn3	oldword	fmf	t3t2	chosediff	1	2017.911891
version3	3	1	1	qian_t1_fn1	qian_t1_fn2	qian_t2_mn2	oldword	ffm	t1t2	chosediff	1	1359.678785
version3	3	1	1	jian_t4_fn2	jian_t4_fn1	jian_t3_mn2	newword	ffm	t4t3	chosediff	1	1091.301967
version3	3	1	1	yan_t4_fn3	yan_t4_fn2	yan_t3_mn2	oldword	ffm	t4t3	chosediff	1	845.468349
version3	3	1	1	jiao_t1_fn3	jiao_t1_fn2	jiao_t3_fn1	oldword	fff	t1t3	chosediff	1	1025.791275
version3	3	1	1	bao_t4_fn3	bao_t4_fn1	bao_t3_fn2	newword	fff	t4t3	chosediff	1	719.3669803
version3	3	1	1	hu_t3_fn3	hu_t3_mn2	hu_t2_fn1	newword	fmf	t3t2	chosesame	0	2499.690334
version3	3	1	1	bi_t3_fn3	bi_t3_fn2	bi_t2_fn1	oldword	fff	t3t2	chosesame	0	2193.632592
version3	3	1	1	hua_t4_fn2	hua_t4_mn2	hua_t1_fn3	oldword	fmf	t4t1	chosediff	1	639.7301112
version3	3	1	1	ma_t3_fn1	ma_t3_mn2	ma_t1_fn2	newword	fmf	t3t1	chosesame	0	763.3092387
version3	3	1	1	dan_t3_fn1	dan_t3_fn2	dan_t4_fn3	oldword	fff	t3t4	chosesame	0	571.4952951
version3	3	1	1	qian_t2_fn1	qian_t2_fn2	qian_t1_mn2	oldword	ffm	t2t1	chosesame	0	931.22284
version3	3	1	1	yu_t2_fn3	yu_t2_fn1	yu_t3_mn2	newword	ffm	t2t3	chosediff	1	1417.667237
version3	3	1	1	tuo_t1_fn1	tuo_t1_mn2	tuo_t2_fn2	newword	fmf	t1t2	chosesame	0	347.9264328
version3	3	1	1	di_t2_fn1	di_t2_fn2	di_t4_fn3	oldword	fff	t2t4	chosediff	1	1269.583832
version3	3	1	1	zhen_t1_fn3	zhen_t1_fn1	zhen_t3_mn2	newword	ffm	t1t3	chosediff	1	1409.699316
version3	3	1	1	wan_t2_fn1	wan_t2_mn2	wan_t3_fn3	oldword	fmf	t2t3	chosesame	0	2845.616766
version3	3	1	1	jian_t3_fn2	jian_t3_fn1	jian_t4_mn2	newword	ffm	t3t4	chosediff	1	1051.858854
version3	3	1	1	xue_t3_fn2	xue_t3_fn3	xue_t1_mn2	oldword	ffm	t3t1	chosediff	1	577.4901625
version3	3	1	1	di_t4_fn3	di_t4_fn2	di_t2_fn1	oldword	fff	t4t2	chosediff	1	290.9781865
version3	3	1	1	chi_t2_fn1	chi_t2_fn2	chi_t3_fn3	newword	fff	t2t3	chosesame	0	1366.167665
version3	3	1	1	xiang_t1_fn2	xiang_t1_fn1	xiang_t4_mn2	newword	ffm	t1t4	chosediff	1	315.3250642
version3	3	1	1	mao_t2_fn2	mao_t2_mn2	mao_t1_fn3	oldword	fmf	t2t1	chosediff	1	1091.869547
version3	3	1	1	yun_t2_fn3	yun_t2_fn2	yun_t4_mn2	oldword	ffm	t2t4	chosediff	1	1367.83704
version3	3	1	1	wa_t4_fn3	wa_t4_fn1	wa_t2_mn2	newword	ffm	t4t2	chosediff	1	2405.56929
version3	3	1	1	xiang_t4_fn1	xiang_t4_fn2	xiang_t1_mn2	newword	ffm	t4t1	chosediff	1	1045.411463
version3	3	1	1	bao_t3_fn3	bao_t3_fn1	bao_t4_fn2	newword	fff	t3t4	chosediff	1	3195.5355
version3	3	1	1	mi_t3_fn3	mi_t3_mn2	mi_t4_fn2	oldword	fmf	t3t4	chosesame	0	3228.279299
version3	3	1	1	fang_t1_fn2	fang_t1_fn3	fang_t2_mn2	newword	ffm	t1t2	chosediff	1	1071.358854
version3	3	1	1	hua_t1_fn3	hua_t1_mn2	hua_t4_fn2	oldword	fmf	t1t4	chosesame	0	1495.84089
version3	3	1	2	ma_t3_fn1	ma_t3_mn2	ma_t1_fn2	newword	fmf	t3t1	chosesame	0	1192.173225
version3	3	1	2	tuo_t1_fn1	tuo_t1_mn2	tuo_t2_fn2	newword	fmf	t1t2	chosediff	1	1858.248503
version3	3	1	2	dao_t3_fn2	dao_t3_mn2	dao_t4_fn1	newword	fmf	t3t4	chosediff	1	1964.715569
version3	3	1	2	chi_t3_fn1	chi_t3_fn2	chi_t2_fn3	newword	fff	t3t2	chosesame	0	748.3502994
version3	3	1	2	xue_t1_fn1	xue_t1_fn3	xue_t3_mn2	oldword	ffm	t1t3	chosediff	1	599.1497006
version3	3	1	2	niu_t2_fn1	niu_t2_fn3	niu_t3_mn2	oldword	ffm	t2t3	chosediff	1	806.1988879
version3	3	1	2	she_t4_fn3	she_t4_mn2	she_t2_fn1	newword	fmf	t4t2	chosediff	1	325.3759624
version3	3	1	2	she_t2_fn2	she_t2_mn2	she_t4_fn1	newword	fmf	t2t4	chosediff	1	594.7600513
version3	3	1	2	hu_t3_fn3	hu_t3_mn2	hu_t2_fn1	newword	fmf	t3t2	chosediff	1	294.7887083
version3	3	1	2	wan_t3_fn1	wan_t3_mn2	wan_t2_fn3	oldword	fmf	t3t2	chosesame	0	929.8511548
version3	3	1	2	wan_t2_fn1	wan_t2_mn2	wan_t3_fn3	oldword	fmf	t2t3	chosesame	0	1768.647562
version3	3	1	2	jian_t3_fn2	jian_t3_fn1	jian_t4_mn2	newword	ffm	t3t4	chosediff	1	243.3404619
version3	3	1	2	bi_t2_fn3	bi_t2_fn2	bi_t3_fn1	oldword	fff	t2t3	chosesame	0	503.9538067
version3	3	1	2	shu_t1_fn1	shu_t1_mn2	shu_t3_fn3	oldword	fmf	t1t3	chosesame	0	1634.93071
version3	3	1	2	jian_t4_fn2	jian_t4_fn1	jian_t3_mn2	newword	ffm	t4t3	chosediff	1	643.3417451
version3	3	1	2	hu_t2_fn3	hu_t2_mn2	hu_t3_fn1	newword	fmf	t2t3	chosesame	0	681.757485
version3	3	1	2	hua_t1_fn3	hua_t1_mn2	hua_t4_fn2	oldword	fmf	t1t4	chosediff	1	954.7450813
version3	3	1	2	xue_t3_fn2	xue_t3_fn3	xue_t1_mn2	oldword	ffm	t3t1	chosesame	0	1255.564157
version3	3	1	2	yu_t3_fn3	yu_t3_fn1	yu_t2_mn2	newword	ffm	t3t2	chosesame	0	1623.931565
version3	3	1	2	xiang_t1_fn2	xiang_t1_fn1	xiang_t4_mn2	newword	ffm	t1t4	chosediff	1	966.8520103
version3	3	1	2	shi_t2_fn3	shi_t2_fn2	shi_t1_fn1	newword	fff	t2t1	chosesame	0	495.0958084
version3	3	1	2	ku_t4_fn1	ku_t4_mn2	ku_t1_fn2	newword	fmf	t4t1	chosediff	1	338.4029085
version3	3	1	2	qian_t2_fn1	qian_t2_fn2	qian_t1_mn2	oldword	ffm	t2t1	chosediff	1	2044.914029
version3	3	1	2	zhen_t3_fn1	zhen_t3_fn2	zhen_t1_mn2	newword	ffm	t3t1	chosediff	1	128.0431993
version3	3	1	2	di_t4_fn3	di_t4_fn2	di_t2_fn1	oldword	fff	t4t2	chosediff	1	266.399059
version3	3	1	2	bi_t3_fn3	bi_t3_fn2	bi_t2_fn1	oldword	fff	t3t2	chosediff	1	1359.42515
version3	3	1	2	shu_t3_fn2	shu_t3_mn2	shu_t1_fn3	oldword	fmf	t3t1	chosediff	1	902.2023097
version3	3	1	2	gui_t1_fn1	gui_t1_fn2	gui_t3_fn3	newword	fff	t1t3	chosediff	1	709.7754491
version3	3	1	2	dan_t4_fn1	dan_t4_fn2	dan_t3_fn3	oldword	fff	t4t3	chosediff	1	622.4499572
version3	3	1	2	zhen_t1_fn3	zhen_t1_fn1	zhen_t3_mn2	newword	ffm	t1t3	chosediff	1	358.4046193
version3	3	1	2	hua_t4_fn2	hua_t4_mn2	hua_t1_fn3	oldword	fmf	t4t1	chosediff	1	512.6698033
version3	3	1	2	jiao_t3_fn3	jiao_t3_fn1	jiao_t1_fn2	oldword	fff	t3t1	chosediff	1	917.1544055
version3	3	1	2	yu_t2_fn3	yu_t2_fn1	yu_t3_mn2	newword	ffm	t2t3	chosediff	1	805.0414885
version3	3	1	2	mao_t2_fn2	mao_t2_mn2	mao_t1_fn3	oldword	fmf	t2t1	chosediff	1	750.8447391
version3	3	1	2	wa_t4_fn3	wa_t4_fn1	wa_t2_mn2	newword	ffm	t4t2	chosesame	0	673.2972626
version3	3	1	2	xie_t2_fn3	xie_t2_mn2	xie_t4_fn2	oldword	fmf	t2t4	chosediff	1	495.0855432
version3	3	1	2	ma_t1_fn3	ma_t1_mn2	ma_t3_fn1	newword	fmf	t1t3	chosediff	1	538.0453379
version3	3	1	2	chi_t2_fn1	chi_t2_fn2	chi_t3_fn3	newword	fff	t2t3	chosediff	1	1723.719418
version3	3	1	2	xiang_t4_fn1	xiang_t4_fn2	xiang_t1_mn2	newword	ffm	t4t1	chosediff	1	391.5124038
version3	3	1	2	gui_t3_fn3	gui_t3_fn2	gui_t1_fn1	newword	fff	t3t1	chosediff	1	131.4379812
version3	3	1	2	yun_t2_fn3	yun_t2_fn2	yun_t4_mn2	oldword	ffm	t2t4	chosediff	1	655.8528657
version3	3	1	2	mo_t2_fn3	mo_t2_fn1	mo_t4_fn2	newword	fff	t2t4	chosediff	1	391.7566296
version3	3	1	2	deng_t4_fn3	deng_t4_fn2	deng_t1_fn1	newword	fff	t4t1	chosediff	1	2606.028657
version3	3	1	2	mi_t3_fn3	mi_t3_mn2	mi_t4_fn2	oldword	fmf	t3t4	chosediff	1	399.5333618
version3	3	1	2	ku_t1_fn2	ku_t1_mn2	ku_t4_fn1	newword	fmf	t1t4	chosediff	1	393.3233533
version3	3	1	2	bao_t4_fn3	bao_t4_fn1	bao_t3_fn2	newword	fff	t4t3	chosediff	1	588.4482464
version3	3	1	2	chuang_t1_fn3	chuang_t1_fn1	chuang_t2_fn2	oldword	fff	t1t2	chosediff	1	914.0303678
version3	3	1	2	dao_t4_fn2	dao_t4_mn2	dao_t3_fn1	newword	fmf	t4t3	chosediff	1	872.0299401
version3	3	1	2	tuo_t2_fn1	tuo_t2_mn2	tuo_t1_fn2	newword	fmf	t2t1	chosediff	1	1996.823781
version3	3	1	2	di_t2_fn1	di_t2_fn2	di_t4_fn3	oldword	fff	t2t4	chosediff	1	573.5008554
version3	3	1	2	yan_t3_fn3	yan_t3_fn2	yan_t4_mn2	oldword	ffm	t3t4	chosesame	0	515.1094953
version3	3	1	2	mao_t1_fn2	mao_t1_mn2	mao_t2_fn3	oldword	fmf	t1t2	chosediff	1	705.456373
version3	3	1	2	yan_t4_fn3	yan_t4_fn2	yan_t3_mn2	oldword	ffm	t4t3	chosediff	1	393.823781
version3	3	1	2	fang_t1_fn2	fang_t1_fn3	fang_t2_mn2	newword	ffm	t1t2	chosediff	1	204.295124
version3	3	1	2	mo_t4_fn1	mo_t4_fn2	mo_t2_fn3	newword	fff	t4t2	chosediff	1	696.5688623
version3	3	1	2	shi_t1_fn3	shi_t1_fn2	shi_t2_fn1	newword	fff	t1t2	chosediff	1	860.5414885
version3	3	1	2	niu_t3_fn1	niu_t3_fn3	niu_t2_mn2	oldword	ffm	t3t2	chosesame	0	891.0504705
version3	3	1	2	ba_t4_fn3	ba_t4_fn1	ba_t1_fn2	oldword	fff	t4t1	chosediff	1	458.5111206
version3	3	1	2	zhu_t1_fn3	zhu_t1_fn2	zhu_t4_mn2	oldword	ffm	t1t4	chosediff	1	2798.560308
version3	3	1	2	qian_t1_fn1	qian_t1_fn2	qian_t2_mn2	oldword	ffm	t1t2	chosediff	1	1819.167237
version3	3	1	2	xie_t4_fn1	xie_t4_mn2	xie_t2_fn3	oldword	fmf	t4t2	chosediff	1	556.6638152
version3	3	1	2	zhu_t4_fn2	zhu_t4_fn3	zhu_t1_mn2	oldword	ffm	t4t1	chosesame	0	726.8135158
version3	3	1	2	wa_t2_fn2	wa_t2_fn1	wa_t4_mn2	newword	ffm	t2t4	chosediff	1	755.0739949
version3	3	1	2	mi_t4_fn3	mi_t4_mn2	mi_t3_fn2	oldword	fmf	t4t3	chosediff	1	603.3344739
version3	3	1	2	jiao_t1_fn3	jiao_t1_fn2	jiao_t3_fn1	oldword	fff	t1t3	chosesame	0	1482.516253
version3	3	1	2	chuang_t2_fn3	chuang_t2_fn1	chuang_t1_fn2	oldword	fff	t2t1	chosesame	0	1980.582549
version3	3	1	2	bao_t3_fn3	bao_t3_fn1	bao_t4_fn2	newword	fff	t3t4	chosediff	1	1048.76775
version3	3	1	2	dan_t3_fn1	dan_t3_fn2	dan_t4_fn3	oldword	fff	t3t4	chosesame	0	491.7810094
version3	3	1	2	fang_t2_fn2	fang_t2_fn3	fang_t1_mn2	newword	ffm	t2t1	chosesame	0	2014.804962
version3	3	1	2	deng_t1_fn3	deng_t1_fn1	deng_t4_fn2	newword	fff	t1t4	chosediff	1	336.8686912
version3	3	1	2	ba_t1_fn1	ba_t1_fn2	ba_t4_fn3	oldword	fff	t1t4	chosediff	1	185.7172797
version3	3	1	2	yun_t4_fn1	yun_t4_fn3	yun_t2_mn2	oldword	ffm	t4t2	chosediff	1	928.4867408
version4	4	0	1	hu_t2_fn3	hu_t2_mn2	hu_t3_fn1	newword	fmf	t2t3	chosesame	0	3481.141146
version4	4	0	1	chuang_t2_fn3	chuang_t2_fn1	chuang_t1_fn2	oldword	fff	t2t1	chosesame	0	1190.274594
version4	4	0	1	hua_t4_fn2	hua_t4_mn2	hua_t1_fn3	oldword	fmf	t4t1	chosediff	1	643.8481608
version4	4	0	1	ba_t4_fn3	ba_t4_fn1	ba_t1_fn2	oldword	fff	t4t1	chosesame	0	2156.801112
version4	4	0	1	bi_t3_fn3	bi_t3_fn2	bi_t2_fn1	oldword	fff	t3t2	chosesame	0	823.8768178
version4	4	0	1	chi_t3_fn1	chi_t3_fn2	chi_t2_fn3	newword	fff	t3t2	chosediff	1	769.0906758
version4	4	0	1	bi_t2_fn3	bi_t2_fn2	bi_t3_fn1	oldword	fff	t2t3	chosesame	0	1578.346022
version4	4	0	1	wan_t3_fn1	wan_t3_mn2	wan_t2_fn3	oldword	fmf	t3t2	chosesame	0	4010.547476
version4	4	0	1	mi_t4_fn3	mi_t4_mn2	mi_t3_fn2	oldword	fmf	t4t3	chosediff	1	2139.970488
version4	4	0	1	zhu_t1_fn3	zhu_t1_fn2	zhu_t4_mn2	oldword	ffm	t1t4	chosesame	0	2148.175791
version4	4	0	1	dan_t4_fn1	dan_t4_fn2	dan_t3_fn3	oldword	fff	t4t3	chosesame	0	2250.309666
version4	4	0	1	ku_t1_fn2	ku_t1_mn2	ku_t4_fn1	newword	fmf	t1t4	chosesame	0	2380.503422
version4	4	0	1	yu_t2_fn3	yu_t2_fn1	yu_t3_mn2	newword	ffm	t2t3	chosesame	0	2206.396493
version4	4	0	1	shu_t3_fn2	shu_t3_mn2	shu_t1_fn3	oldword	fmf	t3t1	chosediff	1	599.6142002
version4	4	0	1	xiang_t1_fn2	xiang_t1_fn1	xiang_t4_mn2	newword	ffm	t1t4	chosediff	1	871.6488452
version4	4	0	1	xie_t4_fn1	xie_t4_mn2	xie_t2_fn3	oldword	fmf	t4t2	chosesame	0	1323.9213
version4	4	0	1	yu_t3_fn3	yu_t3_fn1	yu_t2_mn2	newword	ffm	t3t2	chosediff	1	1330.047049
version4	4	0	1	qian_t1_fn1	qian_t1_fn2	qian_t2_mn2	oldword	ffm	t1t2	chosesame	0	1233.849016
version4	4	0	1	xue_t1_fn1	xue_t1_fn3	xue_t3_mn2	oldword	ffm	t1t3	chosediff	1	563.4696322
version4	4	0	1	xiang_t4_fn1	xiang_t4_fn2	xiang_t1_mn2	newword	ffm	t4t1	chosediff	1	1319.78657
version4	4	0	1	zhen_t1_fn3	zhen_t1_fn1	zhen_t3_mn2	newword	ffm	t1t3	chosediff	1	853.6625321
version4	4	0	1	di_t4_fn3	di_t4_fn2	di_t2_fn1	oldword	fff	t4t2	chosesame	0	2306.499572
version4	4	0	1	dao_t3_fn2	dao_t3_mn2	dao_t4_fn1	newword	fmf	t3t4	chosediff	1	732.002994
version4	4	0	1	hu_t3_fn3	hu_t3_mn2	hu_t2_fn1	newword	fmf	t3t2	chosediff	1	1440.339607
version4	4	0	1	yan_t4_fn3	yan_t4_fn2	yan_t3_mn2	oldword	ffm	t4t3	chosesame	0	4334.102652
version4	4	0	1	she_t4_fn3	she_t4_mn2	she_t2_fn1	newword	fmf	t4t2	chosediff	1	2139.822498
version4	4	0	1	mo_t2_fn3	mo_t2_fn1	mo_t4_fn2	newword	fff	t2t4	chosesame	0	855.5427716
version4	4	0	1	ma_t3_fn1	ma_t3_mn2	ma_t1_fn2	newword	fmf	t3t1	chosesame	0	1506.396065
version4	4	0	1	gui_t1_fn1	gui_t1_fn2	gui_t3_fn3	newword	fff	t1t3	chosesame	0	1316.102652
version4	4	0	1	gui_t3_fn3	gui_t3_fn2	gui_t1_fn1	newword	fff	t3t1	chosesame	0	1105.70787
version4	4	0	1	mi_t3_fn3	mi_t3_mn2	mi_t4_fn2	oldword	fmf	t3t4	chosesame	0	1617.960222
version4	4	0	1	ma_t1_fn3	ma_t1_mn2	ma_t3_fn1	newword	fmf	t1t3	chosediff	1	3756.496151
version4	4	0	1	mao_t1_fn2	mao_t1_mn2	mao_t2_fn3	oldword	fmf	t1t2	chosediff	1	623.9452524
version4	4	0	1	tuo_t2_fn1	tuo_t2_mn2	tuo_t1_fn2	newword	fmf	t2t1	chosediff	1	808.1766467
version4	4	0	1	deng_t4_fn3	deng_t4_fn2	deng_t1_fn1	newword	fff	t4t1	chosesame	0	567.534645
version4	4	0	1	zhu_t4_fn2	zhu_t4_fn3	zhu_t1_mn2	oldword	ffm	t4t1	chosediff	1	3303.857143
version4	4	0	1	mao_t2_fn2	mao_t2_mn2	mao_t1_fn3	oldword	fmf	t2t1	chosesame	0	2349.586826
version4	4	0	1	niu_t3_fn1	niu_t3_fn3	niu_t2_mn2	oldword	ffm	t3t2	chosesame	0	664.112917
version4	4	0	1	niu_t2_fn1	niu_t2_fn3	niu_t3_mn2	oldword	ffm	t2t3	chosesame	0	578.0188195
version4	4	0	1	ba_t1_fn1	ba_t1_fn2	ba_t4_fn3	oldword	fff	t1t4	chosediff	1	2428.001283
version4	4	0	1	dan_t3_fn1	dan_t3_fn2	dan_t4_fn3	oldword	fff	t3t4	chosesame	0	885.5158255
version4	4	0	1	fang_t2_fn2	fang_t2_fn3	fang_t1_mn2	newword	ffm	t2t1	chosediff	1	676.1437126
version4	4	0	1	wa_t4_fn3	wa_t4_fn1	wa_t2_mn2	newword	ffm	t4t2	chosesame	0	1906.332763
version4	4	0	1	jian_t4_fn2	jian_t4_fn1	jian_t3_mn2	newword	ffm	t4t3	chosediff	1	868.066296
version4	4	0	1	jian_t3_fn2	jian_t3_fn1	jian_t4_mn2	newword	ffm	t3t4	chosediff	1	511.5115483
version4	4	0	1	ku_t4_fn1	ku_t4_mn2	ku_t1_fn2	newword	fmf	t4t1	chosesame	0	930.0162532
version4	4	0	1	zhen_t3_fn1	zhen_t3_fn2	zhen_t1_mn2	newword	ffm	t3t1	chosediff	1	1739.740804
version4	4	0	1	wa_t2_fn2	wa_t2_fn1	wa_t4_mn2	newword	ffm	t2t4	chosesame	0	843.7827203
version4	4	0	1	bao_t4_fn3	bao_t4_fn1	bao_t3_fn2	newword	fff	t4t3	chosediff	1	1280.542772
version4	4	0	1	xie_t2_fn3	xie_t2_mn2	xie_t4_fn2	oldword	fmf	t2t4	chosesame	0	710.1112062
version4	4	0	1	yan_t3_fn3	yan_t3_fn2	yan_t4_mn2	oldword	ffm	t3t4	chosesame	0	1583.637725
version4	4	0	1	xue_t3_fn2	xue_t3_fn3	xue_t1_mn2	oldword	ffm	t3t1	chosesame	0	1259.994867
version4	4	0	1	qian_t2_fn1	qian_t2_fn2	qian_t1_mn2	oldword	ffm	t2t1	chosediff	1	474.1338751
version4	4	0	1	hua_t1_fn3	hua_t1_mn2	hua_t4_fn2	oldword	fmf	t1t4	chosediff	1	1042.018392
version4	4	0	1	shi_t2_fn3	shi_t2_fn2	shi_t1_fn1	newword	fff	t2t1	chosediff	1	669.710864
version4	4	0	1	deng_t1_fn3	deng_t1_fn1	deng_t4_fn2	newword	fff	t1t4	chosesame	0	1507.958084
version4	4	0	1	di_t2_fn1	di_t2_fn2	di_t4_fn3	oldword	fff	t2t4	chosesame	0	881.4029085
version4	4	0	1	dao_t4_fn2	dao_t4_mn2	dao_t3_fn1	newword	fmf	t4t3	chosesame	0	1861.943969
version4	4	0	1	shi_t1_fn3	shi_t1_fn2	shi_t2_fn1	newword	fff	t1t2	chosesame	0	1076.178358
version4	4	0	1	mo_t4_fn1	mo_t4_fn2	mo_t2_fn3	newword	fff	t4t2	chosesame	0	365.8802395
version4	4	0	1	she_t2_fn2	she_t2_mn2	she_t4_fn1	newword	fmf	t2t4	chosesame	0	5956.375535
version4	4	0	1	yun_t4_fn1	yun_t4_fn3	yun_t2_mn2	oldword	ffm	t4t2	chosesame	0	1732.351155
version4	4	0	1	wan_t2_fn1	wan_t2_mn2	wan_t3_fn3	oldword	fmf	t2t3	chosesame	0	923.6428571
version4	4	0	1	yun_t2_fn3	yun_t2_fn2	yun_t4_mn2	oldword	ffm	t2t4	chosesame	0	808.1941831
version4	4	0	1	jiao_t3_fn3	jiao_t3_fn1	jiao_t1_fn2	oldword	fff	t3t1	chosesame	0	885.6338751
version4	4	0	1	bao_t3_fn3	bao_t3_fn1	bao_t4_fn2	newword	fff	t3t4	chosesame	0	657.5624465
version4	4	0	1	fang_t1_fn2	fang_t1_fn3	fang_t2_mn2	newword	ffm	t1t2	chosesame	0	2110.136014
version4	4	0	1	shu_t1_fn1	shu_t1_mn2	shu_t3_fn3	oldword	fmf	t1t3	chosesame	0	2262.006843
version4	4	0	1	chuang_t1_fn3	chuang_t1_fn1	chuang_t2_fn2	oldword	fff	t1t2	chosesame	0	1662.002994
version4	4	0	1	chi_t2_fn1	chi_t2_fn2	chi_t3_fn3	newword	fff	t2t3	chosesame	0	916.115911
version4	4	0	1	jiao_t1_fn3	jiao_t1_fn2	jiao_t3_fn1	oldword	fff	t1t3	chosesame	0	2638.364842
version4	4	0	1	tuo_t1_fn1	tuo_t1_mn2	tuo_t2_fn2	newword	fmf	t1t2	chosediff	1	1150.12361
version4	4	0	2	hua_t4_fn2	hua_t4_mn2	hua_t1_fn3	oldword	fmf	t4t1	chosediff	1	2137.894354
version4	4	0	2	bao_t3_fn3	bao_t3_fn1	bao_t4_fn2	newword	fff	t3t4	chosesame	0	1431.580411
version4	4	0	2	zhu_t1_fn3	zhu_t1_fn2	zhu_t4_mn2	oldword	ffm	t1t4	chosesame	0	659.4003422
version4	4	0	2	xiang_t4_fn1	xiang_t4_fn2	xiang_t1_mn2	newword	ffm	t4t1	chosediff	1	1028.862703
version4	4	0	2	qian_t2_fn1	qian_t2_fn2	qian_t1_mn2	oldword	ffm	t2t1	chosediff	1	1640.042772
version4	4	0	2	qian_t1_fn1	qian_t1_fn2	qian_t2_mn2	oldword	ffm	t1t2	chosediff	1	1156.356287
version4	4	0	2	ba_t4_fn3	ba_t4_fn1	ba_t1_fn2	oldword	fff	t4t1	chosediff	1	665.7621899
version4	4	0	2	she_t2_fn2	she_t2_mn2	she_t4_fn1	newword	fmf	t2t4	chosediff	1	3526.319504
version4	4	0	2	wan_t2_fn1	wan_t2_mn2	wan_t3_fn3	oldword	fmf	t2t3	chosesame	0	1890.413174
version4	4	0	2	yan_t4_fn3	yan_t4_fn2	yan_t3_mn2	oldword	ffm	t4t3	chosediff	1	1170.556459
version4	4	0	2	jiao_t3_fn3	jiao_t3_fn1	jiao_t1_fn2	oldword	fff	t3t1	chosediff	1	2042.332335
version4	4	0	2	wa_t4_fn3	wa_t4_fn1	wa_t2_mn2	newword	ffm	t4t2	chosediff	1	547.6954662
version4	4	0	2	di_t2_fn1	di_t2_fn2	di_t4_fn3	oldword	fff	t2t4	chosediff	1	4466.941831
version4	4	0	2	ma_t3_fn1	ma_t3_mn2	ma_t1_fn2	newword	fmf	t3t1	chosediff	1	805.2570573
version4	4	0	2	gui_t1_fn1	gui_t1_fn2	gui_t3_fn3	newword	fff	t1t3	chosesame	0	714.7061591
version4	4	0	2	xiang_t1_fn2	xiang_t1_fn1	xiang_t4_mn2	newword	ffm	t1t4	chosediff	1	1241.420017
version4	4	0	2	dan_t4_fn1	dan_t4_fn2	dan_t3_fn3	oldword	fff	t4t3	chosediff	1	1503.224979
version4	4	0	2	chi_t3_fn1	chi_t3_fn2	chi_t2_fn3	newword	fff	t3t2	chosesame	0	1027.412746
version4	4	0	2	yu_t2_fn3	yu_t2_fn1	yu_t3_mn2	newword	ffm	t2t3	chosediff	1	970.0735672
version4	4	0	2	fang_t1_fn2	fang_t1_fn3	fang_t2_mn2	newword	ffm	t1t2	chosediff	1	1454.3071
version4	4	0	2	deng_t4_fn3	deng_t4_fn2	deng_t1_fn1	newword	fff	t4t1	chosesame	0	1256.028229
version4	4	0	2	shu_t1_fn1	shu_t1_mn2	shu_t3_fn3	oldword	fmf	t1t3	chosesame	0	4224.055603
version4	4	0	2	niu_t2_fn1	niu_t2_fn3	niu_t3_mn2	oldword	ffm	t2t3	chosediff	1	546.2835757
version4	4	0	2	zhu_t4_fn2	zhu_t4_fn3	zhu_t1_mn2	oldword	ffm	t4t1	chosediff	1	522.2309666
version4	4	0	2	she_t4_fn3	she_t4_mn2	she_t2_fn1	newword	fmf	t4t2	chosesame	0	1312.386655
version4	4	0	2	ku_t4_fn1	ku_t4_mn2	ku_t1_fn2	newword	fmf	t4t1	chosesame	0	1213.322926
version4	4	0	2	tuo_t2_fn1	tuo_t2_mn2	tuo_t1_fn2	newword	fmf	t2t1	chosesame	0	520.8597092
version4	4	0	2	shu_t3_fn2	shu_t3_mn2	shu_t1_fn3	oldword	fmf	t3t1	chosediff	1	1101.554748
version4	4	0	2	ma_t1_fn3	ma_t1_mn2	ma_t3_fn1	newword	fmf	t1t3	chosesame	0	2287.775449
version4	4	0	2	mi_t4_fn3	mi_t4_mn2	mi_t3_fn2	oldword	fmf	t4t3	chosediff	1	1163.467921
version4	4	0	2	bi_t3_fn3	bi_t3_fn2	bi_t2_fn1	oldword	fff	t3t2	chosediff	1	918.0025663
version4	4	0	2	fang_t2_fn2	fang_t2_fn3	fang_t1_mn2	newword	ffm	t2t1	chosesame	0	1188.212575
version4	4	0	2	wa_t2_fn2	wa_t2_fn1	wa_t4_mn2	newword	ffm	t2t4	chosesame	0	660.6343028
version4	4	0	2	mao_t2_fn2	mao_t2_mn2	mao_t1_fn3	oldword	fmf	t2t1	chosediff	1	646.9465355
version4	4	0	2	jiao_t1_fn3	jiao_t1_fn2	jiao_t3_fn1	oldword	fff	t1t3	chosediff	1	1974.014542
version4	4	0	2	xie_t2_fn3	xie_t2_mn2	xie_t4_fn2	oldword	fmf	t2t4	chosediff	1	767.3956373
version4	4	0	2	dan_t3_fn1	dan_t3_fn2	dan_t4_fn3	oldword	fff	t3t4	chosediff	1	1326.362703
version4	4	0	2	mo_t4_fn1	mo_t4_fn2	mo_t2_fn3	newword	fff	t4t2	chosesame	0	964.9195894
version4	4	0	2	dao_t3_fn2	dao_t3_mn2	dao_t4_fn1	newword	fmf	t3t4	chosediff	1	1234.295552
version4	4	0	2	xie_t4_fn1	xie_t4_mn2	xie_t2_fn3	oldword	fmf	t4t2	chosesame	0	1505.242087
version4	4	0	2	dao_t4_fn2	dao_t4_mn2	dao_t3_fn1	newword	fmf	t4t3	chosediff	1	2961.781009
version4	4	0	2	zhen_t3_fn1	zhen_t3_fn2	zhen_t1_mn2	newword	ffm	t3t1	chosediff	1	671.1548332
version4	4	0	2	jian_t3_fn2	jian_t3_fn1	jian_t4_mn2	newword	ffm	t3t4	chosesame	0	808.8982036
version4	4	0	2	shi_t2_fn3	shi_t2_fn2	shi_t1_fn1	newword	fff	t2t1	chosediff	1	818.6261762
version4	4	0	2	chi_t2_fn1	chi_t2_fn2	chi_t3_fn3	newword	fff	t2t3	chosediff	1	1480.788708
version4	4	0	2	yun_t2_fn3	yun_t2_fn2	yun_t4_mn2	oldword	ffm	t2t4	chosesame	0	1404.96065
version4	4	0	2	xue_t1_fn1	xue_t1_fn3	xue_t3_mn2	oldword	ffm	t1t3	chosesame	0	1887.908896
version4	4	0	2	xue_t3_fn2	xue_t3_fn3	xue_t1_mn2	oldword	ffm	t3t1	chosesame	0	694.0868263
version4	4	0	2	bao_t4_fn3	bao_t4_fn1	bao_t3_fn2	newword	fff	t4t3	chosediff	1	399.578272
version4	4	0	2	gui_t3_fn3	gui_t3_fn2	gui_t1_fn1	newword	fff	t3t1	chosediff	1	601.2044482
version4	4	0	2	chuang_t2_fn3	chuang_t2_fn1	chuang_t1_fn2	oldword	fff	t2t1	chosesame	0	5081.714713
version4	4	0	2	wan_t3_fn1	wan_t3_mn2	wan_t2_fn3	oldword	fmf	t3t2	chosediff	1	808.4170231
version4	4	0	2	tuo_t1_fn1	tuo_t1_mn2	tuo_t2_fn2	newword	fmf	t1t2	chosesame	0	1011.113345
version4	4	0	2	yun_t4_fn1	yun_t4_fn3	yun_t2_mn2	oldword	ffm	t4t2	chosediff	1	764.1441403
version4	4	0	2	bi_t2_fn3	bi_t2_fn2	bi_t3_fn1	oldword	fff	t2t3	chosesame	0	1979.308383
version4	4	0	2	mo_t2_fn3	mo_t2_fn1	mo_t4_fn2	newword	fff	t2t4	chosesame	0	2840.571856
version4	4	0	2	shi_t1_fn3	shi_t1_fn2	shi_t2_fn1	newword	fff	t1t2	chosediff	1	998.8083832
version4	4	0	2	mi_t3_fn3	mi_t3_mn2	mi_t4_fn2	oldword	fmf	t3t4	chosediff	1	2641.618905
version4	4	0	2	deng_t1_fn3	deng_t1_fn1	deng_t4_fn2	newword	fff	t1t4	chosesame	0	1826.18349
version4	4	0	2	ba_t1_fn1	ba_t1_fn2	ba_t4_fn3	oldword	fff	t1t4	chosesame	0	561.7681779
version4	4	0	2	hua_t1_fn3	hua_t1_mn2	hua_t4_fn2	oldword	fmf	t1t4	chosesame	0	1222.692044
version4	4	0	2	chuang_t1_fn3	chuang_t1_fn1	chuang_t2_fn2	oldword	fff	t1t2	chosesame	0	441.8366125
version4	4	0	2	hu_t2_fn3	hu_t2_mn2	hu_t3_fn1	newword	fmf	t2t3	chosesame	0	3593.347305
version4	4	0	2	niu_t3_fn1	niu_t3_fn3	niu_t2_mn2	oldword	ffm	t3t2	chosesame	0	1559.927288
version4	4	0	2	ku_t1_fn2	ku_t1_mn2	ku_t4_fn1	newword	fmf	t1t4	chosesame	0	933.6462789
version4	4	0	2	zhen_t1_fn3	zhen_t1_fn1	zhen_t3_mn2	newword	ffm	t1t3	chosediff	1	3384.536356
version4	4	0	2	hu_t3_fn3	hu_t3_mn2	hu_t2_fn1	newword	fmf	t3t2	chosediff	1	544.5166809
version4	4	0	2	di_t4_fn3	di_t4_fn2	di_t2_fn1	oldword	fff	t4t2	chosediff	1	1018.637725
version4	4	0	2	mao_t1_fn2	mao_t1_mn2	mao_t2_fn3	oldword	fmf	t1t2	chosediff	1	2201.097519
version4	4	0	2	yu_t3_fn3	yu_t3_fn1	yu_t2_mn2	newword	ffm	t3t2	chosediff	1	588.9559453
version4	4	0	2	jian_t4_fn2	jian_t4_fn1	jian_t3_mn2	newword	ffm	t4t3	chosediff	1	441.2202737
version4	4	0	2	yan_t3_fn3	yan_t3_fn2	yan_t4_mn2	oldword	ffm	t3t4	chosesame	0	1369.620188
version5	5	1	1	hua_t4_fn2	hua_t4_mn2	hua_t1_fn3	oldword	fmf	t4t1	chosesame	0	3040.831908
version5	5	1	1	deng_t4_fn3	deng_t4_fn2	deng_t1_fn1	newword	fff	t4t1	chosesame	0	1236.492301
version5	5	1	1	gui_t1_fn1	gui_t1_fn2	gui_t3_fn3	newword	fff	t1t3	chosediff	1	3569.585543
version5	5	1	1	chi_t2_fn1	chi_t2_fn2	chi_t3_fn3	newword	fff	t2t3	chosesame	0	1201.441831
version5	5	1	1	xie_t4_fn1	xie_t4_mn2	xie_t2_fn3	oldword	fmf	t4t2	chosesame	0	2084.86698
version5	5	1	1	zhu_t1_fn3	zhu_t1_fn2	zhu_t4_mn2	oldword	ffm	t1t4	chosediff	1	5403.067579
version5	5	1	1	ba_t1_fn1	ba_t1_fn2	ba_t4_fn3	oldword	fff	t1t4	chosediff	1	503.6663815
version5	5	1	1	wa_t4_fn3	wa_t4_fn1	wa_t2_mn2	newword	ffm	t4t2	chosediff	1	1213.09367
version5	5	1	1	tuo_t2_fn1	tuo_t2_mn2	tuo_t1_fn2	newword	fmf	t2t1	chosesame	0	418.3571429
version5	5	1	1	fang_t2_fn2	fang_t2_fn3	fang_t1_mn2	newword	ffm	t2t1	chosesame	0	8662.043627
version5	5	1	1	mao_t2_fn2	mao_t2_mn2	mao_t1_fn3	oldword	fmf	t2t1	chosesame	0	1271.394782
version5	5	1	1	dan_t4_fn1	dan_t4_fn2	dan_t3_fn3	oldword	fff	t4t3	chosediff	1	1114.031223
version5	5	1	1	yun_t4_fn1	yun_t4_fn3	yun_t2_mn2	oldword	ffm	t4t2	chosesame	0	1522.156544
version5	5	1	1	dan_t3_fn1	dan_t3_fn2	dan_t4_fn3	oldword	fff	t3t4	chosediff	1	418.5004277
version5	5	1	1	she_t2_fn2	she_t2_mn2	she_t4_fn1	newword	fmf	t2t4	chosediff	1	1177.193755
version5	5	1	1	dao_t3_fn2	dao_t3_mn2	dao_t4_fn1	newword	fmf	t3t4	chosediff	1	580.9991446
version5	5	1	1	jiao_t3_fn3	jiao_t3_fn1	jiao_t1_fn2	oldword	fff	t3t1	chosesame	0	1912.211719
version5	5	1	1	mi_t4_fn3	mi_t4_mn2	mi_t3_fn2	oldword	fmf	t4t3	chosediff	1	736.8143713
version5	5	1	1	ba_t4_fn3	ba_t4_fn1	ba_t1_fn2	oldword	fff	t4t1	chosesame	0	961.2194183
version5	5	1	1	bi_t3_fn3	bi_t3_fn2	bi_t2_fn1	oldword	fff	t3t2	chosediff	1	1618.831052
version5	5	1	1	qian_t1_fn1	qian_t1_fn2	qian_t2_mn2	oldword	ffm	t1t2	chosediff	1	411.3661249
version5	5	1	1	fang_t1_fn2	fang_t1_fn3	fang_t2_mn2	newword	ffm	t1t2	chosediff	1	920.1270317
version5	5	1	1	di_t2_fn1	di_t2_fn2	di_t4_fn3	oldword	fff	t2t4	chosesame	0	1293.95124
version5	5	1	1	qian_t2_fn1	qian_t2_fn2	qian_t1_mn2	oldword	ffm	t2t1	chosediff	1	918.2805817
version5	5	1	1	zhen_t1_fn3	zhen_t1_fn1	zhen_t3_mn2	newword	ffm	t1t3	chosediff	1	687.2703165
version5	5	1	1	wa_t2_fn2	wa_t2_fn1	wa_t4_mn2	newword	ffm	t2t4	chosediff	1	1198.508554
version5	5	1	1	bao_t4_fn3	bao_t4_fn1	bao_t3_fn2	newword	fff	t4t3	chosediff	1	584.2946963
version5	5	1	1	bi_t2_fn3	bi_t2_fn2	bi_t3_fn1	oldword	fff	t2t3	chosediff	1	732.9987169
version5	5	1	1	xiang_t1_fn2	xiang_t1_fn1	xiang_t4_mn2	newword	ffm	t1t4	chosesame	0	1184.42515
version5	5	1	1	mao_t1_fn2	mao_t1_mn2	mao_t2_fn3	oldword	fmf	t1t2	chosesame	0	724.0906758
version5	5	1	1	jian_t4_fn2	jian_t4_fn1	jian_t3_mn2	newword	ffm	t4t3	chosediff	1	979.6407186
version5	5	1	1	ma_t1_fn3	ma_t1_mn2	ma_t3_fn1	newword	fmf	t1t3	chosesame	0	2243.188195
version5	5	1	1	di_t4_fn3	di_t4_fn2	di_t2_fn1	oldword	fff	t4t2	chosesame	0	2293.151839
version5	5	1	1	xue_t1_fn1	xue_t1_fn3	xue_t3_mn2	oldword	ffm	t1t3	chosediff	1	223.6693755
version5	5	1	1	ku_t1_fn2	ku_t1_mn2	ku_t4_fn1	newword	fmf	t1t4	chosediff	1	450.6330197
version5	5	1	1	gui_t3_fn3	gui_t3_fn2	gui_t1_fn1	newword	fff	t3t1	chosediff	1	2126.40633
version5	5	1	1	chuang_t2_fn3	chuang_t2_fn1	chuang_t1_fn2	oldword	fff	t2t1	chosesame	0	922.20787
version5	5	1	1	chuang_t1_fn3	chuang_t1_fn1	chuang_t2_fn2	oldword	fff	t1t2	chosediff	1	1502.526091
version5	5	1	1	hu_t3_fn3	hu_t3_mn2	hu_t2_fn1	newword	fmf	t3t2	chosediff	1	485.1625321
version5	5	1	1	yu_t2_fn3	yu_t2_fn1	yu_t3_mn2	newword	ffm	t2t3	chosediff	1	656.8156544
version5	5	1	1	deng_t1_fn3	deng_t1_fn1	deng_t4_fn2	newword	fff	t1t4	chosediff	1	624.7412318
version5	5	1	1	hua_t1_fn3	hua_t1_mn2	hua_t4_fn2	oldword	fmf	t1t4	chosesame	0	515.4700599
version5	5	1	1	xue_t3_fn2	xue_t3_fn3	xue_t1_mn2	oldword	ffm	t3t1	chosesame	0	659.6911891
version5	5	1	1	niu_t3_fn1	niu_t3_fn3	niu_t2_mn2	oldword	ffm	t3t2	chosediff	1	393.8943541
version5	5	1	1	shi_t1_fn3	shi_t1_fn2	shi_t2_fn1	newword	fff	t1t2	chosediff	1	953.7159966
version5	5	1	1	chi_t3_fn1	chi_t3_fn2	chi_t2_fn3	newword	fff	t3t2	chosesame	0	3170.083832
version5	5	1	1	tuo_t1_fn1	tuo_t1_mn2	tuo_t2_fn2	newword	fmf	t1t2	chosesame	0	517.6736527
version5	5	1	1	shu_t3_fn2	shu_t3_mn2	shu_t1_fn3	oldword	fmf	t3t1	chosediff	1	382.8490163
version5	5	1	1	shu_t1_fn1	shu_t1_mn2	shu_t3_fn3	oldword	fmf	t1t3	chosesame	0	2283.522241
version5	5	1	1	xiang_t4_fn1	xiang_t4_fn2	xiang_t1_mn2	newword	ffm	t4t1	chosediff	1	1438.763045
version5	5	1	1	zhen_t3_fn1	zhen_t3_fn2	zhen_t1_mn2	newword	ffm	t3t1	chosediff	1	653.1573995
version5	5	1	1	wan_t3_fn1	wan_t3_mn2	wan_t2_fn3	oldword	fmf	t3t2	chosesame	0	555.4431138
version5	5	1	1	jiao_t1_fn3	jiao_t1_fn2	jiao_t3_fn1	oldword	fff	t1t3	chosediff	1	521.7968349
version5	5	1	1	wan_t2_fn1	wan_t2_mn2	wan_t3_fn3	oldword	fmf	t2t3	chosesame	0	352.760479
version5	5	1	1	mo_t2_fn3	mo_t2_fn1	mo_t4_fn2	newword	fff	t2t4	chosesame	0	746.5872541
version5	5	1	1	yu_t3_fn3	yu_t3_fn1	yu_t2_mn2	newword	ffm	t3t2	chosediff	1	1102.653978
version5	5	1	1	bao_t3_fn3	bao_t3_fn1	bao_t4_fn2	newword	fff	t3t4	chosediff	1	2112.617194
version5	5	1	1	yun_t2_fn3	yun_t2_fn2	yun_t4_mn2	oldword	ffm	t2t4	chosediff	1	446.8383234
version5	5	1	1	hu_t2_fn3	hu_t2_mn2	hu_t3_fn1	newword	fmf	t2t3	chosesame	0	1257.750214
version5	5	1	1	yan_t3_fn3	yan_t3_fn2	yan_t4_mn2	oldword	ffm	t3t4	chosesame	0	1636.531651
version5	5	1	1	mo_t4_fn1	mo_t4_fn2	mo_t2_fn3	newword	fff	t4t2	chosesame	0	2500.372113
version5	5	1	1	yan_t4_fn3	yan_t4_fn2	yan_t3_mn2	oldword	ffm	t4t3	chosediff	1	748.7510693
version5	5	1	1	she_t4_fn3	she_t4_mn2	she_t2_fn1	newword	fmf	t4t2	chosediff	1	503.7408041
version5	5	1	1	ma_t3_fn1	ma_t3_mn2	ma_t1_fn2	newword	fmf	t3t1	chosediff	1	785.7207015
version5	5	1	1	jian_t3_fn2	jian_t3_fn1	jian_t4_mn2	newword	ffm	t3t4	chosediff	1	517.0218135
version5	5	1	1	niu_t2_fn1	niu_t2_fn3	niu_t3_mn2	oldword	ffm	t2t3	chosediff	1	443.7001711
version5	5	1	1	shi_t2_fn3	shi_t2_fn2	shi_t1_fn1	newword	fff	t2t1	chosediff	1	822.5744226
version5	5	1	1	xie_t2_fn3	xie_t2_mn2	xie_t4_fn2	oldword	fmf	t2t4	chosesame	0	584.3036784
version5	5	1	1	ku_t4_fn1	ku_t4_mn2	ku_t1_fn2	newword	fmf	t4t1	chosediff	1	665.4944397
version5	5	1	1	mi_t3_fn3	mi_t3_mn2	mi_t4_fn2	oldword	fmf	t3t4	chosesame	0	587.3212147
version5	5	1	1	zhu_t4_fn2	zhu_t4_fn3	zhu_t1_mn2	oldword	ffm	t4t1	chosediff	1	871.4781865
version5	5	1	1	dao_t4_fn2	dao_t4_mn2	dao_t3_fn1	newword	fmf	t4t3	chosesame	0	3816.595808
version5	5	1	2	she_t4_fn3	she_t4_mn2	she_t2_fn1	newword	fmf	t4t2	chosesame	0	3262.389648
version5	5	1	2	yan_t3_fn3	yan_t3_fn2	yan_t4_mn2	oldword	ffm	t3t4	chosesame	0	1178.374268
version5	5	1	2	yu_t2_fn3	yu_t2_fn1	yu_t3_mn2	newword	ffm	t2t3	chosediff	1	787.7523804
version5	5	1	2	jian_t3_fn2	jian_t3_fn1	jian_t4_mn2	newword	ffm	t3t4	chosediff	1	761.7258301
version5	5	1	2	bi_t2_fn3	bi_t2_fn2	bi_t3_fn1	oldword	fff	t2t3	chosediff	1	3249.181396
version5	5	1	2	qian_t2_fn1	qian_t2_fn2	qian_t1_mn2	oldword	ffm	t2t1	chosediff	1	603.6090698
version5	5	1	2	dan_t4_fn1	dan_t4_fn2	dan_t3_fn3	oldword	fff	t4t3	chosediff	1	986.8498535
version5	5	1	2	mao_t2_fn2	mao_t2_mn2	mao_t1_fn3	oldword	fmf	t2t1	chosesame	0	1269.302856
version5	5	1	2	chi_t3_fn1	chi_t3_fn2	chi_t2_fn3	newword	fff	t3t2	chosediff	1	1489.200562
version5	5	1	2	bao_t4_fn3	bao_t4_fn1	bao_t3_fn2	newword	fff	t4t3	chosediff	1	1101.204834
version5	5	1	2	chi_t2_fn1	chi_t2_fn2	chi_t3_fn3	newword	fff	t2t3	chosesame	0	1491.266479
version5	5	1	2	jiao_t1_fn3	jiao_t1_fn2	jiao_t3_fn1	oldword	fff	t1t3	chosesame	0	1521.620605
version5	5	1	2	hu_t2_fn3	hu_t2_mn2	hu_t3_fn1	newword	fmf	t2t3	chosediff	1	1073.470093
version5	5	1	2	jiao_t3_fn3	jiao_t3_fn1	jiao_t1_fn2	oldword	fff	t3t1	chosediff	1	1739.209106
version5	5	1	2	niu_t3_fn1	niu_t3_fn3	niu_t2_mn2	oldword	ffm	t3t2	chosesame	0	1251.473022
version5	5	1	2	wa_t2_fn2	wa_t2_fn1	wa_t4_mn2	newword	ffm	t2t4	chosediff	1	1611.422607
version5	5	1	2	dao_t4_fn2	dao_t4_mn2	dao_t3_fn1	newword	fmf	t4t3	chosesame	0	1147.209106
version5	5	1	2	mi_t3_fn3	mi_t3_mn2	mi_t4_fn2	oldword	fmf	t3t4	chosesame	0	611.0192261
version5	5	1	2	chuang_t2_fn3	chuang_t2_fn1	chuang_t1_fn2	oldword	fff	t2t1	chosesame	0	1045.586426
version5	5	1	2	ku_t4_fn1	ku_t4_mn2	ku_t1_fn2	newword	fmf	t4t1	chosediff	1	879.0812378
version5	5	1	2	mo_t4_fn1	mo_t4_fn2	mo_t2_fn3	newword	fff	t4t2	chosediff	1	975.1941528
version5	5	1	2	xiang_t1_fn2	xiang_t1_fn1	xiang_t4_mn2	newword	ffm	t1t4	chosediff	1	1037.565918
version5	5	1	2	bi_t3_fn3	bi_t3_fn2	bi_t2_fn1	oldword	fff	t3t2	chosesame	0	2459.621582
version5	5	1	2	mi_t4_fn3	mi_t4_mn2	mi_t3_fn2	oldword	fmf	t4t3	chosediff	1	985.3532715
version5	5	1	2	zhu_t4_fn2	zhu_t4_fn3	zhu_t1_mn2	oldword	ffm	t4t1	chosesame	0	1367.1604
version5	5	1	2	yu_t3_fn3	yu_t3_fn1	yu_t2_mn2	newword	ffm	t3t2	chosediff	1	795.3926392
version5	5	1	2	dao_t3_fn2	dao_t3_mn2	dao_t4_fn1	newword	fmf	t3t4	chosediff	1	891.4576416
version5	5	1	2	gui_t1_fn1	gui_t1_fn2	gui_t3_fn3	newword	fff	t1t3	chosesame	0	924.9067383
version5	5	1	2	zhen_t3_fn1	zhen_t3_fn2	zhen_t1_mn2	newword	ffm	t3t1	chosediff	1	611.2019043
version5	5	1	2	dan_t3_fn1	dan_t3_fn2	dan_t4_fn3	oldword	fff	t3t4	chosediff	1	1401.751465
version5	5	1	2	she_t2_fn2	she_t2_mn2	she_t4_fn1	newword	fmf	t2t4	chosediff	1	607.7027588
version5	5	1	2	shu_t3_fn2	shu_t3_mn2	shu_t1_fn3	oldword	fmf	t3t1	chosediff	1	695.4790649
version5	5	1	2	ku_t1_fn2	ku_t1_mn2	ku_t4_fn1	newword	fmf	t1t4	chosediff	1	591.5953979
version5	5	1	2	mao_t1_fn2	mao_t1_mn2	mao_t2_fn3	oldword	fmf	t1t2	chosesame	0	1859.481567
version5	5	1	2	yan_t4_fn3	yan_t4_fn2	yan_t3_mn2	oldword	ffm	t4t3	chosediff	1	1035.630493
version5	5	1	2	di_t4_fn3	di_t4_fn2	di_t2_fn1	oldword	fff	t4t2	chosesame	0	1365.574463
version5	5	1	2	zhu_t1_fn3	zhu_t1_fn2	zhu_t4_mn2	oldword	ffm	t1t4	chosesame	0	877.1638184
version5	5	1	2	fang_t2_fn2	fang_t2_fn3	fang_t1_mn2	newword	ffm	t2t1	chosesame	0	909.649292
version5	5	1	2	jian_t4_fn2	jian_t4_fn1	jian_t3_mn2	newword	ffm	t4t3	chosediff	1	607.4251709
version5	5	1	2	xiang_t4_fn1	xiang_t4_fn2	xiang_t1_mn2	newword	ffm	t4t1	chosediff	1	679.4337158
version5	5	1	2	wa_t4_fn3	wa_t4_fn1	wa_t2_mn2	newword	ffm	t4t2	chosediff	1	795.4555054
version5	5	1	2	tuo_t1_fn1	tuo_t1_mn2	tuo_t2_fn2	newword	fmf	t1t2	chosesame	0	1015.42218
version5	5	1	2	chuang_t1_fn3	chuang_t1_fn1	chuang_t2_fn2	oldword	fff	t1t2	chosediff	1	713.6231689
version5	5	1	2	xue_t3_fn2	xue_t3_fn3	xue_t1_mn2	oldword	ffm	t3t1	chosediff	1	1721.154419
version5	5	1	2	gui_t3_fn3	gui_t3_fn2	gui_t1_fn1	newword	fff	t3t1	chosesame	0	609.0577393
version5	5	1	2	qian_t1_fn1	qian_t1_fn2	qian_t2_mn2	oldword	ffm	t1t2	chosediff	1	2237.437988
version5	5	1	2	deng_t1_fn3	deng_t1_fn1	deng_t4_fn2	newword	fff	t1t4	chosesame	0	2517.785645
version5	5	1	2	yun_t2_fn3	yun_t2_fn2	yun_t4_mn2	oldword	ffm	t2t4	chosesame	0	1633.469238
version5	5	1	2	ba_t1_fn1	ba_t1_fn2	ba_t4_fn3	oldword	fff	t1t4	chosediff	1	1773.437988
version5	5	1	2	shu_t1_fn1	shu_t1_mn2	shu_t3_fn3	oldword	fmf	t1t3	chosesame	0	1425.64502
version5	5	1	2	ma_t1_fn3	ma_t1_mn2	ma_t3_fn1	newword	fmf	t1t3	chosediff	1	915.6112061
version5	5	1	2	fang_t1_fn2	fang_t1_fn3	fang_t2_mn2	newword	ffm	t1t2	chosesame	0	1341.542725
version5	5	1	2	ba_t4_fn3	ba_t4_fn1	ba_t1_fn2	oldword	fff	t4t1	chosesame	0	989.5166626
version5	5	1	2	wan_t3_fn1	wan_t3_mn2	wan_t2_fn3	oldword	fmf	t3t2	chosediff	1	1101.18396
version5	5	1	2	shi_t1_fn3	shi_t1_fn2	shi_t2_fn1	newword	fff	t1t2	chosediff	1	1043.352417
version5	5	1	2	niu_t2_fn1	niu_t2_fn3	niu_t3_mn2	oldword	ffm	t2t3	chosediff	1	612.7733154
version5	5	1	2	xie_t4_fn1	xie_t4_mn2	xie_t2_fn3	oldword	fmf	t4t2	chosesame	0	929.1355591
version5	5	1	2	shi_t2_fn3	shi_t2_fn2	shi_t1_fn1	newword	fff	t2t1	chosediff	1	710.9465332
version5	5	1	2	zhen_t1_fn3	zhen_t1_fn1	zhen_t3_mn2	newword	ffm	t1t3	chosesame	0	3735.983643
version5	5	1	2	deng_t4_fn3	deng_t4_fn2	deng_t1_fn1	newword	fff	t4t1	chosesame	0	1259.631348
version5	5	1	2	di_t2_fn1	di_t2_fn2	di_t4_fn3	oldword	fff	t2t4	chosediff	1	1189.168945
version5	5	1	2	hua_t4_fn2	hua_t4_mn2	hua_t1_fn3	oldword	fmf	t4t1	chosesame	0	1867.688599
version5	5	1	2	hua_t1_fn3	hua_t1_mn2	hua_t4_fn2	oldword	fmf	t1t4	chosesame	0	1321.566772
version5	5	1	2	ma_t3_fn1	ma_t3_mn2	ma_t1_fn2	newword	fmf	t3t1	chosesame	0	2805.370361
version5	5	1	2	xue_t1_fn1	xue_t1_fn3	xue_t3_mn2	oldword	ffm	t1t3	chosediff	1	874.9935913
version5	5	1	2	wan_t2_fn1	wan_t2_mn2	wan_t3_fn3	oldword	fmf	t2t3	chosesame	0	1181.195435
version5	5	1	2	tuo_t2_fn1	tuo_t2_mn2	tuo_t1_fn2	newword	fmf	t2t1	chosesame	0	3043.493896
version5	5	1	2	mo_t2_fn3	mo_t2_fn1	mo_t4_fn2	newword	fff	t2t4	chosesame	0	765.4700317
version5	5	1	2	hu_t3_fn3	hu_t3_mn2	hu_t2_fn1	newword	fmf	t3t2	chosediff	1	1161.052979
version5	5	1	2	bao_t3_fn3	bao_t3_fn1	bao_t4_fn2	newword	fff	t3t4	chosesame	0	1422.976929
version5	5	1	2	yun_t4_fn1	yun_t4_fn3	yun_t2_mn2	oldword	ffm	t4t2	chosediff	1	1767.3302
version5	5	1	2	xie_t2_fn3	xie_t2_mn2	xie_t4_fn2	oldword	fmf	t2t4	chosesame	0	1487.402954
version1	6	0	1	ku_t1_fn2	ku_t1_mn2	ku_t4_fn1	newword	fmf	t1t4	chosesame	0	2894.060308
version1	6	0	1	ku_t4_fn1	ku_t4_mn2	ku_t1_fn2	newword	fmf	t4t1	chosediff	1	1740.587254
version1	6	0	1	dao_t3_fn2	dao_t3_mn2	dao_t4_fn1	newword	fmf	t3t4	chosediff	1	995.0325064
version1	6	0	1	gui_t1_fn1	gui_t1_fn2	gui_t3_fn3	newword	fff	t1t3	chosesame	0	1766.048332
version1	6	0	1	fang_t1_fn2	fang_t1_fn3	fang_t2_mn2	newword	ffm	t1t2	chosesame	0	3195.272027
version1	6	0	1	jiao_t1_fn3	jiao_t1_fn2	jiao_t3_fn1	oldword	fff	t1t3	chosediff	1	902.9384089
version1	6	0	1	mi_t4_fn3	mi_t4_mn2	mi_t3_fn2	oldword	fmf	t4t3	chosesame	0	692.5402053
version1	6	0	1	hu_t3_fn3	hu_t3_mn2	hu_t2_fn1	newword	fmf	t3t2	chosesame	0	2805.456801
version1	6	0	1	wan_t2_fn1	wan_t2_mn2	wan_t3_fn3	oldword	fmf	t2t3	chosesame	0	1823.164243
version1	6	0	1	yun_t2_fn3	yun_t2_fn2	yun_t4_mn2	oldword	ffm	t2t4	chosesame	0	1441.150128
version1	6	0	1	hua_t1_fn3	hua_t1_mn2	hua_t4_fn2	oldword	fmf	t1t4	chosesame	0	586.5765612
version1	6	0	1	di_t4_fn3	di_t4_fn2	di_t2_fn1	oldword	fff	t4t2	chosediff	1	2702.905475
version1	6	0	1	she_t4_fn3	she_t4_mn2	she_t2_fn1	newword	fmf	t4t2	chosesame	0	1938.958084
version1	6	0	1	shu_t1_fn1	shu_t1_mn2	shu_t3_fn3	oldword	fmf	t1t3	chosesame	0	445.3092387
version1	6	0	1	qian_t2_fn1	qian_t2_fn2	qian_t1_mn2	oldword	ffm	t2t1	chosesame	0	1216.609495
version1	6	0	1	yu_t2_fn3	yu_t2_fn1	yu_t3_mn2	newword	ffm	t2t3	chosediff	1	1309.295552
version1	6	0	1	tuo_t1_fn1	tuo_t1_mn2	tuo_t2_fn2	newword	fmf	t1t2	chosediff	1	2343.086826
version1	6	0	1	mao_t1_fn2	mao_t1_mn2	mao_t2_fn3	oldword	fmf	t1t2	chosesame	0	2326.755346
version1	6	0	1	xie_t4_fn1	xie_t4_mn2	xie_t2_fn3	oldword	fmf	t4t2	chosesame	0	861.2767322
version1	6	0	1	fang_t2_fn2	fang_t2_fn3	fang_t1_mn2	newword	ffm	t2t1	chosesame	0	1616.750214
version1	6	0	1	chi_t3_fn1	chi_t3_fn2	chi_t2_fn3	newword	fff	t3t2	chosesame	0	967.254491
version1	6	0	1	shi_t1_fn3	shi_t1_fn2	shi_t2_fn1	newword	fff	t1t2	chosediff	1	866.9884517
version1	6	0	1	yun_t4_fn1	yun_t4_fn3	yun_t2_mn2	oldword	ffm	t4t2	chosediff	1	1475.345167
version1	6	0	1	zhen_t3_fn1	zhen_t3_fn2	zhen_t1_mn2	newword	ffm	t3t1	chosesame	0	2147.125321
version1	6	0	1	bi_t3_fn3	bi_t3_fn2	bi_t2_fn1	oldword	fff	t3t2	chosesame	0	621.2408041
version1	6	0	1	bi_t2_fn3	bi_t2_fn2	bi_t3_fn1	oldword	fff	t2t3	chosediff	1	504.7271172
version1	6	0	1	zhu_t1_fn3	zhu_t1_fn2	zhu_t4_mn2	oldword	ffm	t1t4	chosesame	0	1173.03379
version1	6	0	1	ba_t1_fn1	ba_t1_fn2	ba_t4_fn3	oldword	fff	t1t4	chosesame	0	2336.971771
version1	6	0	1	chi_t2_fn1	chi_t2_fn2	chi_t3_fn3	newword	fff	t2t3	chosesame	0	1260.961078
version1	6	0	1	ma_t3_fn1	ma_t3_mn2	ma_t1_fn2	newword	fmf	t3t1	chosediff	1	699.245509
version1	6	0	1	bao_t4_fn3	bao_t4_fn1	bao_t3_fn2	newword	fff	t4t3	chosediff	1	826.6223268
version1	6	0	1	mi_t3_fn3	mi_t3_mn2	mi_t4_fn2	oldword	fmf	t3t4	chosesame	0	588.3994867
version1	6	0	1	hu_t2_fn3	hu_t2_mn2	hu_t3_fn1	newword	fmf	t2t3	chosesame	0	1084.997861
version1	6	0	1	niu_t2_fn1	niu_t2_fn3	niu_t3_mn2	oldword	ffm	t2t3	chosediff	1	2676.990163
version1	6	0	1	deng_t1_fn3	deng_t1_fn1	deng_t4_fn2	newword	fff	t1t4	chosediff	1	826.7365269
version1	6	0	1	qian_t1_fn1	qian_t1_fn2	qian_t2_mn2	oldword	ffm	t1t2	chosesame	0	2080.833191
version1	6	0	1	dan_t4_fn1	dan_t4_fn2	dan_t3_fn3	oldword	fff	t4t3	chosediff	1	836.9602224
version1	6	0	1	dao_t4_fn2	dao_t4_mn2	dao_t3_fn1	newword	fmf	t4t3	chosesame	0	628.7254063
version1	6	0	1	wa_t2_fn2	wa_t2_fn1	wa_t4_mn2	newword	ffm	t2t4	chosediff	1	538.8592814
version1	6	0	1	mao_t2_fn2	mao_t2_mn2	mao_t1_fn3	oldword	fmf	t2t1	chosediff	1	558.6274594
version1	6	0	1	mo_t4_fn1	mo_t4_fn2	mo_t2_fn3	newword	fff	t4t2	chosesame	0	3825.934987
version1	6	0	1	xue_t3_fn2	xue_t3_fn3	xue_t1_mn2	oldword	ffm	t3t1	chosesame	0	643.2279726
version1	6	0	1	mo_t2_fn3	mo_t2_fn1	mo_t4_fn2	newword	fff	t2t4	chosesame	0	527.1146279
version1	6	0	1	zhen_t1_fn3	zhen_t1_fn1	zhen_t3_mn2	newword	ffm	t1t3	chosediff	1	1433.333618
version1	6	0	1	di_t2_fn1	di_t2_fn2	di_t4_fn3	oldword	fff	t2t4	chosesame	0	1422.680496
version1	6	0	1	yu_t3_fn3	yu_t3_fn1	yu_t2_mn2	newword	ffm	t3t2	chosediff	1	686.6304534
version1	6	0	1	deng_t4_fn3	deng_t4_fn2	deng_t1_fn1	newword	fff	t4t1	chosesame	0	1275.053892
version1	6	0	1	xue_t1_fn1	xue_t1_fn3	xue_t3_mn2	oldword	ffm	t1t3	chosesame	0	1709.221985
version1	6	0	1	gui_t3_fn3	gui_t3_fn2	gui_t1_fn1	newword	fff	t3t1	chosesame	0	808.7031651
version1	6	0	1	tuo_t2_fn1	tuo_t2_mn2	tuo_t1_fn2	newword	fmf	t2t1	chosesame	0	921.1544055
version1	6	0	1	shu_t3_fn2	shu_t3_mn2	shu_t1_fn3	oldword	fmf	t3t1	chosediff	1	1040.557742
version1	6	0	1	bao_t3_fn3	bao_t3_fn1	bao_t4_fn2	newword	fff	t3t4	chosediff	1	1463.464072
version1	6	0	1	ma_t1_fn3	ma_t1_mn2	ma_t3_fn1	newword	fmf	t1t3	chosesame	0	2808.824209
version1	6	0	1	ba_t4_fn3	ba_t4_fn1	ba_t1_fn2	oldword	fff	t4t1	chosediff	1	2011.511976
version1	6	0	1	zhu_t4_fn2	zhu_t4_fn3	zhu_t1_mn2	oldword	ffm	t4t1	chosediff	1	1209.223695
version1	6	0	1	dan_t3_fn1	dan_t3_fn2	dan_t4_fn3	oldword	fff	t3t4	chosesame	0	53.12745937
version1	6	0	1	jian_t4_fn2	jian_t4_fn1	jian_t3_mn2	newword	ffm	t4t3	chosediff	1	1006.715569
version1	6	0	1	wan_t3_fn1	wan_t3_mn2	wan_t2_fn3	oldword	fmf	t3t2	chosediff	1	1125.00556
version1	6	0	1	yan_t4_fn3	yan_t4_fn2	yan_t3_mn2	oldword	ffm	t4t3	chosediff	1	801.2703165
version1	6	0	1	niu_t3_fn1	niu_t3_fn3	niu_t2_mn2	oldword	ffm	t3t2	chosediff	1	2200.680496
version1	6	0	1	wa_t4_fn3	wa_t4_fn1	wa_t2_mn2	newword	ffm	t4t2	chosediff	1	638.9024808
version1	6	0	1	hua_t4_fn2	hua_t4_mn2	hua_t1_fn3	oldword	fmf	t4t1	chosesame	0	713.3622754
version1	6	0	1	xie_t2_fn3	xie_t2_mn2	xie_t4_fn2	oldword	fmf	t2t4	chosesame	0	2028.810094
version1	6	0	1	jian_t3_fn2	jian_t3_fn1	jian_t4_mn2	newword	ffm	t3t4	chosediff	1	682.6650984
version1	6	0	1	xiang_t1_fn2	xiang_t1_fn1	xiang_t4_mn2	newword	ffm	t1t4	chosediff	1	1106.952096
version1	6	0	1	xiang_t4_fn1	xiang_t4_fn2	xiang_t1_mn2	newword	ffm	t4t1	chosediff	1	2429.627032
version1	6	0	1	chuang_t1_fn3	chuang_t1_fn1	chuang_t2_fn2	oldword	fff	t1t2	chosesame	0	1454.917451
version1	6	0	1	chuang_t2_fn3	chuang_t2_fn1	chuang_t1_fn2	oldword	fff	t2t1	chosediff	1	540.418734
version1	6	0	1	jiao_t3_fn3	jiao_t3_fn1	jiao_t1_fn2	oldword	fff	t3t1	chosesame	0	1223.135158
version1	6	0	1	shi_t2_fn3	shi_t2_fn2	shi_t1_fn1	newword	fff	t2t1	chosediff	1	1406.657827
version1	6	0	1	she_t2_fn2	she_t2_mn2	she_t4_fn1	newword	fmf	t2t4	chosesame	0	830.7878529
version1	6	0	1	yan_t3_fn3	yan_t3_fn2	yan_t4_mn2	oldword	ffm	t3t4	chosesame	0	906.7151411
version1	6	0	2	mo_t4_fn1	mo_t4_fn2	mo_t2_fn3	newword	fff	t4t2	chosediff	1	2452.391788
version1	6	0	2	shu_t3_fn2	shu_t3_mn2	shu_t1_fn3	oldword	fmf	t3t1	chosediff	1	997.060308
version1	6	0	2	deng_t4_fn3	deng_t4_fn2	deng_t1_fn1	newword	fff	t4t1	chosesame	0	2179.394354
version1	6	0	2	hu_t2_fn3	hu_t2_mn2	hu_t3_fn1	newword	fmf	t2t3	chosesame	0	3010.064585
version1	6	0	2	wan_t2_fn1	wan_t2_mn2	wan_t3_fn3	oldword	fmf	t2t3	chosediff	1	381.6094953
version1	6	0	2	xue_t3_fn2	xue_t3_fn3	xue_t1_mn2	oldword	ffm	t3t1	chosediff	1	1118.088537
version1	6	0	2	xiang_t1_fn2	xiang_t1_fn1	xiang_t4_mn2	newword	ffm	t1t4	chosesame	0	1520.969204
version1	6	0	2	hua_t1_fn3	hua_t1_mn2	hua_t4_fn2	oldword	fmf	t1t4	chosediff	1	841.7065868
version1	6	0	2	shu_t1_fn1	shu_t1_mn2	shu_t3_fn3	oldword	fmf	t1t3	chosediff	1	692.6248931
version1	6	0	2	ma_t3_fn1	ma_t3_mn2	ma_t1_fn2	newword	fmf	t3t1	chosediff	1	435.0329341
version1	6	0	2	dan_t3_fn1	dan_t3_fn2	dan_t4_fn3	oldword	fff	t3t4	chosediff	1	1233.310094
version1	6	0	2	ba_t1_fn1	ba_t1_fn2	ba_t4_fn3	oldword	fff	t1t4	chosesame	0	945.7613345
version1	6	0	2	fang_t1_fn2	fang_t1_fn3	fang_t2_mn2	newword	ffm	t1t2	chosediff	1	1999.994012
version1	6	0	2	jiao_t3_fn3	jiao_t3_fn1	jiao_t1_fn2	oldword	fff	t3t1	chosesame	0	1175.008982
version1	6	0	2	tuo_t1_fn1	tuo_t1_mn2	tuo_t2_fn2	newword	fmf	t1t2	chosediff	1	768.2750214
version1	6	0	2	she_t4_fn3	she_t4_mn2	she_t2_fn1	newword	fmf	t4t2	chosesame	0	1465.92515
version1	6	0	2	qian_t1_fn1	qian_t1_fn2	qian_t2_mn2	oldword	ffm	t1t2	chosediff	1	636.0915312
version1	6	0	2	mao_t1_fn2	mao_t1_mn2	mao_t2_fn3	oldword	fmf	t1t2	chosediff	1	728.4349872
version1	6	0	2	hu_t3_fn3	hu_t3_mn2	hu_t2_fn1	newword	fmf	t3t2	chosediff	1	970.7822926
version1	6	0	2	mi_t3_fn3	mi_t3_mn2	mi_t4_fn2	oldword	fmf	t3t4	chosesame	0	2688.808383
version1	6	0	2	chi_t2_fn1	chi_t2_fn2	chi_t3_fn3	newword	fff	t2t3	chosediff	1	2112.300684
version1	6	0	2	yan_t3_fn3	yan_t3_fn2	yan_t4_mn2	oldword	ffm	t3t4	chosesame	0	998.9011976
version1	6	0	2	xue_t1_fn1	xue_t1_fn3	xue_t3_mn2	oldword	ffm	t1t3	chosediff	1	338.7309666
version1	6	0	2	yan_t4_fn3	yan_t4_fn2	yan_t3_mn2	oldword	ffm	t4t3	chosediff	1	724.6933276
version1	6	0	2	dan_t4_fn1	dan_t4_fn2	dan_t3_fn3	oldword	fff	t4t3	chosediff	1	698.0590248
version1	6	0	2	dao_t3_fn2	dao_t3_mn2	dao_t4_fn1	newword	fmf	t3t4	chosediff	1	630.9469632
version1	6	0	2	yun_t4_fn1	yun_t4_fn3	yun_t2_mn2	oldword	ffm	t4t2	chosediff	1	942.2382378
version1	6	0	2	xie_t2_fn3	xie_t2_mn2	xie_t4_fn2	oldword	fmf	t2t4	chosediff	1	1530.268606
version1	6	0	2	zhu_t1_fn3	zhu_t1_fn2	zhu_t4_mn2	oldword	ffm	t1t4	chosesame	0	963.1479897
version1	6	0	2	hua_t4_fn2	hua_t4_mn2	hua_t1_fn3	oldword	fmf	t4t1	chosesame	0	3954.242515
version1	6	0	2	xiang_t4_fn1	xiang_t4_fn2	xiang_t1_mn2	newword	ffm	t4t1	chosediff	1	503.112917
version1	6	0	2	yun_t2_fn3	yun_t2_fn2	yun_t4_mn2	oldword	ffm	t2t4	chosesame	0	3186.48118
version1	6	0	2	bao_t3_fn3	bao_t3_fn1	bao_t4_fn2	newword	fff	t3t4	chosesame	0	601.0076989
version1	6	0	2	dao_t4_fn2	dao_t4_mn2	dao_t3_fn1	newword	fmf	t4t3	chosediff	1	882.8015398
version1	6	0	2	ba_t4_fn3	ba_t4_fn1	ba_t1_fn2	oldword	fff	t4t1	chosediff	1	836.3139435
version1	6	0	2	gui_t1_fn1	gui_t1_fn2	gui_t3_fn3	newword	fff	t1t3	chosediff	1	750.2557742
version1	6	0	2	mao_t2_fn2	mao_t2_mn2	mao_t1_fn3	oldword	fmf	t2t1	chosediff	1	793.3105218
version1	6	0	2	niu_t3_fn1	niu_t3_fn3	niu_t2_mn2	oldword	ffm	t3t2	chosesame	0	2313.977331
version1	6	0	2	she_t2_fn2	she_t2_mn2	she_t4_fn1	newword	fmf	t2t4	chosediff	1	774.4080411
version1	6	0	2	niu_t2_fn1	niu_t2_fn3	niu_t3_mn2	oldword	ffm	t2t3	chosediff	1	745.2112917
version1	6	0	2	qian_t2_fn1	qian_t2_fn2	qian_t1_mn2	oldword	ffm	t2t1	chosesame	0	1508.231822
version1	6	0	2	jian_t4_fn2	jian_t4_fn1	jian_t3_mn2	newword	ffm	t4t3	chosediff	1	1399.028229
version1	6	0	2	wa_t2_fn2	wa_t2_fn1	wa_t4_mn2	newword	ffm	t2t4	chosesame	0	718.0449102
version1	6	0	2	fang_t2_fn2	fang_t2_fn3	fang_t1_mn2	newword	ffm	t2t1	chosesame	0	886.2386655
version1	6	0	2	mo_t2_fn3	mo_t2_fn1	mo_t4_fn2	newword	fff	t2t4	chosesame	0	1083.813944
version1	6	0	2	jiao_t1_fn3	jiao_t1_fn2	jiao_t3_fn1	oldword	fff	t1t3	chosediff	1	902.7343884
version1	6	0	2	jian_t3_fn2	jian_t3_fn1	jian_t4_mn2	newword	ffm	t3t4	chosesame	0	879.8934987
version1	6	0	2	zhen_t1_fn3	zhen_t1_fn1	zhen_t3_mn2	newword	ffm	t1t3	chosediff	1	1016.402908
version1	6	0	2	bi_t2_fn3	bi_t2_fn2	bi_t3_fn1	oldword	fff	t2t3	chosesame	0	1024.785714
version1	6	0	2	chuang_t1_fn3	chuang_t1_fn1	chuang_t2_fn2	oldword	fff	t1t2	chosesame	0	1758.929855
version1	6	0	2	gui_t3_fn3	gui_t3_fn2	gui_t1_fn1	newword	fff	t3t1	chosesame	0	788.829769
version1	6	0	2	shi_t2_fn3	shi_t2_fn2	shi_t1_fn1	newword	fff	t2t1	chosediff	1	967.8203593
version1	6	0	2	shi_t1_fn3	shi_t1_fn2	shi_t2_fn1	newword	fff	t1t2	chosesame	0	676.459367
version1	6	0	2	di_t4_fn3	di_t4_fn2	di_t2_fn1	oldword	fff	t4t2	chosesame	0	850.1676647
version1	6	0	2	bao_t4_fn3	bao_t4_fn1	bao_t3_fn2	newword	fff	t4t3	chosediff	1	667.9114628
version1	6	0	2	zhu_t4_fn2	zhu_t4_fn3	zhu_t1_mn2	oldword	ffm	t4t1	chosediff	1	613.1826347
version1	6	0	2	yu_t2_fn3	yu_t2_fn1	yu_t3_mn2	newword	ffm	t2t3	chosediff	1	1120.07485
version1	6	0	2	bi_t3_fn3	bi_t3_fn2	bi_t2_fn1	oldword	fff	t3t2	chosediff	1	615.7151411
version1	6	0	2	wa_t4_fn3	wa_t4_fn1	wa_t2_mn2	newword	ffm	t4t2	chosediff	1	648.8233533
version1	6	0	2	chi_t3_fn1	chi_t3_fn2	chi_t2_fn3	newword	fff	t3t2	chosesame	0	834.4807528
version1	6	0	2	ku_t1_fn2	ku_t1_mn2	ku_t4_fn1	newword	fmf	t1t4	chosediff	1	715.0102652
version1	6	0	2	tuo_t2_fn1	tuo_t2_mn2	tuo_t1_fn2	newword	fmf	t2t1	chosesame	0	930.8006843
version1	6	0	2	xie_t4_fn1	xie_t4_mn2	xie_t2_fn3	oldword	fmf	t4t2	chosesame	0	824.3567151
version1	6	0	2	wan_t3_fn1	wan_t3_mn2	wan_t2_fn3	oldword	fmf	t3t2	chosediff	1	666.1783576
version1	6	0	2	deng_t1_fn3	deng_t1_fn1	deng_t4_fn2	newword	fff	t1t4	chosesame	0	643.9756202
version1	6	0	2	ku_t4_fn1	ku_t4_mn2	ku_t1_fn2	newword	fmf	t4t1	chosesame	0	701.6471343
version1	6	0	2	ma_t1_fn3	ma_t1_mn2	ma_t3_fn1	newword	fmf	t1t3	chosesame	0	1127.673225
version1	6	0	2	mi_t4_fn3	mi_t4_mn2	mi_t3_fn2	oldword	fmf	t4t3	chosediff	1	1016.503422
version1	6	0	2	chuang_t2_fn3	chuang_t2_fn1	chuang_t1_fn2	oldword	fff	t2t1	chosesame	0	2163.796407
version1	6	0	2	zhen_t3_fn1	zhen_t3_fn2	zhen_t1_mn2	newword	ffm	t3t1	chosesame	0	758.9585115
version1	6	0	2	yu_t3_fn3	yu_t3_fn1	yu_t2_mn2	newword	ffm	t3t2	chosediff	1	960.685201
version1	6	0	2	di_t2_fn1	di_t2_fn2	di_t4_fn3	oldword	fff	t2t4	chosediff	1	896.3404619
version2	7	1	1	mao_t2_fn2	mao_t2_mn2	mao_t1_fn3	oldword	fmf	t2t1	chosesame	0	10503.99487
version2	7	1	1	mi_t3_fn3	mi_t3_mn2	mi_t4_fn2	oldword	fmf	t3t4	chosesame	0	698.7121471
version2	7	1	1	chuang_t2_fn3	chuang_t2_fn1	chuang_t1_fn2	oldword	fff	t2t1	chosesame	0	459.4388366
version2	7	1	1	shi_t1_fn3	shi_t1_fn2	shi_t2_fn1	newword	fff	t1t2	chosesame	0	2068.500855
version2	7	1	1	yan_t4_fn3	yan_t4_fn2	yan_t3_mn2	oldword	ffm	t4t3	chosediff	1	852.4281437
version2	7	1	1	ba_t1_fn1	ba_t1_fn2	ba_t4_fn3	oldword	fff	t1t4	chosediff	1	3371.094953
version2	7	1	1	dao_t3_fn2	dao_t3_mn2	dao_t4_fn1	newword	fmf	t3t4	chosediff	1	1135.523952
version2	7	1	1	jiao_t3_fn3	jiao_t3_fn1	jiao_t1_fn2	oldword	fff	t3t1	chosediff	1	1970.624893
version2	7	1	1	wa_t2_fn2	wa_t2_fn1	wa_t4_mn2	newword	ffm	t2t4	chosesame	0	2395.355004
version2	7	1	1	ma_t3_fn1	ma_t3_mn2	ma_t1_fn2	newword	fmf	t3t1	chosesame	0	3171.443114
version2	7	1	1	di_t2_fn1	di_t2_fn2	di_t4_fn3	oldword	fff	t2t4	chosesame	0	3247.473909
version2	7	1	1	hu_t3_fn3	hu_t3_mn2	hu_t2_fn1	newword	fmf	t3t2	chosesame	0	2883.418306
version2	7	1	1	zhu_t1_fn3	zhu_t1_fn2	zhu_t4_mn2	oldword	ffm	t1t4	chosesame	0	1180.947819
version2	7	1	1	wan_t3_fn1	wan_t3_mn2	wan_t2_fn3	oldword	fmf	t3t2	chosesame	0	1436.985885
version2	7	1	1	niu_t3_fn1	niu_t3_fn3	niu_t2_mn2	oldword	ffm	t3t2	chosediff	1	4287.309239
version2	7	1	1	niu_t2_fn1	niu_t2_fn3	niu_t3_mn2	oldword	ffm	t2t3	chosediff	1	748.8323353
version2	7	1	1	mo_t2_fn3	mo_t2_fn1	mo_t4_fn2	newword	fff	t2t4	chosesame	0	2806.87083
version2	7	1	1	chi_t2_fn1	chi_t2_fn2	chi_t3_fn3	newword	fff	t2t3	chosediff	1	3131.259196
version2	7	1	1	yan_t3_fn3	yan_t3_fn2	yan_t4_mn2	oldword	ffm	t3t4	chosesame	0	2398.911463
version2	7	1	1	yun_t2_fn3	yun_t2_fn2	yun_t4_mn2	oldword	ffm	t2t4	chosediff	1	595.1522669
version2	7	1	1	ku_t4_fn1	ku_t4_mn2	ku_t1_fn2	newword	fmf	t4t1	chosediff	1	667.4401198
version2	7	1	1	gui_t3_fn3	gui_t3_fn2	gui_t1_fn1	newword	fff	t3t1	chosediff	1	2775.375962
version2	7	1	1	shu_t3_fn2	shu_t3_mn2	shu_t1_fn3	oldword	fmf	t3t1	chosediff	1	912.933704
version2	7	1	1	fang_t2_fn2	fang_t2_fn3	fang_t1_mn2	newword	ffm	t2t1	chosediff	1	2351.358426
version2	7	1	1	ba_t4_fn3	ba_t4_fn1	ba_t1_fn2	oldword	fff	t4t1	chosediff	1	1603.334902
version2	7	1	1	jiao_t1_fn3	jiao_t1_fn2	jiao_t3_fn1	oldword	fff	t1t3	chosesame	0	1471.611634
version2	7	1	1	hua_t1_fn3	hua_t1_mn2	hua_t4_fn2	oldword	fmf	t1t4	chosesame	0	1175.128743
version2	7	1	1	tuo_t2_fn1	tuo_t2_mn2	tuo_t1_fn2	newword	fmf	t2t1	chosesame	0	691.1783576
version2	7	1	1	zhen_t1_fn3	zhen_t1_fn1	zhen_t3_mn2	newword	ffm	t1t3	chosediff	1	1370.659538
version2	7	1	1	mi_t4_fn3	mi_t4_mn2	mi_t3_fn2	oldword	fmf	t4t3	chosesame	0	4491.866125
version2	7	1	1	qian_t1_fn1	qian_t1_fn2	qian_t2_mn2	oldword	ffm	t1t2	chosediff	1	815.3721129
version2	7	1	1	xie_t4_fn1	xie_t4_mn2	xie_t2_fn3	oldword	fmf	t4t2	chosesame	0	771.0906758
version2	7	1	1	xue_t1_fn1	xue_t1_fn3	xue_t3_mn2	oldword	ffm	t1t3	chosesame	0	896.7596236
version2	7	1	1	mao_t1_fn2	mao_t1_mn2	mao_t2_fn3	oldword	fmf	t1t2	chosesame	0	4041.143713
version2	7	1	1	bi_t2_fn3	bi_t2_fn2	bi_t3_fn1	oldword	fff	t2t3	chosesame	0	2225.694611
version2	7	1	1	dao_t4_fn2	dao_t4_mn2	dao_t3_fn1	newword	fmf	t4t3	chosesame	0	2407.4645
version2	7	1	1	bao_t3_fn3	bao_t3_fn1	bao_t4_fn2	newword	fff	t3t4	chosediff	1	555.008982
version2	7	1	1	fang_t1_fn2	fang_t1_fn3	fang_t2_mn2	newword	ffm	t1t2	chosediff	1	1921.356287
version2	7	1	1	gui_t1_fn1	gui_t1_fn2	gui_t3_fn3	newword	fff	t1t3	chosesame	0	2675.665098
version2	7	1	1	bao_t4_fn3	bao_t4_fn1	bao_t3_fn2	newword	fff	t4t3	chosediff	1	951.6201882
version2	7	1	1	tuo_t1_fn1	tuo_t1_mn2	tuo_t2_fn2	newword	fmf	t1t2	chosediff	1	660.6911891
version2	7	1	1	jian_t4_fn2	jian_t4_fn1	jian_t3_mn2	newword	ffm	t4t3	chosediff	1	1054.908041
version2	7	1	1	chi_t3_fn1	chi_t3_fn2	chi_t2_fn3	newword	fff	t3t2	chosediff	1	544.8336185
version2	7	1	1	shi_t2_fn3	shi_t2_fn2	shi_t1_fn1	newword	fff	t2t1	chosediff	1	1087.430282
version2	7	1	1	wa_t4_fn3	wa_t4_fn1	wa_t2_mn2	newword	ffm	t4t2	chosediff	1	387.4354149
version2	7	1	1	xiang_t1_fn2	xiang_t1_fn1	xiang_t4_mn2	newword	ffm	t1t4	chosediff	1	1445.474765
version2	7	1	1	deng_t4_fn3	deng_t4_fn2	deng_t1_fn1	newword	fff	t4t1	chosesame	0	1493.561163
version2	7	1	1	dan_t4_fn1	dan_t4_fn2	dan_t3_fn3	oldword	fff	t4t3	chosediff	1	1660.995723
version2	7	1	1	yu_t2_fn3	yu_t2_fn1	yu_t3_mn2	newword	ffm	t2t3	chosediff	1	612.9448246
version2	7	1	1	dan_t3_fn1	dan_t3_fn2	dan_t4_fn3	oldword	fff	t3t4	chosediff	1	344.7125749
version2	7	1	1	hu_t2_fn3	hu_t2_mn2	hu_t3_fn1	newword	fmf	t2t3	chosediff	1	1459.058597
version2	7	1	1	jian_t3_fn2	jian_t3_fn1	jian_t4_mn2	newword	ffm	t3t4	chosesame	0	1703.186912
version2	7	1	1	chuang_t1_fn3	chuang_t1_fn1	chuang_t2_fn2	oldword	fff	t1t2	chosediff	1	647.0085543
version2	7	1	1	shu_t1_fn1	shu_t1_mn2	shu_t3_fn3	oldword	fmf	t1t3	chosediff	1	2523.089393
version2	7	1	1	yun_t4_fn1	yun_t4_fn3	yun_t2_mn2	oldword	ffm	t4t2	chosediff	1	1534.970488
version2	7	1	1	ku_t1_fn2	ku_t1_mn2	ku_t4_fn1	newword	fmf	t1t4	chosediff	1	384.6736527
version2	7	1	1	deng_t1_fn3	deng_t1_fn1	deng_t4_fn2	newword	fff	t1t4	chosesame	0	4397.521814
version2	7	1	1	bi_t3_fn3	bi_t3_fn2	bi_t2_fn1	oldword	fff	t3t2	chosediff	1	748.9024808
version2	7	1	1	hua_t4_fn2	hua_t4_mn2	hua_t1_fn3	oldword	fmf	t4t1	chosediff	1	1487.283576
version2	7	1	1	mo_t4_fn1	mo_t4_fn2	mo_t2_fn3	newword	fff	t4t2	chosediff	1	865.0196749
version2	7	1	1	xue_t3_fn2	xue_t3_fn3	xue_t1_mn2	oldword	ffm	t3t1	chosediff	1	1283.46621
version2	7	1	1	yu_t3_fn3	yu_t3_fn1	yu_t2_mn2	newword	ffm	t3t2	chosediff	1	1022.881095
version2	7	1	1	zhen_t3_fn1	zhen_t3_fn2	zhen_t1_mn2	newword	ffm	t3t1	chosediff	1	1138.879384
version2	7	1	1	wan_t2_fn1	wan_t2_mn2	wan_t3_fn3	oldword	fmf	t2t3	chosesame	0	3881.408041
version2	7	1	1	xiang_t4_fn1	xiang_t4_fn2	xiang_t1_mn2	newword	ffm	t4t1	chosediff	1	355.2946963
version2	7	1	1	xie_t2_fn3	xie_t2_mn2	xie_t4_fn2	oldword	fmf	t2t4	chosediff	1	2359.171086
version2	7	1	1	qian_t2_fn1	qian_t2_fn2	qian_t1_mn2	oldword	ffm	t2t1	chosediff	1	329.1351583
version2	7	1	1	di_t4_fn3	di_t4_fn2	di_t2_fn1	oldword	fff	t4t2	chosediff	1	3785.57485
version2	7	1	1	ma_t1_fn3	ma_t1_mn2	ma_t3_fn1	newword	fmf	t1t3	chosesame	0	2413.725406
version2	7	1	1	she_t2_fn2	she_t2_mn2	she_t4_fn1	newword	fmf	t2t4	chosediff	1	393.1775021
version2	7	1	1	zhu_t4_fn2	zhu_t4_fn3	zhu_t1_mn2	oldword	ffm	t4t1	chosediff	1	1629.671514
version2	7	1	1	she_t4_fn3	she_t4_mn2	she_t2_fn1	newword	fmf	t4t2	chosesame	0	5173.881095
version2	7	1	2	bao_t4_fn3	bao_t4_fn1	bao_t3_fn2	newword	fff	t4t3	chosediff	1	3786.168948
version2	7	1	2	yan_t4_fn3	yan_t4_fn2	yan_t3_mn2	oldword	ffm	t4t3	chosediff	1	1070.175364
version2	7	1	2	hua_t4_fn2	hua_t4_mn2	hua_t1_fn3	oldword	fmf	t4t1	chosediff	1	2665.736099
version2	7	1	2	wan_t3_fn1	wan_t3_mn2	wan_t2_fn3	oldword	fmf	t3t2	chosediff	1	1183.434559
version2	7	1	2	hu_t2_fn3	hu_t2_mn2	hu_t3_fn1	newword	fmf	t2t3	chosediff	1	1390.779299
version2	7	1	2	xue_t1_fn1	xue_t1_fn3	xue_t3_mn2	oldword	ffm	t1t3	chosediff	1	1487.731394
version2	7	1	2	di_t4_fn3	di_t4_fn2	di_t2_fn1	oldword	fff	t4t2	chosediff	1	1332.154833
version2	7	1	2	qian_t2_fn1	qian_t2_fn2	qian_t1_mn2	oldword	ffm	t2t1	chosediff	1	1258.371257
version2	7	1	2	mo_t4_fn1	mo_t4_fn2	mo_t2_fn3	newword	fff	t4t2	chosesame	0	1390.765184
version2	7	1	2	zhu_t4_fn2	zhu_t4_fn3	zhu_t1_mn2	oldword	ffm	t4t1	chosesame	0	1010.050898
version2	7	1	2	fang_t1_fn2	fang_t1_fn3	fang_t2_mn2	newword	ffm	t1t2	chosediff	1	1558.364414
version2	7	1	2	tuo_t2_fn1	tuo_t2_mn2	tuo_t1_fn2	newword	fmf	t2t1	chosediff	1	2690.399914
version2	7	1	2	shi_t2_fn3	shi_t2_fn2	shi_t1_fn1	newword	fff	t2t1	chosediff	1	2744.784431
version2	7	1	2	yan_t3_fn3	yan_t3_fn2	yan_t4_mn2	oldword	ffm	t3t4	chosesame	0	576.3066724
version2	7	1	2	dan_t3_fn1	dan_t3_fn2	dan_t4_fn3	oldword	fff	t3t4	chosediff	1	932.3045338
version2	7	1	2	xie_t4_fn1	xie_t4_mn2	xie_t2_fn3	oldword	fmf	t4t2	chosediff	1	4323.248503
version2	7	1	2	shi_t1_fn3	shi_t1_fn2	shi_t2_fn1	newword	fff	t1t2	chosediff	1	1388.248931
version2	7	1	2	niu_t3_fn1	niu_t3_fn3	niu_t2_mn2	oldword	ffm	t3t2	chosesame	0	3695.035928
version2	7	1	2	mao_t2_fn2	mao_t2_mn2	mao_t1_fn3	oldword	fmf	t2t1	chosesame	0	2162.849872
version2	7	1	2	hua_t1_fn3	hua_t1_mn2	hua_t4_fn2	oldword	fmf	t1t4	chosediff	1	1970.137297
version2	7	1	2	she_t4_fn3	she_t4_mn2	she_t2_fn1	newword	fmf	t4t2	chosediff	1	3226.807528
version2	7	1	2	yu_t3_fn3	yu_t3_fn1	yu_t2_mn2	newword	ffm	t3t2	chosediff	1	1384.125749
version2	7	1	2	zhen_t1_fn3	zhen_t1_fn1	zhen_t3_mn2	newword	ffm	t1t3	chosediff	1	2798.71343
version2	7	1	2	wan_t2_fn1	wan_t2_mn2	wan_t3_fn3	oldword	fmf	t2t3	chosesame	0	5388.89136
version2	7	1	2	jian_t4_fn2	jian_t4_fn1	jian_t3_mn2	newword	ffm	t4t3	chosediff	1	808.0419162
version2	7	1	2	qian_t1_fn1	qian_t1_fn2	qian_t2_mn2	oldword	ffm	t1t2	chosesame	0	2558.334046
version2	7	1	2	zhen_t3_fn1	zhen_t3_fn2	zhen_t1_mn2	newword	ffm	t3t1	chosediff	1	1777.871257
version2	7	1	2	ku_t1_fn2	ku_t1_mn2	ku_t4_fn1	newword	fmf	t1t4	chosediff	1	640.0739949
version2	7	1	2	ma_t3_fn1	ma_t3_mn2	ma_t1_fn2	newword	fmf	t3t1	chosesame	0	942.6052181
version2	7	1	2	dao_t3_fn2	dao_t3_mn2	dao_t4_fn1	newword	fmf	t3t4	chosediff	1	750.5816938
version2	7	1	2	ba_t1_fn1	ba_t1_fn2	ba_t4_fn3	oldword	fff	t1t4	chosesame	0	810.3815227
version2	7	1	2	hu_t3_fn3	hu_t3_mn2	hu_t2_fn1	newword	fmf	t3t2	chosesame	0	2082.439692
version2	7	1	2	mi_t3_fn3	mi_t3_mn2	mi_t4_fn2	oldword	fmf	t3t4	chosediff	1	2062.290419
version2	7	1	2	ma_t1_fn3	ma_t1_mn2	ma_t3_fn1	newword	fmf	t1t3	chosediff	1	5427.221985
version2	7	1	2	she_t2_fn2	she_t2_mn2	she_t4_fn1	newword	fmf	t2t4	chosediff	1	542.0551754
version2	7	1	2	gui_t3_fn3	gui_t3_fn2	gui_t1_fn1	newword	fff	t3t1	chosediff	1	4051.284859
version2	7	1	2	xiang_t1_fn2	xiang_t1_fn1	xiang_t4_mn2	newword	ffm	t1t4	chosediff	1	856.2745937
version2	7	1	2	chuang_t1_fn3	chuang_t1_fn1	chuang_t2_fn2	oldword	fff	t1t2	chosediff	1	2056.433276
version2	7	1	2	di_t2_fn1	di_t2_fn2	di_t4_fn3	oldword	fff	t2t4	chosediff	1	581.9452524
version2	7	1	2	chi_t3_fn1	chi_t3_fn2	chi_t2_fn3	newword	fff	t3t2	chosediff	1	645.8006843
version2	7	1	2	dan_t4_fn1	dan_t4_fn2	dan_t3_fn3	oldword	fff	t4t3	chosediff	1	842.4952951
version2	7	1	2	xue_t3_fn2	xue_t3_fn3	xue_t1_mn2	oldword	ffm	t3t1	chosesame	0	960.144568
version2	7	1	2	jian_t3_fn2	jian_t3_fn1	jian_t4_mn2	newword	ffm	t3t4	chosediff	1	548.1278871
version2	7	1	2	tuo_t1_fn1	tuo_t1_mn2	tuo_t2_fn2	newword	fmf	t1t2	chosediff	1	2354.727973
version2	7	1	2	shu_t3_fn2	shu_t3_mn2	shu_t1_fn3	oldword	fmf	t3t1	chosediff	1	1432.85201
version2	7	1	2	ku_t4_fn1	ku_t4_mn2	ku_t1_fn2	newword	fmf	t4t1	chosediff	1	782.5859709
version2	7	1	2	mao_t1_fn2	mao_t1_mn2	mao_t2_fn3	oldword	fmf	t1t2	chosediff	1	854.7698888
version2	7	1	2	xiang_t4_fn1	xiang_t4_fn2	xiang_t1_mn2	newword	ffm	t4t1	chosediff	1	2788.443541
version2	7	1	2	yun_t2_fn3	yun_t2_fn2	yun_t4_mn2	oldword	ffm	t2t4	chosediff	1	686.2840034
version2	7	1	2	mo_t2_fn3	mo_t2_fn1	mo_t4_fn2	newword	fff	t2t4	chosesame	0	3915.151839
version2	7	1	2	gui_t1_fn1	gui_t1_fn2	gui_t3_fn3	newword	fff	t1t3	chosediff	1	2412.730539
version2	7	1	2	shu_t1_fn1	shu_t1_mn2	shu_t3_fn3	oldword	fmf	t1t3	chosesame	0	2136.406758
version2	7	1	2	yu_t2_fn3	yu_t2_fn1	yu_t3_mn2	newword	ffm	t2t3	chosediff	1	1700.571001
version2	7	1	2	chuang_t2_fn3	chuang_t2_fn1	chuang_t1_fn2	oldword	fff	t2t1	chosediff	1	1036.693328
version2	7	1	2	fang_t2_fn2	fang_t2_fn3	fang_t1_mn2	newword	ffm	t2t1	chosesame	0	2570.706587
version2	7	1	2	deng_t4_fn3	deng_t4_fn2	deng_t1_fn1	newword	fff	t4t1	chosesame	0	674.5958084
version2	7	1	2	xie_t2_fn3	xie_t2_mn2	xie_t4_fn2	oldword	fmf	t2t4	chosesame	0	2462.322926
version2	7	1	2	bao_t3_fn3	bao_t3_fn1	bao_t4_fn2	newword	fff	t3t4	chosediff	1	592.7117194
version2	7	1	2	zhu_t1_fn3	zhu_t1_fn2	zhu_t4_mn2	oldword	ffm	t1t4	chosesame	0	1856.428571
version2	7	1	2	jiao_t3_fn3	jiao_t3_fn1	jiao_t1_fn2	oldword	fff	t3t1	chosediff	1	1582.614628
version2	7	1	2	deng_t1_fn3	deng_t1_fn1	deng_t4_fn2	newword	fff	t1t4	chosediff	1	1174.794269
version2	7	1	2	mi_t4_fn3	mi_t4_mn2	mi_t3_fn2	oldword	fmf	t4t3	chosediff	1	2028.173225
version2	7	1	2	wa_t4_fn3	wa_t4_fn1	wa_t2_mn2	newword	ffm	t4t2	chosediff	1	1272.114628
version2	7	1	2	niu_t2_fn1	niu_t2_fn3	niu_t3_mn2	oldword	ffm	t2t3	chosediff	1	830.1689478
version2	7	1	2	yun_t4_fn1	yun_t4_fn3	yun_t2_mn2	oldword	ffm	t4t2	chosediff	1	2328.527802
version2	7	1	2	jiao_t1_fn3	jiao_t1_fn2	jiao_t3_fn1	oldword	fff	t1t3	chosediff	1	1082.3858
version2	7	1	2	chi_t2_fn1	chi_t2_fn2	chi_t3_fn3	newword	fff	t2t3	chosesame	0	4350.844739
version2	7	1	2	bi_t2_fn3	bi_t2_fn2	bi_t3_fn1	oldword	fff	t2t3	chosesame	0	3640.75278
version2	7	1	2	wa_t2_fn2	wa_t2_fn1	wa_t4_mn2	newword	ffm	t2t4	chosediff	1	3824.538922
version2	7	1	2	bi_t3_fn3	bi_t3_fn2	bi_t2_fn1	oldword	fff	t3t2	chosediff	1	786.0757057
version2	7	1	2	dao_t4_fn2	dao_t4_mn2	dao_t3_fn1	newword	fmf	t4t3	chosesame	0	5044.625321
version2	7	1	2	ba_t4_fn3	ba_t4_fn1	ba_t1_fn2	oldword	fff	t4t1	chosediff	1	2374.418734
version3	8	0	2	chi_t2_fn1	chi_t2_fn2	chi_t3_fn3	newword	fff	t2t3	chosesame	0	1360.28272
version3	8	0	1	bao_t3_fn3	bao_t3_fn1	bao_t4_fn2	newword	fff	t3t4	chosediff	1	2562.376818
version3	8	0	1	dao_t4_fn2	dao_t4_mn2	dao_t3_fn1	newword	fmf	t4t3	chosediff	1	941.6625321
version3	8	0	1	hu_t2_fn3	hu_t2_mn2	hu_t3_fn1	newword	fmf	t2t3	chosediff	1	905.109923
version3	8	0	1	yun_t4_fn1	yun_t4_fn3	yun_t2_mn2	oldword	ffm	t4t2	chosesame	0	978.5282293
version3	8	0	1	mi_t4_fn3	mi_t4_mn2	mi_t3_fn2	oldword	fmf	t4t3	chosediff	1	551.274166
version3	8	0	1	shi_t1_fn3	shi_t1_fn2	shi_t2_fn1	newword	fff	t1t2	chosesame	0	461.3789564
version3	8	0	1	mi_t3_fn3	mi_t3_mn2	mi_t4_fn2	oldword	fmf	t3t4	chosediff	1	1439.730111
version3	8	0	1	tuo_t1_fn1	tuo_t1_mn2	tuo_t2_fn2	newword	fmf	t1t2	chosediff	1	2347.220701
version3	8	0	1	bi_t2_fn3	bi_t2_fn2	bi_t3_fn1	oldword	fff	t2t3	chosediff	1	901.6112062
version3	8	0	1	jiao_t3_fn3	jiao_t3_fn1	jiao_t1_fn2	oldword	fff	t3t1	chosesame	0	1627.255774
version3	8	0	1	mo_t2_fn3	mo_t2_fn1	mo_t4_fn2	newword	fff	t2t4	chosesame	0	843.6077844
version3	8	0	1	deng_t4_fn3	deng_t4_fn2	deng_t1_fn1	newword	fff	t4t1	chosesame	0	1596.776305
version3	8	0	1	qian_t2_fn1	qian_t2_fn2	qian_t1_mn2	oldword	ffm	t2t1	chosesame	0	628.9221557
version3	8	0	1	tuo_t2_fn1	tuo_t2_mn2	tuo_t1_fn2	newword	fmf	t2t1	chosesame	0	1829.515398
version3	8	0	1	niu_t2_fn1	niu_t2_fn3	niu_t3_mn2	oldword	ffm	t2t3	chosesame	0	1379.678785
version3	8	0	1	xie_t2_fn3	xie_t2_mn2	xie_t4_fn2	oldword	fmf	t2t4	chosediff	1	2479.617622
version3	8	0	1	chuang_t2_fn3	chuang_t2_fn1	chuang_t1_fn2	oldword	fff	t2t1	chosesame	0	923.5556031
version3	8	0	1	wa_t2_fn2	wa_t2_fn1	wa_t4_mn2	newword	ffm	t2t4	chosesame	0	2541.863131
version3	8	0	1	bi_t3_fn3	bi_t3_fn2	bi_t2_fn1	oldword	fff	t3t2	chosesame	0	222.9315654
version3	8	0	1	zhu_t1_fn3	zhu_t1_fn2	zhu_t4_mn2	oldword	ffm	t1t4	chosesame	0	903.4183062
version3	8	0	1	qian_t1_fn1	qian_t1_fn2	qian_t2_mn2	oldword	ffm	t1t2	chosediff	1	1465.298118
version3	8	0	1	fang_t1_fn2	fang_t1_fn3	fang_t2_mn2	newword	ffm	t1t2	chosesame	0	619.1518392
version3	8	0	1	yu_t3_fn3	yu_t3_fn1	yu_t2_mn2	newword	ffm	t3t2	chosesame	0	2723.355004
version3	8	0	1	jiao_t1_fn3	jiao_t1_fn2	jiao_t3_fn1	oldword	fff	t1t3	chosesame	0	1975.223268
version3	8	0	1	zhen_t3_fn1	zhen_t3_fn2	zhen_t1_mn2	newword	ffm	t3t1	chosesame	0	1340.997006
version3	8	0	1	gui_t3_fn3	gui_t3_fn2	gui_t1_fn1	newword	fff	t3t1	chosediff	1	979.3015398
version3	8	0	1	jian_t4_fn2	jian_t4_fn1	jian_t3_mn2	newword	ffm	t4t3	chosediff	1	1049.218991
version3	8	0	1	yu_t2_fn3	yu_t2_fn1	yu_t3_mn2	newword	ffm	t2t3	chosediff	1	581.2271172
version3	8	0	1	niu_t3_fn1	niu_t3_fn3	niu_t2_mn2	oldword	ffm	t3t2	chosediff	1	1703.721985
version3	8	0	1	xie_t4_fn1	xie_t4_mn2	xie_t2_fn3	oldword	fmf	t4t2	chosediff	1	829.0149701
version3	8	0	1	dao_t3_fn2	dao_t3_mn2	dao_t4_fn1	newword	fmf	t3t4	chosesame	0	263.1937553
version3	8	0	1	di_t2_fn1	di_t2_fn2	di_t4_fn3	oldword	fff	t2t4	chosesame	0	1179.697605
version3	8	0	1	xiang_t4_fn1	xiang_t4_fn2	xiang_t1_mn2	newword	ffm	t4t1	chosediff	1	673.4670659
version3	8	0	1	chi_t3_fn1	chi_t3_fn2	chi_t2_fn3	newword	fff	t3t2	chosediff	1	1301.088537
version3	8	0	1	fang_t2_fn2	fang_t2_fn3	fang_t1_mn2	newword	ffm	t2t1	chosesame	0	2195.552609
version3	8	0	1	she_t2_fn2	she_t2_mn2	she_t4_fn1	newword	fmf	t2t4	chosesame	0	2715.640719
version3	8	0	1	ba_t4_fn3	ba_t4_fn1	ba_t1_fn2	oldword	fff	t4t1	chosediff	1	993.2095808
version3	8	0	1	wan_t3_fn1	wan_t3_mn2	wan_t2_fn3	oldword	fmf	t3t2	chosesame	0	557.5705731
version3	8	0	1	xiang_t1_fn2	xiang_t1_fn1	xiang_t4_mn2	newword	ffm	t1t4	chosediff	1	895.2134303
version3	8	0	1	mao_t2_fn2	mao_t2_mn2	mao_t1_fn3	oldword	fmf	t2t1	chosesame	0	2286.894354
version3	8	0	1	ma_t1_fn3	ma_t1_mn2	ma_t3_fn1	newword	fmf	t1t3	chosediff	1	1805.332763
version3	8	0	1	ma_t3_fn1	ma_t3_mn2	ma_t1_fn2	newword	fmf	t3t1	chosediff	1	1261.422583
version3	8	0	1	wa_t4_fn3	wa_t4_fn1	wa_t2_mn2	newword	ffm	t4t2	chosediff	1	885.29213
version3	8	0	1	mao_t1_fn2	mao_t1_mn2	mao_t2_fn3	oldword	fmf	t1t2	chosesame	0	711.2882806
version3	8	0	1	gui_t1_fn1	gui_t1_fn2	gui_t3_fn3	newword	fff	t1t3	chosesame	0	1033.630453
version3	8	0	1	yan_t3_fn3	yan_t3_fn2	yan_t4_mn2	oldword	ffm	t3t4	chosediff	1	771.4888794
version3	8	0	1	ku_t4_fn1	ku_t4_mn2	ku_t1_fn2	newword	fmf	t4t1	chosediff	1	1825.088537
version3	8	0	1	shi_t2_fn3	shi_t2_fn2	shi_t1_fn1	newword	fff	t2t1	chosesame	0	1499.576561
version3	8	0	1	yan_t4_fn3	yan_t4_fn2	yan_t3_mn2	oldword	ffm	t4t3	chosediff	1	902.9820359
version3	8	0	1	she_t4_fn3	she_t4_mn2	she_t2_fn1	newword	fmf	t4t2	chosesame	0	750.8528657
version3	8	0	1	shu_t3_fn2	shu_t3_mn2	shu_t1_fn3	oldword	fmf	t3t1	chosediff	1	725.5299401
version3	8	0	1	hua_t4_fn2	hua_t4_mn2	hua_t1_fn3	oldword	fmf	t4t1	chosesame	0	2211.784431
version3	8	0	1	hu_t3_fn3	hu_t3_mn2	hu_t2_fn1	newword	fmf	t3t2	chosesame	0	1873.288708
version3	8	0	1	ba_t1_fn1	ba_t1_fn2	ba_t4_fn3	oldword	fff	t1t4	chosediff	1	972.8699743
version3	8	0	1	yun_t2_fn3	yun_t2_fn2	yun_t4_mn2	oldword	ffm	t2t4	chosediff	1	1311.585115
version3	8	0	1	di_t4_fn3	di_t4_fn2	di_t2_fn1	oldword	fff	t4t2	chosesame	0	3543.831052
version3	8	0	1	wan_t2_fn1	wan_t2_mn2	wan_t3_fn3	oldword	fmf	t2t3	chosesame	0	1445.592814
version3	8	0	1	zhen_t1_fn3	zhen_t1_fn1	zhen_t3_mn2	newword	ffm	t1t3	chosediff	1	1823.789136
version3	8	0	1	shu_t1_fn1	shu_t1_mn2	shu_t3_fn3	oldword	fmf	t1t3	chosesame	0	611.1514115
version3	8	0	1	ku_t1_fn2	ku_t1_mn2	ku_t4_fn1	newword	fmf	t1t4	chosediff	1	687.0226689
version3	8	0	1	hua_t1_fn3	hua_t1_mn2	hua_t4_fn2	oldword	fmf	t1t4	chosesame	0	2685.884089
version3	8	0	1	bao_t4_fn3	bao_t4_fn1	bao_t3_fn2	newword	fff	t4t3	chosediff	1	907.2031651
version3	8	0	1	chuang_t1_fn3	chuang_t1_fn1	chuang_t2_fn2	oldword	fff	t1t2	chosediff	1	2273.852438
version3	8	0	1	dan_t4_fn1	dan_t4_fn2	dan_t3_fn3	oldword	fff	t4t3	chosediff	1	1253.624893
version3	8	0	1	dan_t3_fn1	dan_t3_fn2	dan_t4_fn3	oldword	fff	t3t4	chosesame	0	849.4756202
version3	8	0	1	zhu_t4_fn2	zhu_t4_fn3	zhu_t1_mn2	oldword	ffm	t4t1	chosesame	0	1961.446108
version3	8	0	1	mo_t4_fn1	mo_t4_fn2	mo_t2_fn3	newword	fff	t4t2	chosediff	1	1084.793841
version3	8	0	1	xue_t3_fn2	xue_t3_fn3	xue_t1_mn2	oldword	ffm	t3t1	chosediff	1	965.4824636
version3	8	0	1	jian_t3_fn2	jian_t3_fn1	jian_t4_mn2	newword	ffm	t3t4	chosediff	1	881.4935843
version3	8	0	1	deng_t1_fn3	deng_t1_fn1	deng_t4_fn2	newword	fff	t1t4	chosediff	1	1407.042344
version3	8	0	1	xue_t1_fn1	xue_t1_fn3	xue_t3_mn2	oldword	ffm	t1t3	chosesame	0	1455.162104
version3	8	0	1	xue_t3_fn2	xue_t3_fn3	xue_t1_mn2	oldword	ffm	t3t1	chosesame	0	713.1248931
version3	8	0	2	jian_t3_fn2	jian_t3_fn1	jian_t4_mn2	newword	ffm	t3t4	chosediff	1	1117.565441
version3	8	0	2	mo_t4_fn1	mo_t4_fn2	mo_t2_fn3	newword	fff	t4t2	chosesame	0	1279.402908
version3	8	0	2	she_t2_fn2	she_t2_mn2	she_t4_fn1	newword	fmf	t2t4	chosediff	1	1960.125749
version3	8	0	2	xie_t4_fn1	xie_t4_mn2	xie_t2_fn3	oldword	fmf	t4t2	chosesame	0	1697.988024
version3	8	0	2	jiao_t3_fn3	jiao_t3_fn1	jiao_t1_fn2	oldword	fff	t3t1	chosediff	1	751.8849444
version3	8	0	2	yan_t4_fn3	yan_t4_fn2	yan_t3_mn2	oldword	ffm	t4t3	chosediff	1	959.7972626
version3	8	0	2	niu_t2_fn1	niu_t2_fn3	niu_t3_mn2	oldword	ffm	t2t3	chosediff	1	888.424722
version3	8	0	2	wan_t3_fn1	wan_t3_mn2	wan_t2_fn3	oldword	fmf	t3t2	chosediff	1	912.0538922
version3	8	0	2	wa_t4_fn3	wa_t4_fn1	wa_t2_mn2	newword	ffm	t4t2	chosesame	0	1414.042772
version3	8	0	2	shu_t1_fn1	shu_t1_mn2	shu_t3_fn3	oldword	fmf	t1t3	chosesame	0	1438.321215
version3	8	0	2	mi_t4_fn3	mi_t4_mn2	mi_t3_fn2	oldword	fmf	t4t3	chosediff	1	694.4431138
version3	8	0	2	bao_t4_fn3	bao_t4_fn1	bao_t3_fn2	newword	fff	t4t3	chosediff	1	937.8562874
version3	8	0	2	zhu_t4_fn2	zhu_t4_fn3	zhu_t1_mn2	oldword	ffm	t4t1	chosediff	1	634.1561163
version3	8	0	2	fang_t1_fn2	fang_t1_fn3	fang_t2_mn2	newword	ffm	t1t2	chosesame	0	3716.648845
version3	8	0	2	chi_t2_fn1	chi_t2_fn2	chi_t3_fn3	newword	fff	t2t3	chosesame	0	2130.669803
version3	8	0	2	chi_t3_fn1	chi_t3_fn2	chi_t2_fn3	newword	fff	t3t2	chosediff	1	838.2142857
version3	8	0	2	dan_t4_fn1	dan_t4_fn2	dan_t3_fn3	oldword	fff	t4t3	chosediff	1	961.8229256
version3	8	0	2	bao_t3_fn3	bao_t3_fn1	bao_t4_fn2	newword	fff	t3t4	chosesame	0	1107.909752
version3	8	0	2	ma_t1_fn3	ma_t1_mn2	ma_t3_fn1	newword	fmf	t1t3	chosediff	1	1202.037639
version3	8	0	2	ma_t3_fn1	ma_t3_mn2	ma_t1_fn2	newword	fmf	t3t1	chosesame	0	970.2925577
version3	8	0	2	deng_t1_fn3	deng_t1_fn1	deng_t4_fn2	newword	fff	t1t4	chosesame	0	586.1287425
version3	8	0	2	bi_t2_fn3	bi_t2_fn2	bi_t3_fn1	oldword	fff	t2t3	chosesame	0	767.8152267
version3	8	0	2	mao_t1_fn2	mao_t1_mn2	mao_t2_fn3	oldword	fmf	t1t2	chosesame	0	1748.310522
version3	8	0	2	jian_t4_fn2	jian_t4_fn1	jian_t3_mn2	newword	ffm	t4t3	chosediff	1	511.8905047
version3	8	0	2	dan_t3_fn1	dan_t3_fn2	dan_t4_fn3	oldword	fff	t3t4	chosediff	1	1652.191617
version3	8	0	2	ba_t4_fn3	ba_t4_fn1	ba_t1_fn2	oldword	fff	t4t1	chosediff	1	632.0718563
version3	8	0	2	mo_t2_fn3	mo_t2_fn1	mo_t4_fn2	newword	fff	t2t4	chosesame	0	898.4238666
version3	8	0	2	wa_t2_fn2	wa_t2_fn1	wa_t4_mn2	newword	ffm	t2t4	chosediff	1	1184.086399
version3	8	0	2	hu_t3_fn3	hu_t3_mn2	hu_t2_fn1	newword	fmf	t3t2	chosediff	1	1368.438409
version3	8	0	2	deng_t4_fn3	deng_t4_fn2	deng_t1_fn1	newword	fff	t4t1	chosesame	0	875.8383234
version3	8	0	2	shu_t3_fn2	shu_t3_mn2	shu_t1_fn3	oldword	fmf	t3t1	chosediff	1	2296.743798
version3	8	0	2	yu_t2_fn3	yu_t2_fn1	yu_t3_mn2	newword	ffm	t2t3	chosediff	1	1161.783576
version3	8	0	2	gui_t3_fn3	gui_t3_fn2	gui_t1_fn1	newword	fff	t3t1	chosesame	0	307.5342173
version3	8	0	2	xiang_t1_fn2	xiang_t1_fn1	xiang_t4_mn2	newword	ffm	t1t4	chosediff	1	576.4841745
version3	8	0	2	shi_t1_fn3	shi_t1_fn2	shi_t2_fn1	newword	fff	t1t2	chosesame	0	1087.81095
version3	8	0	2	hu_t2_fn3	hu_t2_mn2	hu_t3_fn1	newword	fmf	t2t3	chosediff	1	614.0278015
version3	8	0	2	fang_t2_fn2	fang_t2_fn3	fang_t1_mn2	newword	ffm	t2t1	chosesame	0	3652.665098
version3	8	0	2	hua_t4_fn2	hua_t4_mn2	hua_t1_fn3	oldword	fmf	t4t1	chosediff	1	605.8515825
version3	8	0	2	xie_t2_fn3	xie_t2_mn2	xie_t4_fn2	oldword	fmf	t2t4	chosediff	1	672.4414029
version3	8	0	2	qian_t2_fn1	qian_t2_fn2	qian_t1_mn2	oldword	ffm	t2t1	chosesame	0	1132.215569
version3	8	0	2	hua_t1_fn3	hua_t1_mn2	hua_t4_fn2	oldword	fmf	t1t4	chosesame	0	1594.021386
version3	8	0	2	chuang_t2_fn3	chuang_t2_fn1	chuang_t1_fn2	oldword	fff	t2t1	chosesame	0	990.0081266
version3	8	0	2	ba_t1_fn1	ba_t1_fn2	ba_t4_fn3	oldword	fff	t1t4	chosesame	0	718.1847733
version3	8	0	2	gui_t1_fn1	gui_t1_fn2	gui_t3_fn3	newword	fff	t1t3	chosesame	0	1076.195894
version3	8	0	2	shi_t2_fn3	shi_t2_fn2	shi_t1_fn1	newword	fff	t2t1	chosediff	1	826.5141146
version3	8	0	2	she_t4_fn3	she_t4_mn2	she_t2_fn1	newword	fmf	t4t2	chosesame	0	5126.55047
version3	8	0	2	bi_t3_fn3	bi_t3_fn2	bi_t2_fn1	oldword	fff	t3t2	chosediff	1	978.6171942
version3	8	0	2	zhen_t3_fn1	zhen_t3_fn2	zhen_t1_mn2	newword	ffm	t3t1	chosesame	0	764.0329341
version3	8	0	2	yun_t2_fn3	yun_t2_fn2	yun_t4_mn2	oldword	ffm	t2t4	chosesame	0	1556.265184
version3	8	0	2	mao_t2_fn2	mao_t2_mn2	mao_t1_fn3	oldword	fmf	t2t1	chosesame	0	1893.967494
version3	8	0	2	yan_t3_fn3	yan_t3_fn2	yan_t4_mn2	oldword	ffm	t3t4	chosesame	0	984.1317365
version3	8	0	2	dao_t3_fn2	dao_t3_mn2	dao_t4_fn1	newword	fmf	t3t4	chosediff	1	656.0731394
version3	8	0	2	tuo_t2_fn1	tuo_t2_mn2	tuo_t1_fn2	newword	fmf	t2t1	chosesame	0	704.3224979
version3	8	0	2	tuo_t1_fn1	tuo_t1_mn2	tuo_t2_fn2	newword	fmf	t1t2	chosesame	0	1838.056886
version3	8	0	2	di_t2_fn1	di_t2_fn2	di_t4_fn3	oldword	fff	t2t4	chosediff	1	742.2155689
version3	8	0	2	xue_t1_fn1	xue_t1_fn3	xue_t3_mn2	oldword	ffm	t1t3	chosediff	1	426.176219
version3	8	0	2	dao_t4_fn2	dao_t4_mn2	dao_t3_fn1	newword	fmf	t4t3	chosesame	0	4120.598802
version3	8	0	2	jiao_t1_fn3	jiao_t1_fn2	jiao_t3_fn1	oldword	fff	t1t3	chosediff	1	1422.211292
version3	8	0	2	chuang_t1_fn3	chuang_t1_fn1	chuang_t2_fn2	oldword	fff	t1t2	chosesame	0	966.0179641
version3	8	0	2	ku_t4_fn1	ku_t4_mn2	ku_t1_fn2	newword	fmf	t4t1	chosediff	1	3282.08426
version3	8	0	2	xiang_t4_fn1	xiang_t4_fn2	xiang_t1_mn2	newword	ffm	t4t1	chosediff	1	1980.152695
version3	8	0	2	niu_t3_fn1	niu_t3_fn3	niu_t2_mn2	oldword	ffm	t3t2	chosesame	0	1516.016681
version3	8	0	2	mi_t3_fn3	mi_t3_mn2	mi_t4_fn2	oldword	fmf	t3t4	chosesame	0	426.4084688
version3	8	0	2	qian_t1_fn1	qian_t1_fn2	qian_t2_mn2	oldword	ffm	t1t2	chosediff	1	598.2579127
version3	8	0	2	yun_t4_fn1	yun_t4_fn3	yun_t2_mn2	oldword	ffm	t4t2	chosesame	0	867.9828914
version3	8	0	2	wan_t2_fn1	wan_t2_mn2	wan_t3_fn3	oldword	fmf	t2t3	chosesame	0	426.326775
version3	8	0	2	zhu_t1_fn3	zhu_t1_fn2	zhu_t4_mn2	oldword	ffm	t1t4	chosediff	1	500.2690334
version3	8	0	2	zhen_t1_fn3	zhen_t1_fn1	zhen_t3_mn2	newword	ffm	t1t3	chosediff	1	716.4644996
version3	8	0	2	di_t4_fn3	di_t4_fn2	di_t2_fn1	oldword	fff	t4t2	chosediff	1	564.4854577
version3	8	0	2	yu_t3_fn3	yu_t3_fn1	yu_t2_mn2	newword	ffm	t3t2	chosesame	0	1016.18349
version3	8	0	2	ku_t1_fn2	ku_t1_mn2	ku_t4_fn1	newword	fmf	t1t4	chosediff	1	851.9965783
version4	9	1	1	shi_t1_fn3	shi_t1_fn2	shi_t2_fn1	newword	fff	t1t2	chosediff	1	2277.923439
version4	9	1	1	shi_t2_fn3	shi_t2_fn2	shi_t1_fn1	newword	fff	t2t1	chosediff	1	1399.590248
version4	9	1	1	fang_t2_fn2	fang_t2_fn3	fang_t1_mn2	newword	ffm	t2t1	chosesame	0	1858.047476
version4	9	1	1	yun_t4_fn1	yun_t4_fn3	yun_t2_mn2	oldword	ffm	t4t2	chosediff	1	1962.688623
version4	9	1	1	wan_t2_fn1	wan_t2_mn2	wan_t3_fn3	oldword	fmf	t2t3	chosediff	1	994.6625321
version4	9	1	1	xue_t1_fn1	xue_t1_fn3	xue_t3_mn2	oldword	ffm	t1t3	chosediff	1	2238.739521
version4	9	1	1	mi_t4_fn3	mi_t4_mn2	mi_t3_fn2	oldword	fmf	t4t3	chosediff	1	648.1719418
version4	9	1	1	mao_t1_fn2	mao_t1_mn2	mao_t2_fn3	oldword	fmf	t1t2	chosesame	0	1244.342601
version4	9	1	1	ba_t4_fn3	ba_t4_fn1	ba_t1_fn2	oldword	fff	t4t1	chosediff	1	712.4033362
version4	9	1	1	shu_t1_fn1	shu_t1_mn2	shu_t3_fn3	oldword	fmf	t1t3	chosesame	0	900.5419162
version4	9	1	1	wan_t3_fn1	wan_t3_mn2	wan_t2_fn3	oldword	fmf	t3t2	chosesame	0	514.7480753
version4	9	1	1	she_t2_fn2	she_t2_mn2	she_t4_fn1	newword	fmf	t2t4	chosesame	0	406.6561163
version4	9	1	1	ba_t1_fn1	ba_t1_fn2	ba_t4_fn3	oldword	fff	t1t4	chosediff	1	1254.946108
version4	9	1	1	mo_t2_fn3	mo_t2_fn1	mo_t4_fn2	newword	fff	t2t4	chosesame	0	1290.52053
version4	9	1	1	jian_t3_fn2	jian_t3_fn1	jian_t4_mn2	newword	ffm	t3t4	chosediff	1	1000.552181
version4	9	1	1	bao_t4_fn3	bao_t4_fn1	bao_t3_fn2	newword	fff	t4t3	chosediff	1	732.8477331
version4	9	1	1	wa_t2_fn2	wa_t2_fn1	wa_t4_mn2	newword	ffm	t2t4	chosediff	1	1316.926005
version4	9	1	1	hu_t2_fn3	hu_t2_mn2	hu_t3_fn1	newword	fmf	t2t3	chosediff	1	1252.798546
version4	9	1	1	gui_t3_fn3	gui_t3_fn2	gui_t1_fn1	newword	fff	t3t1	chosesame	0	886.4473909
version4	9	1	1	xiang_t1_fn2	xiang_t1_fn1	xiang_t4_mn2	newword	ffm	t1t4	chosesame	0	2711.023097
version4	9	1	1	hua_t4_fn2	hua_t4_mn2	hua_t1_fn3	oldword	fmf	t4t1	chosediff	1	984.9597947
version4	9	1	1	xue_t3_fn2	xue_t3_fn3	xue_t1_mn2	oldword	ffm	t3t1	chosesame	0	478.2570573
version4	9	1	1	zhu_t4_fn2	zhu_t4_fn3	zhu_t1_mn2	oldword	ffm	t4t1	chosediff	1	792.6582549
version4	9	1	1	ma_t1_fn3	ma_t1_mn2	ma_t3_fn1	newword	fmf	t1t3	chosediff	1	450.7437981
version4	9	1	1	ku_t1_fn2	ku_t1_mn2	ku_t4_fn1	newword	fmf	t1t4	chosediff	1	1314.117194
version4	9	1	1	ma_t3_fn1	ma_t3_mn2	ma_t1_fn2	newword	fmf	t3t1	chosediff	1	764.6796407
version4	9	1	1	deng_t4_fn3	deng_t4_fn2	deng_t1_fn1	newword	fff	t4t1	chosesame	0	994.4615056
version4	9	1	1	wa_t4_fn3	wa_t4_fn1	wa_t2_mn2	newword	ffm	t4t2	chosediff	1	702.6847733
version4	9	1	1	dan_t3_fn1	dan_t3_fn2	dan_t4_fn3	oldword	fff	t3t4	chosediff	1	1204.756202
version4	9	1	1	zhen_t1_fn3	zhen_t1_fn1	zhen_t3_mn2	newword	ffm	t1t3	chosesame	0	1098.700599
version4	9	1	1	qian_t1_fn1	qian_t1_fn2	qian_t2_mn2	oldword	ffm	t1t2	chosesame	0	734.9794696
version4	9	1	1	chi_t2_fn1	chi_t2_fn2	chi_t3_fn3	newword	fff	t2t3	chosesame	0	1830.774166
version4	9	1	1	di_t4_fn3	di_t4_fn2	di_t2_fn1	oldword	fff	t4t2	chosediff	1	1994.463216
version4	9	1	1	zhen_t3_fn1	zhen_t3_fn2	zhen_t1_mn2	newword	ffm	t3t1	chosesame	0	872.3447391
version4	9	1	1	yan_t3_fn3	yan_t3_fn2	yan_t4_mn2	oldword	ffm	t3t4	chosesame	0	898.459367
version4	9	1	1	bi_t2_fn3	bi_t2_fn2	bi_t3_fn1	oldword	fff	t2t3	chosediff	1	850.3665526
version4	9	1	1	mo_t4_fn1	mo_t4_fn2	mo_t2_fn3	newword	fff	t4t2	chosediff	1	518.242515
version4	9	1	1	yu_t2_fn3	yu_t2_fn1	yu_t3_mn2	newword	ffm	t2t3	chosediff	1	252.2647562
version4	9	1	1	yan_t4_fn3	yan_t4_fn2	yan_t3_mn2	oldword	ffm	t4t3	chosediff	1	1064.796835
version4	9	1	1	yun_t2_fn3	yun_t2_fn2	yun_t4_mn2	oldword	ffm	t2t4	chosesame	0	1294.426861
version4	9	1	1	di_t2_fn1	di_t2_fn2	di_t4_fn3	oldword	fff	t2t4	chosesame	0	832.8733961
version4	9	1	1	bi_t3_fn3	bi_t3_fn2	bi_t2_fn1	oldword	fff	t3t2	chosesame	0	574.8836612
version4	9	1	1	chuang_t1_fn3	chuang_t1_fn1	chuang_t2_fn2	oldword	fff	t1t2	chosesame	0	496.8507271
version4	9	1	1	xie_t4_fn1	xie_t4_mn2	xie_t2_fn3	oldword	fmf	t4t2	chosesame	0	1718.781437
version4	9	1	1	tuo_t2_fn1	tuo_t2_mn2	tuo_t1_fn2	newword	fmf	t2t1	chosesame	0	2376.718991
version4	9	1	1	dan_t4_fn1	dan_t4_fn2	dan_t3_fn3	oldword	fff	t4t3	chosesame	0	646.7373824
version4	9	1	1	dao_t4_fn2	dao_t4_mn2	dao_t3_fn1	newword	fmf	t4t3	chosesame	0	384.2331052
version4	9	1	1	xiang_t4_fn1	xiang_t4_fn2	xiang_t1_mn2	newword	ffm	t4t1	chosesame	0	1215.01497
version4	9	1	1	dao_t3_fn2	dao_t3_mn2	dao_t4_fn1	newword	fmf	t3t4	chosediff	1	994.6766467
version4	9	1	1	deng_t1_fn3	deng_t1_fn1	deng_t4_fn2	newword	fff	t1t4	chosesame	0	696.8293413
version4	9	1	1	niu_t3_fn1	niu_t3_fn3	niu_t2_mn2	oldword	ffm	t3t2	chosesame	0	698.5025663
version4	9	1	1	zhu_t1_fn3	zhu_t1_fn2	zhu_t4_mn2	oldword	ffm	t1t4	chosesame	0	158.4914457
version4	9	1	1	jiao_t3_fn3	jiao_t3_fn1	jiao_t1_fn2	oldword	fff	t3t1	chosediff	1	130.8609923
version4	9	1	1	jiao_t1_fn3	jiao_t1_fn2	jiao_t3_fn1	oldword	fff	t1t3	chosesame	0	342.7245509
version4	9	1	1	shu_t3_fn2	shu_t3_mn2	shu_t1_fn3	oldword	fmf	t3t1	chosediff	1	216.8781009
version4	9	1	1	tuo_t1_fn1	tuo_t1_mn2	tuo_t2_fn2	newword	fmf	t1t2	chosesame	0	600.8605646
version4	9	1	1	bao_t3_fn3	bao_t3_fn1	bao_t4_fn2	newword	fff	t3t4	chosesame	0	498.6997434
version4	9	1	1	hu_t3_fn3	hu_t3_mn2	hu_t2_fn1	newword	fmf	t3t2	chosesame	0	496.418734
version4	9	1	1	ku_t4_fn1	ku_t4_mn2	ku_t1_fn2	newword	fmf	t4t1	chosediff	1	732.4717707
version4	9	1	1	chuang_t2_fn3	chuang_t2_fn1	chuang_t1_fn2	oldword	fff	t2t1	chosesame	0	956.9692044
version4	9	1	1	xie_t2_fn3	xie_t2_mn2	xie_t4_fn2	oldword	fmf	t2t4	chosesame	0	626.251497
version4	9	1	1	mao_t2_fn2	mao_t2_mn2	mao_t1_fn3	oldword	fmf	t2t1	chosesame	0	1068.74337
version4	9	1	1	fang_t1_fn2	fang_t1_fn3	fang_t2_mn2	newword	ffm	t1t2	chosesame	0	410.6484175
version4	9	1	1	hua_t1_fn3	hua_t1_mn2	hua_t4_fn2	oldword	fmf	t1t4	chosediff	1	1074.625321
version4	9	1	1	niu_t2_fn1	niu_t2_fn3	niu_t3_mn2	oldword	ffm	t2t3	chosediff	1	582.2792985
version4	9	1	1	she_t4_fn3	she_t4_mn2	she_t2_fn1	newword	fmf	t4t2	chosesame	0	668.9213003
version4	9	1	1	gui_t1_fn1	gui_t1_fn2	gui_t3_fn3	newword	fff	t1t3	chosesame	0	304.8165098
version4	9	1	1	jian_t4_fn2	jian_t4_fn1	jian_t3_mn2	newword	ffm	t4t3	chosediff	1	1173.030368
version4	9	1	1	qian_t2_fn1	qian_t2_fn2	qian_t1_mn2	oldword	ffm	t2t1	chosediff	1	800.6137725
version4	9	1	1	yu_t3_fn3	yu_t3_fn1	yu_t2_mn2	newword	ffm	t3t2	chosediff	1	1258.384944
version4	9	1	1	mi_t3_fn3	mi_t3_mn2	mi_t4_fn2	oldword	fmf	t3t4	chosesame	0	804.5419162
version4	9	1	1	chi_t3_fn1	chi_t3_fn2	chi_t2_fn3	newword	fff	t3t2	chosesame	0	818.9636441
version4	9	1	2	yan_t3_fn3	yan_t3_fn2	yan_t4_mn2	oldword	ffm	t3t4	chosesame	0	893.1779299
version4	9	1	2	zhu_t4_fn2	zhu_t4_fn3	zhu_t1_mn2	oldword	ffm	t4t1	chosediff	1	922.647562
version4	9	1	2	dao_t3_fn2	dao_t3_mn2	dao_t4_fn1	newword	fmf	t3t4	chosediff	1	1181.031651
version4	9	1	2	qian_t2_fn1	qian_t2_fn2	qian_t1_mn2	oldword	ffm	t2t1	chosediff	1	1483.938409
version4	9	1	2	di_t4_fn3	di_t4_fn2	di_t2_fn1	oldword	fff	t4t2	chosediff	1	1020.003849
version4	9	1	2	wa_t2_fn2	wa_t2_fn1	wa_t4_mn2	newword	ffm	t2t4	chosesame	0	954.2703165
version4	9	1	2	hu_t2_fn3	hu_t2_mn2	hu_t3_fn1	newword	fmf	t2t3	chosediff	1	714.6321642
version4	9	1	2	shu_t3_fn2	shu_t3_mn2	shu_t1_fn3	oldword	fmf	t3t1	chosediff	1	566.1017964
version4	9	1	2	she_t2_fn2	she_t2_mn2	she_t4_fn1	newword	fmf	t2t4	chosediff	1	1294.428999
version4	9	1	2	bi_t3_fn3	bi_t3_fn2	bi_t2_fn1	oldword	fff	t3t2	chosediff	1	1257.863131
version4	9	1	2	deng_t4_fn3	deng_t4_fn2	deng_t1_fn1	newword	fff	t4t1	chosesame	0	974.179213
version4	9	1	2	niu_t3_fn1	niu_t3_fn3	niu_t2_mn2	oldword	ffm	t3t2	chosediff	1	952.2600513
version4	9	1	2	ma_t1_fn3	ma_t1_mn2	ma_t3_fn1	newword	fmf	t1t3	chosesame	0	1036.704876
version4	9	1	2	zhu_t1_fn3	zhu_t1_fn2	zhu_t4_mn2	oldword	ffm	t1t4	chosesame	0	1028.409752
version4	9	1	2	yu_t3_fn3	yu_t3_fn1	yu_t2_mn2	newword	ffm	t3t2	chosesame	0	1140.240804
version4	9	1	2	she_t4_fn3	she_t4_mn2	she_t2_fn1	newword	fmf	t4t2	chosediff	1	1132.736955
version4	9	1	2	niu_t2_fn1	niu_t2_fn3	niu_t3_mn2	oldword	ffm	t2t3	chosesame	0	616.7091531
version4	9	1	2	chi_t3_fn1	chi_t3_fn2	chi_t2_fn3	newword	fff	t3t2	chosesame	0	768.3879384
version4	9	1	2	xiang_t4_fn1	xiang_t4_fn2	xiang_t1_mn2	newword	ffm	t4t1	chosediff	1	718.2562019
version4	9	1	2	yun_t4_fn1	yun_t4_fn3	yun_t2_mn2	oldword	ffm	t4t2	chosediff	1	476.1458512
version4	9	1	2	tuo_t1_fn1	tuo_t1_mn2	tuo_t2_fn2	newword	fmf	t1t2	chosesame	0	656.2416595
version4	9	1	2	mao_t2_fn2	mao_t2_mn2	mao_t1_fn3	oldword	fmf	t2t1	chosediff	1	2408.944397
version4	9	1	2	chi_t2_fn1	chi_t2_fn2	chi_t3_fn3	newword	fff	t2t3	chosesame	0	1456.523524
version4	9	1	2	yun_t2_fn3	yun_t2_fn2	yun_t4_mn2	oldword	ffm	t2t4	chosediff	1	780.7151411
version4	9	1	2	xie_t2_fn3	xie_t2_mn2	xie_t4_fn2	oldword	fmf	t2t4	chosesame	0	474.5876818
version4	9	1	2	wa_t4_fn3	wa_t4_fn1	wa_t2_mn2	newword	ffm	t4t2	chosediff	1	812.0641574
version4	9	1	2	bi_t2_fn3	bi_t2_fn2	bi_t3_fn1	oldword	fff	t2t3	chosesame	0	730.2091531
version4	9	1	2	xue_t3_fn2	xue_t3_fn3	xue_t1_mn2	oldword	ffm	t3t1	chosesame	0	698.7164243
version4	9	1	2	hua_t1_fn3	hua_t1_mn2	hua_t4_fn2	oldword	fmf	t1t4	chosesame	0	423.9123182
version4	9	1	2	zhen_t1_fn3	zhen_t1_fn1	zhen_t3_mn2	newword	ffm	t1t3	chosediff	1	1490.538922
version4	9	1	2	jian_t3_fn2	jian_t3_fn1	jian_t4_mn2	newword	ffm	t3t4	chosediff	1	840.0620188
version4	9	1	2	chuang_t2_fn3	chuang_t2_fn1	chuang_t1_fn2	oldword	fff	t2t1	chosediff	1	938.3964927
version4	9	1	2	ma_t3_fn1	ma_t3_mn2	ma_t1_fn2	newword	fmf	t3t1	chosesame	0	728.0902481
version4	9	1	2	dan_t4_fn1	dan_t4_fn2	dan_t3_fn3	oldword	fff	t4t3	chosesame	0	1538.328486
version4	9	1	2	tuo_t2_fn1	tuo_t2_mn2	tuo_t1_fn2	newword	fmf	t2t1	chosesame	0	802.560308
version4	9	1	2	dao_t4_fn2	dao_t4_mn2	dao_t3_fn1	newword	fmf	t4t3	chosesame	0	1024.701454
version4	9	1	2	bao_t4_fn3	bao_t4_fn1	bao_t3_fn2	newword	fff	t4t3	chosesame	0	1046.756202
version4	9	1	2	xie_t4_fn1	xie_t4_mn2	xie_t2_fn3	oldword	fmf	t4t2	chosesame	0	1382.824636
version4	9	1	2	chuang_t1_fn3	chuang_t1_fn1	chuang_t2_fn2	oldword	fff	t1t2	chosesame	0	878.5615911
version4	9	1	2	mo_t4_fn1	mo_t4_fn2	mo_t2_fn3	newword	fff	t4t2	chosediff	1	848.1462789
version4	9	1	2	ku_t1_fn2	ku_t1_mn2	ku_t4_fn1	newword	fmf	t1t4	chosesame	0	626.2865697
version4	9	1	2	jiao_t3_fn3	jiao_t3_fn1	jiao_t1_fn2	oldword	fff	t3t1	chosediff	1	542.4803251
version4	9	1	2	fang_t2_fn2	fang_t2_fn3	fang_t1_mn2	newword	ffm	t2t1	chosesame	0	830.5239521
version4	9	1	2	ba_t1_fn1	ba_t1_fn2	ba_t4_fn3	oldword	fff	t1t4	chosediff	1	1132.019675
version4	9	1	2	shi_t2_fn3	shi_t2_fn2	shi_t1_fn1	newword	fff	t2t1	chosediff	1	1004.565441
version4	9	1	2	mao_t1_fn2	mao_t1_mn2	mao_t2_fn3	oldword	fmf	t1t2	chosesame	0	1269.982891
version4	9	1	2	wan_t2_fn1	wan_t2_mn2	wan_t3_fn3	oldword	fmf	t2t3	chosesame	0	801.9670659
version4	9	1	2	ba_t4_fn3	ba_t4_fn1	ba_t1_fn2	oldword	fff	t4t1	chosediff	1	1034.437553
version4	9	1	2	xue_t1_fn1	xue_t1_fn3	xue_t3_mn2	oldword	ffm	t1t3	chosesame	0	532.2579127
version4	9	1	2	mo_t2_fn3	mo_t2_fn1	mo_t4_fn2	newword	fff	t2t4	chosesame	0	4337.175791
version4	9	1	2	shu_t1_fn1	shu_t1_mn2	shu_t3_fn3	oldword	fmf	t1t3	chosesame	0	884.4982891
version4	9	1	2	gui_t1_fn1	gui_t1_fn2	gui_t3_fn3	newword	fff	t1t3	chosesame	0	2014.899059
version4	9	1	2	ku_t4_fn1	ku_t4_mn2	ku_t1_fn2	newword	fmf	t4t1	chosediff	1	608.6869119
version4	9	1	2	dan_t3_fn1	dan_t3_fn2	dan_t4_fn3	oldword	fff	t3t4	chosediff	1	1280.281865
version4	9	1	2	di_t2_fn1	di_t2_fn2	di_t4_fn3	oldword	fff	t2t4	chosediff	1	734.2100086
version4	9	1	2	gui_t3_fn3	gui_t3_fn2	gui_t1_fn1	newword	fff	t3t1	chosediff	1	1216.107784
version4	9	1	2	jiao_t1_fn3	jiao_t1_fn2	jiao_t3_fn1	oldword	fff	t1t3	chosediff	1	1194.032934
version4	9	1	2	bao_t3_fn3	bao_t3_fn1	bao_t4_fn2	newword	fff	t3t4	chosediff	1	1298.237382
version4	9	1	2	fang_t1_fn2	fang_t1_fn3	fang_t2_mn2	newword	ffm	t1t2	chosesame	0	772.0556031
version4	9	1	2	mi_t3_fn3	mi_t3_mn2	mi_t4_fn2	oldword	fmf	t3t4	chosesame	0	996.2720274
version4	9	1	2	hua_t4_fn2	hua_t4_mn2	hua_t1_fn3	oldword	fmf	t4t1	chosesame	0	622.3165098
version4	9	1	2	zhen_t3_fn1	zhen_t3_fn2	zhen_t1_mn2	newword	ffm	t3t1	chosediff	1	748.5496151
version4	9	1	2	qian_t1_fn1	qian_t1_fn2	qian_t2_mn2	oldword	ffm	t1t2	chosesame	0	1118.285714
version4	9	1	2	hu_t3_fn3	hu_t3_mn2	hu_t2_fn1	newword	fmf	t3t2	chosediff	1	1556.044482
version4	9	1	2	yan_t4_fn3	yan_t4_fn2	yan_t3_mn2	oldword	ffm	t4t3	chosesame	0	684.0414885
version4	9	1	2	xiang_t1_fn2	xiang_t1_fn1	xiang_t4_mn2	newword	ffm	t1t4	chosediff	1	2358.350299
version4	9	1	2	wan_t3_fn1	wan_t3_mn2	wan_t2_fn3	oldword	fmf	t3t2	chosediff	1	654.3704021
version4	9	1	2	yu_t2_fn3	yu_t2_fn1	yu_t3_mn2	newword	ffm	t2t3	chosediff	1	900.0774166
version4	9	1	2	mi_t4_fn3	mi_t4_mn2	mi_t3_fn2	oldword	fmf	t4t3	chosesame	0	2156.731822
version4	9	1	2	deng_t1_fn3	deng_t1_fn1	deng_t4_fn2	newword	fff	t1t4	chosediff	1	1414.328486
version4	9	1	2	jian_t4_fn2	jian_t4_fn1	jian_t3_mn2	newword	ffm	t4t3	chosediff	1	1364.671942
version4	9	1	2	shi_t1_fn3	shi_t1_fn2	shi_t2_fn1	newword	fff	t1t2	chosesame	0	1230.594525
version5	10	0	1	jiao_t3_fn3	jiao_t3_fn1	jiao_t1_fn2	oldword	fff	t3t1	chosediff	1	6890.330197
version5	10	0	1	xiang_t4_fn1	xiang_t4_fn2	xiang_t1_mn2	newword	ffm	t4t1	chosediff	1	2462.902053
version5	10	0	1	xue_t3_fn2	xue_t3_fn3	xue_t1_mn2	oldword	ffm	t3t1	chosediff	1	2277.060736
version5	10	0	1	hu_t2_fn3	hu_t2_mn2	hu_t3_fn1	newword	fmf	t2t3	chosesame	0	4645.946536
version5	10	0	1	dao_t3_fn2	dao_t3_mn2	dao_t4_fn1	newword	fmf	t3t4	chosediff	1	9442.664671
version5	10	0	1	gui_t1_fn1	gui_t1_fn2	gui_t3_fn3	newword	fff	t1t3	chosediff	1	6526.285714
version5	10	0	1	deng_t4_fn3	deng_t4_fn2	deng_t1_fn1	newword	fff	t4t1	chosediff	1	8926.586399
version5	10	0	1	fang_t1_fn2	fang_t1_fn3	fang_t2_mn2	newword	ffm	t1t2	chosediff	1	487.7715997
version5	10	0	1	mao_t1_fn2	mao_t1_mn2	mao_t2_fn3	oldword	fmf	t1t2	chosesame	0	771.7087254
version5	10	0	1	xiang_t1_fn2	xiang_t1_fn1	xiang_t4_mn2	newword	ffm	t1t4	chosediff	1	4376.456373
version5	10	0	1	zhu_t4_fn2	zhu_t4_fn3	zhu_t1_mn2	oldword	ffm	t4t1	chosediff	1	1234.076133
version5	10	0	1	she_t4_fn3	she_t4_mn2	she_t2_fn1	newword	fmf	t4t2	chosesame	0	7764.873824
version5	10	0	1	bi_t2_fn3	bi_t2_fn2	bi_t3_fn1	oldword	fff	t2t3	chosediff	1	3218.338751
version5	10	0	1	bao_t3_fn3	bao_t3_fn1	bao_t4_fn2	newword	fff	t3t4	chosesame	0	4986.561163
version5	10	0	1	yun_t4_fn1	yun_t4_fn3	yun_t2_mn2	oldword	ffm	t4t2	chosesame	0	7900.368691
version5	10	0	1	xue_t1_fn1	xue_t1_fn3	xue_t3_mn2	oldword	ffm	t1t3	chosediff	1	1447.600941
version5	10	0	1	wa_t2_fn2	wa_t2_fn1	wa_t4_mn2	newword	ffm	t2t4	chosediff	1	3570.224551
version5	10	0	1	dan_t3_fn1	dan_t3_fn2	dan_t4_fn3	oldword	fff	t3t4	chosediff	1	1767.423011
version5	10	0	1	qian_t2_fn1	qian_t2_fn2	qian_t1_mn2	oldword	ffm	t2t1	chosediff	1	677.5940975
version5	10	0	1	jian_t4_fn2	jian_t4_fn1	jian_t3_mn2	newword	ffm	t4t3	chosediff	1	553.8806672
version5	10	0	1	niu_t3_fn1	niu_t3_fn3	niu_t2_mn2	oldword	ffm	t3t2	chosediff	1	3688.032506
version5	10	0	1	ma_t1_fn3	ma_t1_mn2	ma_t3_fn1	newword	fmf	t1t3	chosesame	0	5912.354577
version5	10	0	1	chuang_t1_fn3	chuang_t1_fn1	chuang_t2_fn2	oldword	fff	t1t2	chosesame	0	5232.44568
version5	10	0	1	dan_t4_fn1	dan_t4_fn2	dan_t3_fn3	oldword	fff	t4t3	chosediff	1	769.612917
version5	10	0	1	shi_t1_fn3	shi_t1_fn2	shi_t2_fn1	newword	fff	t1t2	chosesame	0	6306.441403
version5	10	0	1	jiao_t1_fn3	jiao_t1_fn2	jiao_t3_fn1	oldword	fff	t1t3	chosediff	1	8760.245937
version5	10	0	1	bao_t4_fn3	bao_t4_fn1	bao_t3_fn2	newword	fff	t4t3	chosediff	1	941.0902481
version5	10	0	1	chi_t2_fn1	chi_t2_fn2	chi_t3_fn3	newword	fff	t2t3	chosediff	1	1581.402053
version5	10	0	1	tuo_t2_fn1	tuo_t2_mn2	tuo_t1_fn2	newword	fmf	t2t1	chosesame	0	4763.931138
version5	10	0	1	shu_t3_fn2	shu_t3_mn2	shu_t1_fn3	oldword	fmf	t3t1	chosediff	1	1636.027802
version5	10	0	1	ma_t3_fn1	ma_t3_mn2	ma_t1_fn2	newword	fmf	t3t1	chosediff	1	2379.974337
version5	10	0	1	xie_t4_fn1	xie_t4_mn2	xie_t2_fn3	oldword	fmf	t4t2	chosesame	0	4622.208725
version5	10	0	1	ba_t1_fn1	ba_t1_fn2	ba_t4_fn3	oldword	fff	t1t4	chosesame	0	899.7292558
version5	10	0	1	xie_t2_fn3	xie_t2_mn2	xie_t4_fn2	oldword	fmf	t2t4	chosesame	0	2191.774594
version5	10	0	1	zhen_t1_fn3	zhen_t1_fn1	zhen_t3_mn2	newword	ffm	t1t3	chosediff	1	3719.788708
version5	10	0	1	di_t2_fn1	di_t2_fn2	di_t4_fn3	oldword	fff	t2t4	chosediff	1	903.4131737
version5	10	0	1	wa_t4_fn3	wa_t4_fn1	wa_t2_mn2	newword	ffm	t4t2	chosesame	0	1095.352438
version5	10	0	1	di_t4_fn3	di_t4_fn2	di_t2_fn1	oldword	fff	t4t2	chosediff	1	2365.872541
version5	10	0	1	wan_t3_fn1	wan_t3_mn2	wan_t2_fn3	oldword	fmf	t3t2	chosediff	1	4950.047904
version5	10	0	1	tuo_t1_fn1	tuo_t1_mn2	tuo_t2_fn2	newword	fmf	t1t2	chosesame	0	4594.080411
version5	10	0	1	chuang_t2_fn3	chuang_t2_fn1	chuang_t1_fn2	oldword	fff	t2t1	chosesame	0	2537.872968
version5	10	0	1	yu_t3_fn3	yu_t3_fn1	yu_t2_mn2	newword	ffm	t3t2	chosesame	0	2132.056031
version5	10	0	1	zhu_t1_fn3	zhu_t1_fn2	zhu_t4_mn2	oldword	ffm	t1t4	chosediff	1	1831.359281
version5	10	0	1	yun_t2_fn3	yun_t2_fn2	yun_t4_mn2	oldword	ffm	t2t4	chosediff	1	5682.161249
version5	10	0	1	niu_t2_fn1	niu_t2_fn3	niu_t3_mn2	oldword	ffm	t2t3	chosesame	0	2661.659966
version5	10	0	1	bi_t3_fn3	bi_t3_fn2	bi_t2_fn1	oldword	fff	t3t2	chosediff	1	3573.517964
version5	10	0	1	ba_t4_fn3	ba_t4_fn1	ba_t1_fn2	oldword	fff	t4t1	chosediff	1	2695.750642
version5	10	0	1	wan_t2_fn1	wan_t2_mn2	wan_t3_fn3	oldword	fmf	t2t3	chosediff	1	1709.17793
version5	10	0	1	ku_t1_fn2	ku_t1_mn2	ku_t4_fn1	newword	fmf	t1t4	chosesame	0	4183.525663
version5	10	0	1	hua_t1_fn3	hua_t1_mn2	hua_t4_fn2	oldword	fmf	t1t4	chosediff	1	485.0675791
version5	10	0	1	yan_t3_fn3	yan_t3_fn2	yan_t4_mn2	oldword	ffm	t3t4	chosediff	1	1787.749358
version5	10	0	1	mao_t2_fn2	mao_t2_mn2	mao_t1_fn3	oldword	fmf	t2t1	chosesame	0	11089.15526
version5	10	0	1	zhen_t3_fn1	zhen_t3_fn2	zhen_t1_mn2	newword	ffm	t3t1	chosesame	0	3723.719846
version5	10	0	1	dao_t4_fn2	dao_t4_mn2	dao_t3_fn1	newword	fmf	t4t3	chosesame	0	1944.047476
version5	10	0	1	qian_t1_fn1	qian_t1_fn2	qian_t2_mn2	oldword	ffm	t1t2	chosediff	1	1049.47006
version5	10	0	1	she_t2_fn2	she_t2_mn2	she_t4_fn1	newword	fmf	t2t4	chosediff	1	1757.454234
version5	10	0	1	yu_t2_fn3	yu_t2_fn1	yu_t3_mn2	newword	ffm	t2t3	chosesame	0	6011.90633
version5	10	0	1	jian_t3_fn2	jian_t3_fn1	jian_t4_mn2	newword	ffm	t3t4	chosediff	1	614.094953
version5	10	0	1	mi_t4_fn3	mi_t4_mn2	mi_t3_fn2	oldword	fmf	t4t3	chosediff	1	373.783148
version5	10	0	1	mo_t4_fn1	mo_t4_fn2	mo_t2_fn3	newword	fff	t4t2	chosediff	1	1067.060736
version5	10	0	1	shu_t1_fn1	shu_t1_mn2	shu_t3_fn3	oldword	fmf	t1t3	chosediff	1	1389.864414
version5	10	0	1	hua_t4_fn2	hua_t4_mn2	hua_t1_fn3	oldword	fmf	t4t1	chosediff	1	4372.062019
version5	10	0	1	deng_t1_fn3	deng_t1_fn1	deng_t4_fn2	newword	fff	t1t4	chosediff	1	7432.626604
version5	10	0	1	fang_t2_fn2	fang_t2_fn3	fang_t1_mn2	newword	ffm	t2t1	chosesame	0	6320.683918
version5	10	0	1	yan_t4_fn3	yan_t4_fn2	yan_t3_mn2	oldword	ffm	t4t3	chosediff	1	2385.513259
version5	10	0	1	mi_t3_fn3	mi_t3_mn2	mi_t4_fn2	oldword	fmf	t3t4	chosediff	1	1305.628315
version5	10	0	1	shi_t2_fn3	shi_t2_fn2	shi_t1_fn1	newword	fff	t2t1	chosediff	1	4854.174936
version5	10	0	1	chi_t3_fn1	chi_t3_fn2	chi_t2_fn3	newword	fff	t3t2	chosediff	1	2829.586399
version5	10	0	1	mo_t2_fn3	mo_t2_fn1	mo_t4_fn2	newword	fff	t2t4	chosediff	1	2016.043199
version5	10	0	1	ku_t4_fn1	ku_t4_mn2	ku_t1_fn2	newword	fmf	t4t1	chosediff	1	1461.791702
version5	10	0	1	hu_t3_fn3	hu_t3_mn2	hu_t2_fn1	newword	fmf	t3t2	chosesame	0	1775.727117
version5	10	0	1	gui_t3_fn3	gui_t3_fn2	gui_t1_fn1	newword	fff	t3t1	chosesame	0	9206.587682
version5	10	0	2	ma_t1_fn3	ma_t1_mn2	ma_t3_fn1	newword	fmf	t1t3	chosesame	0	6300.378529
version5	10	0	2	chuang_t2_fn3	chuang_t2_fn1	chuang_t1_fn2	oldword	fff	t2t1	chosediff	1	3467.424722
version5	10	0	2	wan_t2_fn1	wan_t2_mn2	wan_t3_fn3	oldword	fmf	t2t3	chosediff	1	4118.697177
version5	10	0	2	hua_t1_fn3	hua_t1_mn2	hua_t4_fn2	oldword	fmf	t1t4	chosesame	0	6027.386228
version5	10	0	2	wa_t2_fn2	wa_t2_fn1	wa_t4_mn2	newword	ffm	t2t4	chosesame	0	985.4670659
version5	10	0	2	hu_t2_fn3	hu_t2_mn2	hu_t3_fn1	newword	fmf	t2t3	chosediff	1	628.1321642
version5	10	0	2	di_t2_fn1	di_t2_fn2	di_t4_fn3	oldword	fff	t2t4	chosesame	0	10406.11463
version5	10	0	2	dan_t4_fn1	dan_t4_fn2	dan_t3_fn3	oldword	fff	t4t3	chosediff	1	2470.126176
version5	10	0	2	ma_t3_fn1	ma_t3_mn2	ma_t1_fn2	newword	fmf	t3t1	chosediff	1	676.6368691
version5	10	0	2	di_t4_fn3	di_t4_fn2	di_t2_fn1	oldword	fff	t4t2	chosesame	0	1456.246364
version5	10	0	2	dan_t3_fn1	dan_t3_fn2	dan_t4_fn3	oldword	fff	t3t4	chosesame	0	2326.306245
version5	10	0	2	xiang_t4_fn1	xiang_t4_fn2	xiang_t1_mn2	newword	ffm	t4t1	chosesame	0	7639.272027
version5	10	0	2	gui_t3_fn3	gui_t3_fn2	gui_t1_fn1	newword	fff	t3t1	chosesame	0	6849.339179
version5	10	0	2	chi_t2_fn1	chi_t2_fn2	chi_t3_fn3	newword	fff	t2t3	chosesame	0	6852.028657
version5	10	0	2	mo_t4_fn1	mo_t4_fn2	mo_t2_fn3	newword	fff	t4t2	chosediff	1	678.2091531
version5	10	0	2	jian_t4_fn2	jian_t4_fn1	jian_t3_mn2	newword	ffm	t4t3	chosediff	1	974.352438
version5	10	0	2	fang_t1_fn2	fang_t1_fn3	fang_t2_mn2	newword	ffm	t1t2	chosesame	0	6956.967921
version5	10	0	2	tuo_t1_fn1	tuo_t1_mn2	tuo_t2_fn2	newword	fmf	t1t2	chosediff	1	1656.173653
version5	10	0	2	ku_t1_fn2	ku_t1_mn2	ku_t4_fn1	newword	fmf	t1t4	chosediff	1	6168.824636
version5	10	0	2	chuang_t1_fn3	chuang_t1_fn1	chuang_t2_fn2	oldword	fff	t1t2	chosediff	1	2594.639435
version5	10	0	2	qian_t1_fn1	qian_t1_fn2	qian_t2_mn2	oldword	ffm	t1t2	chosediff	1	1049.517964
version5	10	0	2	fang_t2_fn2	fang_t2_fn3	fang_t1_mn2	newword	ffm	t2t1	chosesame	0	709.786142
version5	10	0	2	zhen_t1_fn3	zhen_t1_fn1	zhen_t3_mn2	newword	ffm	t1t3	chosediff	1	1374.288708
version5	10	0	2	gui_t1_fn1	gui_t1_fn2	gui_t3_fn3	newword	fff	t1t3	chosediff	1	1682.337896
version5	10	0	2	mao_t2_fn2	mao_t2_mn2	mao_t1_fn3	oldword	fmf	t2t1	chosediff	1	1100.445252
version5	10	0	2	deng_t4_fn3	deng_t4_fn2	deng_t1_fn1	newword	fff	t4t1	chosediff	1	4398.945252
version5	10	0	2	mo_t2_fn3	mo_t2_fn1	mo_t4_fn2	newword	fff	t2t4	chosediff	1	3118.407613
version5	10	0	2	jian_t3_fn2	jian_t3_fn1	jian_t4_mn2	newword	ffm	t3t4	chosediff	1	3168.526946
version5	10	0	2	zhu_t4_fn2	zhu_t4_fn3	zhu_t1_mn2	oldword	ffm	t4t1	chosesame	0	4420.697605
version5	10	0	2	shi_t2_fn3	shi_t2_fn2	shi_t1_fn1	newword	fff	t2t1	chosediff	1	1944.50556
version5	10	0	2	she_t2_fn2	she_t2_mn2	she_t4_fn1	newword	fmf	t2t4	chosediff	1	5548.808811
version5	10	0	2	bao_t4_fn3	bao_t4_fn1	bao_t3_fn2	newword	fff	t4t3	chosediff	1	2174.496151
version5	10	0	2	bi_t2_fn3	bi_t2_fn2	bi_t3_fn1	oldword	fff	t2t3	chosesame	0	8019.02053
version5	10	0	2	wa_t4_fn3	wa_t4_fn1	wa_t2_mn2	newword	ffm	t4t2	chosesame	0	7107.315227
version5	10	0	2	deng_t1_fn3	deng_t1_fn1	deng_t4_fn2	newword	fff	t1t4	chosesame	0	4100.839179
version5	10	0	2	xie_t2_fn3	xie_t2_mn2	xie_t4_fn2	oldword	fmf	t2t4	chosediff	1	2834.068435
version5	10	0	2	xie_t4_fn1	xie_t4_mn2	xie_t2_fn3	oldword	fmf	t4t2	chosediff	1	5765.036784
version5	10	0	2	niu_t3_fn1	niu_t3_fn3	niu_t2_mn2	oldword	ffm	t3t2	chosediff	1	3242.749358
version5	10	0	2	ba_t4_fn3	ba_t4_fn1	ba_t1_fn2	oldword	fff	t4t1	chosediff	1	1455.947819
version5	10	0	2	dao_t4_fn2	dao_t4_mn2	dao_t3_fn1	newword	fmf	t4t3	chosediff	1	1235.98118
version5	10	0	2	ba_t1_fn1	ba_t1_fn2	ba_t4_fn3	oldword	fff	t1t4	chosesame	0	4979.089393
version5	10	0	2	she_t4_fn3	she_t4_mn2	she_t2_fn1	newword	fmf	t4t2	chosediff	1	777.8947819
version5	10	0	2	chi_t3_fn1	chi_t3_fn2	chi_t2_fn3	newword	fff	t3t2	chosediff	1	2050.780582
version5	10	0	2	tuo_t2_fn1	tuo_t2_mn2	tuo_t1_fn2	newword	fmf	t2t1	chosediff	1	3402.236099
version5	10	0	2	wan_t3_fn1	wan_t3_mn2	wan_t2_fn3	oldword	fmf	t3t2	chosesame	0	3354.793413
version5	10	0	2	jiao_t3_fn3	jiao_t3_fn1	jiao_t1_fn2	oldword	fff	t3t1	chosediff	1	1252.754491
version5	10	0	2	dao_t3_fn2	dao_t3_mn2	dao_t4_fn1	newword	fmf	t3t4	chosediff	1	1118.200599
version5	10	0	2	xue_t1_fn1	xue_t1_fn3	xue_t3_mn2	oldword	ffm	t1t3	chosediff	1	2484.587682
version5	10	0	2	qian_t2_fn1	qian_t2_fn2	qian_t1_mn2	oldword	ffm	t2t1	chosesame	0	4548.570573
version5	10	0	2	yun_t4_fn1	yun_t4_fn3	yun_t2_mn2	oldword	ffm	t4t2	chosediff	1	3858.721985
version5	10	0	2	yan_t4_fn3	yan_t4_fn2	yan_t3_mn2	oldword	ffm	t4t3	chosediff	1	672.1257485
version5	10	0	2	xue_t3_fn2	xue_t3_fn3	xue_t1_mn2	oldword	ffm	t3t1	chosediff	1	2625.983747
version5	10	0	2	yan_t3_fn3	yan_t3_fn2	yan_t4_mn2	oldword	ffm	t3t4	chosediff	1	5521.031651
version5	10	0	2	bi_t3_fn3	bi_t3_fn2	bi_t2_fn1	oldword	fff	t3t2	chosediff	1	2324.473482
version5	10	0	2	bao_t3_fn3	bao_t3_fn1	bao_t4_fn2	newword	fff	t3t4	chosediff	1	1560.525663
version5	10	0	2	shu_t1_fn1	shu_t1_mn2	shu_t3_fn3	oldword	fmf	t1t3	chosediff	1	3635.017964
version5	10	0	2	ku_t4_fn1	ku_t4_mn2	ku_t1_fn2	newword	fmf	t4t1	chosediff	1	5526.721985
version5	10	0	2	mi_t3_fn3	mi_t3_mn2	mi_t4_fn2	oldword	fmf	t3t4	chosediff	1	540.1270317
version5	10	0	2	jiao_t1_fn3	jiao_t1_fn2	jiao_t3_fn1	oldword	fff	t1t3	chosediff	1	2248.357998
version5	10	0	2	zhu_t1_fn3	zhu_t1_fn2	zhu_t4_mn2	oldword	ffm	t1t4	chosediff	1	3726.216852
version5	10	0	2	hu_t3_fn3	hu_t3_mn2	hu_t2_fn1	newword	fmf	t3t2	chosesame	0	5245.041916
version5	10	0	2	mao_t1_fn2	mao_t1_mn2	mao_t2_fn3	oldword	fmf	t1t2	chosediff	1	3558.835329
version5	10	0	2	yun_t2_fn3	yun_t2_fn2	yun_t4_mn2	oldword	ffm	t2t4	chosediff	1	2608.464072
version5	10	0	2	hua_t4_fn2	hua_t4_mn2	hua_t1_fn3	oldword	fmf	t4t1	chosediff	1	6741.283148
version5	10	0	2	mi_t4_fn3	mi_t4_mn2	mi_t3_fn2	oldword	fmf	t4t3	chosediff	1	530.0739949
version5	10	0	2	xiang_t1_fn2	xiang_t1_fn1	xiang_t4_mn2	newword	ffm	t1t4	chosediff	1	6136.789991
version5	10	0	2	niu_t2_fn1	niu_t2_fn3	niu_t3_mn2	oldword	ffm	t2t3	chosesame	0	5408.711292
version5	10	0	2	yu_t3_fn3	yu_t3_fn1	yu_t2_mn2	newword	ffm	t3t2	chosesame	0	3426.305817
version5	10	0	2	zhen_t3_fn1	zhen_t3_fn2	zhen_t1_mn2	newword	ffm	t3t1	chosediff	1	3780.152695
version5	10	0	2	yu_t2_fn3	yu_t2_fn1	yu_t3_mn2	newword	ffm	t2t3	chosesame	0	7942.785714
version5	10	0	2	shu_t3_fn2	shu_t3_mn2	shu_t1_fn3	oldword	fmf	t3t1	chosediff	1	619.8387511
version5	10	0	2	shi_t1_fn3	shi_t1_fn2	shi_t2_fn1	newword	fff	t1t2	chosediff	1	626.4867408
version1	11	1	1	mi_t4_fn3	mi_t4_mn2	mi_t3_fn2	oldword	fmf	t4t3	chosesame	0	1788.356715
version1	11	1	1	hua_t4_fn2	hua_t4_mn2	hua_t1_fn3	oldword	fmf	t4t1	chosesame	0	2001.422156
version1	11	1	1	bao_t4_fn3	bao_t4_fn1	bao_t3_fn2	newword	fff	t4t3	chosesame	0	1889.11976
version1	11	1	1	hu_t3_fn3	hu_t3_mn2	hu_t2_fn1	newword	fmf	t3t2	chosesame	0	1524.568007
version1	11	1	1	niu_t2_fn1	niu_t2_fn3	niu_t3_mn2	oldword	ffm	t2t3	chosediff	1	487.6146279
version1	11	1	1	dan_t3_fn1	dan_t3_fn2	dan_t4_fn3	oldword	fff	t3t4	chosesame	0	1070.457228
version1	11	1	1	ma_t1_fn3	ma_t1_mn2	ma_t3_fn1	newword	fmf	t1t3	chosesame	0	470.9952951
version1	11	1	1	ba_t1_fn1	ba_t1_fn2	ba_t4_fn3	oldword	fff	t1t4	chosesame	0	1351.606501
version1	11	1	1	yan_t4_fn3	yan_t4_fn2	yan_t3_mn2	oldword	ffm	t4t3	chosesame	0	1003.202737
version1	11	1	1	xie_t2_fn3	xie_t2_mn2	xie_t4_fn2	oldword	fmf	t2t4	chosediff	1	2430.165098
version1	11	1	1	shu_t3_fn2	shu_t3_mn2	shu_t1_fn3	oldword	fmf	t3t1	chosesame	0	1554.076989
version1	11	1	1	ku_t4_fn1	ku_t4_mn2	ku_t1_fn2	newword	fmf	t4t1	chosediff	1	797.2339607
version1	11	1	1	deng_t4_fn3	deng_t4_fn2	deng_t1_fn1	newword	fff	t4t1	chosesame	0	1566.88024
version1	11	1	1	dan_t4_fn1	dan_t4_fn2	dan_t3_fn3	oldword	fff	t4t3	chosediff	1	339.6462789
version1	11	1	1	she_t2_fn2	she_t2_mn2	she_t4_fn1	newword	fmf	t2t4	chosediff	1	1060.576989
version1	11	1	1	jian_t3_fn2	jian_t3_fn1	jian_t4_mn2	newword	ffm	t3t4	chosediff	1	830.9384089
version1	11	1	1	yu_t3_fn3	yu_t3_fn1	yu_t2_mn2	newword	ffm	t3t2	chosesame	0	1048.805389
version1	11	1	1	hu_t2_fn3	hu_t2_mn2	hu_t3_fn1	newword	fmf	t2t3	chosediff	1	1969.876818
version1	11	1	1	gui_t1_fn1	gui_t1_fn2	gui_t3_fn3	newword	fff	t1t3	chosesame	0	340.6779299
version1	11	1	1	di_t2_fn1	di_t2_fn2	di_t4_fn3	oldword	fff	t2t4	chosediff	1	1421.304534
version1	11	1	1	mo_t4_fn1	mo_t4_fn2	mo_t2_fn3	newword	fff	t4t2	chosediff	1	508.3490163
version1	11	1	1	mi_t3_fn3	mi_t3_mn2	mi_t4_fn2	oldword	fmf	t3t4	chosediff	1	1013.079983
version1	11	1	1	niu_t3_fn1	niu_t3_fn3	niu_t2_mn2	oldword	ffm	t3t2	chosesame	0	1863.539778
version1	11	1	1	ma_t3_fn1	ma_t3_mn2	ma_t1_fn2	newword	fmf	t3t1	chosediff	1	467.997006
version1	11	1	1	jiao_t1_fn3	jiao_t1_fn2	jiao_t3_fn1	oldword	fff	t1t3	chosesame	0	629.7728828
version1	11	1	1	zhu_t1_fn3	zhu_t1_fn2	zhu_t4_mn2	oldword	ffm	t1t4	chosediff	1	723.4024808
version1	11	1	1	yu_t2_fn3	yu_t2_fn1	yu_t3_mn2	newword	ffm	t2t3	chosediff	1	920.826775
version1	11	1	1	gui_t3_fn3	gui_t3_fn2	gui_t1_fn1	newword	fff	t3t1	chosediff	1	1104.796835
version1	11	1	1	wan_t3_fn1	wan_t3_mn2	wan_t2_fn3	oldword	fmf	t3t2	chosesame	0	319.5192472
version1	11	1	1	ku_t1_fn2	ku_t1_mn2	ku_t4_fn1	newword	fmf	t1t4	chosesame	0	944.2437981
version1	11	1	1	chuang_t2_fn3	chuang_t2_fn1	chuang_t1_fn2	oldword	fff	t2t1	chosesame	0	790.4311377
version1	11	1	1	hua_t1_fn3	hua_t1_mn2	hua_t4_fn2	oldword	fmf	t1t4	chosesame	0	174.0248075
version1	11	1	1	tuo_t2_fn1	tuo_t2_mn2	tuo_t1_fn2	newword	fmf	t2t1	chosesame	0	2063.795552
version1	11	1	1	yun_t4_fn1	yun_t4_fn3	yun_t2_mn2	oldword	ffm	t4t2	chosediff	1	418.6471343
version1	11	1	1	mao_t2_fn2	mao_t2_mn2	mao_t1_fn3	oldword	fmf	t2t1	chosesame	0	1869.245937
version1	11	1	1	bi_t2_fn3	bi_t2_fn2	bi_t3_fn1	oldword	fff	t2t3	chosediff	1	1012.085115
version1	11	1	1	xiang_t1_fn2	xiang_t1_fn1	xiang_t4_mn2	newword	ffm	t1t4	chosediff	1	464.5671514
version1	11	1	1	dao_t3_fn2	dao_t3_mn2	dao_t4_fn1	newword	fmf	t3t4	chosesame	0	1104.890932
version1	11	1	1	zhen_t3_fn1	zhen_t3_fn2	zhen_t1_mn2	newword	ffm	t3t1	chosediff	1	1344.74337
version1	11	1	1	wa_t4_fn3	wa_t4_fn1	wa_t2_mn2	newword	ffm	t4t2	chosediff	1	1752.757913
version1	11	1	1	wa_t2_fn2	wa_t2_fn1	wa_t4_mn2	newword	ffm	t2t4	chosesame	0	940.0774166
version1	11	1	1	xue_t1_fn1	xue_t1_fn3	xue_t3_mn2	oldword	ffm	t1t3	chosediff	1	513.317793
version1	11	1	1	mao_t1_fn2	mao_t1_mn2	mao_t2_fn3	oldword	fmf	t1t2	chosediff	1	610.7942686
version1	11	1	1	zhen_t1_fn3	zhen_t1_fn1	zhen_t3_mn2	newword	ffm	t1t3	chosediff	1	2646.772883
version1	11	1	1	jiao_t3_fn3	jiao_t3_fn1	jiao_t1_fn2	oldword	fff	t3t1	chosesame	0	528.962361
version1	11	1	1	yun_t2_fn3	yun_t2_fn2	yun_t4_mn2	oldword	ffm	t2t4	chosediff	1	1270.388794
version1	11	1	1	shi_t2_fn3	shi_t2_fn2	shi_t1_fn1	newword	fff	t2t1	chosesame	0	2025.25834
version1	11	1	1	ba_t4_fn3	ba_t4_fn1	ba_t1_fn2	oldword	fff	t4t1	chosesame	0	791.2715997
version1	11	1	1	xie_t4_fn1	xie_t4_mn2	xie_t2_fn3	oldword	fmf	t4t2	chosesame	0	1040.626604
version1	11	1	1	di_t4_fn3	di_t4_fn2	di_t2_fn1	oldword	fff	t4t2	chosesame	0	1610.567151
version1	11	1	1	qian_t1_fn1	qian_t1_fn2	qian_t2_mn2	oldword	ffm	t1t2	chosesame	0	955.6283148
version1	11	1	1	mo_t2_fn3	mo_t2_fn1	mo_t4_fn2	newword	fff	t2t4	chosesame	0	718.6086399
version1	11	1	1	shu_t1_fn1	shu_t1_mn2	shu_t3_fn3	oldword	fmf	t1t3	chosesame	0	406.3648417
version1	11	1	1	zhu_t4_fn2	zhu_t4_fn3	zhu_t1_mn2	oldword	ffm	t4t1	chosediff	1	297.3396065
version1	11	1	1	chi_t3_fn1	chi_t3_fn2	chi_t2_fn3	newword	fff	t3t2	chosediff	1	221.7001711
version1	11	1	1	deng_t1_fn3	deng_t1_fn1	deng_t4_fn2	newword	fff	t1t4	chosesame	0	1202.601796
version1	11	1	1	dao_t4_fn2	dao_t4_mn2	dao_t3_fn1	newword	fmf	t4t3	chosesame	0	1142.490163
version1	11	1	1	xiang_t4_fn1	xiang_t4_fn2	xiang_t1_mn2	newword	ffm	t4t1	chosediff	1	796.4644996
version1	11	1	1	chuang_t1_fn3	chuang_t1_fn1	chuang_t2_fn2	oldword	fff	t1t2	chosediff	1	716.7446536
version1	11	1	1	she_t4_fn3	she_t4_mn2	she_t2_fn1	newword	fmf	t4t2	chosediff	1	855.2467921
version1	11	1	1	jian_t4_fn2	jian_t4_fn1	jian_t3_mn2	newword	ffm	t4t3	chosediff	1	812.1467066
version1	11	1	1	bao_t3_fn3	bao_t3_fn1	bao_t4_fn2	newword	fff	t3t4	chosesame	0	1848.941831
version1	11	1	1	xue_t3_fn2	xue_t3_fn3	xue_t1_mn2	oldword	ffm	t3t1	chosediff	1	1006.402481
version1	11	1	1	qian_t2_fn1	qian_t2_fn2	qian_t1_mn2	oldword	ffm	t2t1	chosediff	1	407.6839179
version1	11	1	1	wan_t2_fn1	wan_t2_mn2	wan_t3_fn3	oldword	fmf	t2t3	chosesame	0	116.4375535
version1	11	1	1	tuo_t1_fn1	tuo_t1_mn2	tuo_t2_fn2	newword	fmf	t1t2	chosediff	1	65.1176219
version1	11	1	1	fang_t2_fn2	fang_t2_fn3	fang_t1_mn2	newword	ffm	t2t1	chosediff	1	412.9392643
version1	11	1	1	shi_t1_fn3	shi_t1_fn2	shi_t2_fn1	newword	fff	t1t2	chosediff	1	2405.701882
version1	11	1	1	bi_t3_fn3	bi_t3_fn2	bi_t2_fn1	oldword	fff	t3t2	chosesame	0	316.7091531
version1	11	1	1	fang_t1_fn2	fang_t1_fn3	fang_t2_mn2	newword	ffm	t1t2	chosesame	0	110.5230967
version1	11	1	1	chi_t2_fn1	chi_t2_fn2	chi_t3_fn3	newword	fff	t2t3	chosediff	1	403.6595381
version1	11	1	1	yan_t3_fn3	yan_t3_fn2	yan_t4_mn2	oldword	ffm	t3t4	chosesame	0	545.974337
version1	11	1	2	zhu_t1_fn3	zhu_t1_fn2	zhu_t4_mn2	oldword	ffm	t1t4	chosediff	1	3736.509837
version1	11	1	2	shu_t1_fn1	shu_t1_mn2	shu_t3_fn3	oldword	fmf	t1t3	chosediff	1	350.7857143
version1	11	1	2	di_t4_fn3	di_t4_fn2	di_t2_fn1	oldword	fff	t4t2	chosediff	1	1556.916595
version1	11	1	2	ku_t1_fn2	ku_t1_mn2	ku_t4_fn1	newword	fmf	t1t4	chosediff	1	1034.98503
version1	11	1	2	xue_t3_fn2	xue_t3_fn3	xue_t1_mn2	oldword	ffm	t3t1	chosesame	0	956.9473909
version1	11	1	2	dan_t4_fn1	dan_t4_fn2	dan_t3_fn3	oldword	fff	t4t3	chosediff	1	1159.85586
version1	11	1	2	qian_t2_fn1	qian_t2_fn2	qian_t1_mn2	oldword	ffm	t2t1	chosesame	0	971.5175364
version1	11	1	2	she_t2_fn2	she_t2_mn2	she_t4_fn1	newword	fmf	t2t4	chosediff	1	739.0355004
version1	11	1	2	zhen_t3_fn1	zhen_t3_fn2	zhen_t1_mn2	newword	ffm	t3t1	chosediff	1	601.1163388
version1	11	1	2	mao_t1_fn2	mao_t1_mn2	mao_t2_fn3	oldword	fmf	t1t2	chosediff	1	684.6997434
version1	11	1	2	zhen_t1_fn3	zhen_t1_fn1	zhen_t3_mn2	newword	ffm	t1t3	chosediff	1	1215.292985
version1	11	1	2	mi_t3_fn3	mi_t3_mn2	mi_t4_fn2	oldword	fmf	t3t4	chosesame	0	2859.019675
version1	11	1	2	yan_t3_fn3	yan_t3_fn2	yan_t4_mn2	oldword	ffm	t3t4	chosesame	0	1270.701454
version1	11	1	2	fang_t2_fn2	fang_t2_fn3	fang_t1_mn2	newword	ffm	t2t1	chosediff	1	3064.853293
version1	11	1	2	xie_t4_fn1	xie_t4_mn2	xie_t2_fn3	oldword	fmf	t4t2	chosediff	1	1614.911891
version1	11	1	2	wa_t4_fn3	wa_t4_fn1	wa_t2_mn2	newword	ffm	t4t2	chosesame	0	3771.71728
version1	11	1	2	bao_t4_fn3	bao_t4_fn1	bao_t3_fn2	newword	fff	t4t3	chosediff	1	790.6124893
version1	11	1	2	mo_t2_fn3	mo_t2_fn1	mo_t4_fn2	newword	fff	t2t4	chosesame	0	2654.997006
version1	11	1	2	wan_t3_fn1	wan_t3_mn2	wan_t2_fn3	oldword	fmf	t3t2	chosediff	1	102.5423439
version1	11	1	2	jiao_t1_fn3	jiao_t1_fn2	jiao_t3_fn1	oldword	fff	t1t3	chosediff	1	676.93071
version1	11	1	2	xue_t1_fn1	xue_t1_fn3	xue_t3_mn2	oldword	ffm	t1t3	chosediff	1	2649.57485
version1	11	1	2	jian_t4_fn2	jian_t4_fn1	jian_t3_mn2	newword	ffm	t4t3	chosediff	1	536.9204448
version1	11	1	2	niu_t3_fn1	niu_t3_fn3	niu_t2_mn2	oldword	ffm	t3t2	chosesame	0	3329.290419
version1	11	1	2	yun_t4_fn1	yun_t4_fn3	yun_t2_mn2	oldword	ffm	t4t2	chosesame	0	2550.82207
version1	11	1	2	zhu_t4_fn2	zhu_t4_fn3	zhu_t1_mn2	oldword	ffm	t4t1	chosediff	1	1022.94953
version1	11	1	2	ba_t4_fn3	ba_t4_fn1	ba_t1_fn2	oldword	fff	t4t1	chosediff	1	3459.676219
version1	11	1	2	mi_t4_fn3	mi_t4_mn2	mi_t3_fn2	oldword	fmf	t4t3	chosediff	1	779.2215569
version1	11	1	2	shu_t3_fn2	shu_t3_mn2	shu_t1_fn3	oldword	fmf	t3t1	chosediff	1	656.9935843
version1	11	1	2	ku_t4_fn1	ku_t4_mn2	ku_t1_fn2	newword	fmf	t4t1	chosediff	1	460.9948674
version1	11	1	2	xiang_t1_fn2	xiang_t1_fn1	xiang_t4_mn2	newword	ffm	t1t4	chosesame	0	699.2733105
version1	11	1	2	tuo_t2_fn1	tuo_t2_mn2	tuo_t1_fn2	newword	fmf	t2t1	chosesame	0	3143.630881
version1	11	1	2	shi_t2_fn3	shi_t2_fn2	shi_t1_fn1	newword	fff	t2t1	chosesame	0	4279.423011
version1	11	1	2	chi_t2_fn1	chi_t2_fn2	chi_t3_fn3	newword	fff	t2t3	chosediff	1	588.9670659
version1	11	1	2	yu_t3_fn3	yu_t3_fn1	yu_t2_mn2	newword	ffm	t3t2	chosesame	0	3977.211292
version1	11	1	2	bao_t3_fn3	bao_t3_fn1	bao_t4_fn2	newword	fff	t3t4	chosediff	1	704.2656116
version1	11	1	2	bi_t2_fn3	bi_t2_fn2	bi_t3_fn1	oldword	fff	t2t3	chosesame	0	1302.904619
version1	11	1	2	ba_t1_fn1	ba_t1_fn2	ba_t4_fn3	oldword	fff	t1t4	chosediff	1	2169.543199
version1	11	1	2	wan_t2_fn1	wan_t2_mn2	wan_t3_fn3	oldword	fmf	t2t3	chosesame	0	2686.647562
version1	11	1	2	gui_t3_fn3	gui_t3_fn2	gui_t1_fn1	newword	fff	t3t1	chosediff	1	986.9893071
version1	11	1	2	chuang_t2_fn3	chuang_t2_fn1	chuang_t1_fn2	oldword	fff	t2t1	chosediff	1	194.4448246
version1	11	1	2	hu_t2_fn3	hu_t2_mn2	hu_t3_fn1	newword	fmf	t2t3	chosesame	0	832.7985458
version1	11	1	2	niu_t2_fn1	niu_t2_fn3	niu_t3_mn2	oldword	ffm	t2t3	chosediff	1	770.780154
version1	11	1	2	xiang_t4_fn1	xiang_t4_fn2	xiang_t1_mn2	newword	ffm	t4t1	chosediff	1	506.5808383
version1	11	1	2	deng_t4_fn3	deng_t4_fn2	deng_t1_fn1	newword	fff	t4t1	chosesame	0	1455.377246
version1	11	1	2	fang_t1_fn2	fang_t1_fn3	fang_t2_mn2	newword	ffm	t1t2	chosediff	1	656.6381523
version1	11	1	2	bi_t3_fn3	bi_t3_fn2	bi_t2_fn1	oldword	fff	t3t2	chosesame	0	605.103935
version1	11	1	2	hua_t1_fn3	hua_t1_mn2	hua_t4_fn2	oldword	fmf	t1t4	chosesame	0	1835.437126
version1	11	1	2	di_t2_fn1	di_t2_fn2	di_t4_fn3	oldword	fff	t2t4	chosediff	1	1923.490163
version1	11	1	2	xie_t2_fn3	xie_t2_mn2	xie_t4_fn2	oldword	fmf	t2t4	chosediff	1	1043.335329
version1	11	1	2	dan_t3_fn1	dan_t3_fn2	dan_t4_fn3	oldword	fff	t3t4	chosesame	0	1260.872113
version1	11	1	2	tuo_t1_fn1	tuo_t1_mn2	tuo_t2_fn2	newword	fmf	t1t2	chosediff	1	479.0962361
version1	11	1	2	ma_t1_fn3	ma_t1_mn2	ma_t3_fn1	newword	fmf	t1t3	chosediff	1	2098.95509
version1	11	1	2	gui_t1_fn1	gui_t1_fn2	gui_t3_fn3	newword	fff	t1t3	chosediff	1	2896.668948
version1	11	1	2	dao_t3_fn2	dao_t3_mn2	dao_t4_fn1	newword	fmf	t3t4	chosediff	1	615.2968349
version1	11	1	2	deng_t1_fn3	deng_t1_fn1	deng_t4_fn2	newword	fff	t1t4	chosesame	0	182.5988024
version1	11	1	2	mao_t2_fn2	mao_t2_mn2	mao_t1_fn3	oldword	fmf	t2t1	chosediff	1	860.7878529
version1	11	1	2	shi_t1_fn3	shi_t1_fn2	shi_t2_fn1	newword	fff	t1t2	chosediff	1	461.3173653
version1	11	1	2	hua_t4_fn2	hua_t4_mn2	hua_t1_fn3	oldword	fmf	t4t1	chosediff	1	789.1488452
version1	11	1	2	yan_t4_fn3	yan_t4_fn2	yan_t3_mn2	oldword	ffm	t4t3	chosediff	1	602.6479897
version1	11	1	2	chuang_t1_fn3	chuang_t1_fn1	chuang_t2_fn2	oldword	fff	t1t2	chosesame	0	2722.984602
version1	11	1	2	chi_t3_fn1	chi_t3_fn2	chi_t2_fn3	newword	fff	t3t2	chosediff	1	849.002994
version1	11	1	2	mo_t4_fn1	mo_t4_fn2	mo_t2_fn3	newword	fff	t4t2	chosediff	1	728.8699743
version1	11	1	2	ma_t3_fn1	ma_t3_mn2	ma_t1_fn2	newword	fmf	t3t1	chosediff	1	1146.928999
version1	11	1	2	yun_t2_fn3	yun_t2_fn2	yun_t4_mn2	oldword	ffm	t2t4	chosediff	1	896.9379812
version1	11	1	2	jiao_t3_fn3	jiao_t3_fn1	jiao_t1_fn2	oldword	fff	t3t1	chosediff	1	1516.521386
version1	11	1	2	hu_t3_fn3	hu_t3_mn2	hu_t2_fn1	newword	fmf	t3t2	chosesame	0	1514.824636
version1	11	1	2	qian_t1_fn1	qian_t1_fn2	qian_t2_mn2	oldword	ffm	t1t2	chosediff	1	2092.602224
version1	11	1	2	dao_t4_fn2	dao_t4_mn2	dao_t3_fn1	newword	fmf	t4t3	chosediff	1	1317.109495
version1	11	1	2	wa_t2_fn2	wa_t2_fn1	wa_t4_mn2	newword	ffm	t2t4	chosediff	1	1859.455518
version1	11	1	2	she_t4_fn3	she_t4_mn2	she_t2_fn1	newword	fmf	t4t2	chosediff	1	3304.7284
version1	11	1	2	yu_t2_fn3	yu_t2_fn1	yu_t3_mn2	newword	ffm	t2t3	chosediff	1	2041.235244
version1	11	1	2	jian_t3_fn2	jian_t3_fn1	jian_t4_mn2	newword	ffm	t3t4	chosediff	1	406.8627032
version2	12	0	1	ba_t4_fn3	ba_t4_fn1	ba_t1_fn2	oldword	fff	t4t1	chosediff	1	3761.275021
version2	12	0	1	ba_t1_fn1	ba_t1_fn2	ba_t4_fn3	oldword	fff	t1t4	chosesame	0	5892.395637
version2	12	0	1	hua_t4_fn2	hua_t4_mn2	hua_t1_fn3	oldword	fmf	t4t1	chosediff	1	1551.840034
version2	12	0	1	di_t2_fn1	di_t2_fn2	di_t4_fn3	oldword	fff	t2t4	chosediff	1	703.2202737
version2	12	0	1	bao_t4_fn3	bao_t4_fn1	bao_t3_fn2	newword	fff	t4t3	chosediff	1	1204.23225
version2	12	0	1	jiao_t1_fn3	jiao_t1_fn2	jiao_t3_fn1	oldword	fff	t1t3	chosediff	1	1044.103507
version2	12	0	1	chi_t3_fn1	chi_t3_fn2	chi_t2_fn3	newword	fff	t3t2	chosediff	1	2693.761762
version2	12	0	1	mao_t1_fn2	mao_t1_mn2	mao_t2_fn3	oldword	fmf	t1t2	chosediff	1	631.8520103
version2	12	0	1	bi_t3_fn3	bi_t3_fn2	bi_t2_fn1	oldword	fff	t3t2	chosediff	1	727.8669803
version2	12	0	1	dao_t4_fn2	dao_t4_mn2	dao_t3_fn1	newword	fmf	t4t3	chosediff	1	399.5141146
version2	12	0	1	gui_t3_fn3	gui_t3_fn2	gui_t1_fn1	newword	fff	t3t1	chosediff	1	497.9448246
version2	12	0	1	deng_t1_fn3	deng_t1_fn1	deng_t4_fn2	newword	fff	t1t4	chosediff	1	387.6633875
version2	12	0	1	wa_t4_fn3	wa_t4_fn1	wa_t2_mn2	newword	ffm	t4t2	chosesame	0	543.9875962
version2	12	0	1	xue_t3_fn2	xue_t3_fn3	xue_t1_mn2	oldword	ffm	t3t1	chosediff	1	1789.597092
version2	12	0	1	ma_t3_fn1	ma_t3_mn2	ma_t1_fn2	newword	fmf	t3t1	chosediff	1	853.9332763
version2	12	0	1	wan_t3_fn1	wan_t3_mn2	wan_t2_fn3	oldword	fmf	t3t2	chosediff	1	1252.148417
version2	12	0	1	yun_t4_fn1	yun_t4_fn3	yun_t2_mn2	oldword	ffm	t4t2	chosediff	1	715.2553464
version2	12	0	1	hu_t2_fn3	hu_t2_mn2	hu_t3_fn1	newword	fmf	t2t3	chosesame	0	3435.858426
version2	12	0	1	shi_t1_fn3	shi_t1_fn2	shi_t2_fn1	newword	fff	t1t2	chosediff	1	807.3708298
version2	12	0	1	zhen_t3_fn1	zhen_t3_fn2	zhen_t1_mn2	newword	ffm	t3t1	chosesame	0	683.8631309
version2	12	0	1	di_t4_fn3	di_t4_fn2	di_t2_fn1	oldword	fff	t4t2	chosediff	1	1159.982891
version2	12	0	1	deng_t4_fn3	deng_t4_fn2	deng_t1_fn1	newword	fff	t4t1	chosediff	1	1748.149273
version2	12	0	1	yun_t2_fn3	yun_t2_fn2	yun_t4_mn2	oldword	ffm	t2t4	chosediff	1	585.988024
version2	12	0	1	hua_t1_fn3	hua_t1_mn2	hua_t4_fn2	oldword	fmf	t1t4	chosediff	1	387.3216424
version2	12	0	1	zhu_t4_fn2	zhu_t4_fn3	zhu_t1_mn2	oldword	ffm	t4t1	chosediff	1	2910.414029
version2	12	0	1	yan_t4_fn3	yan_t4_fn2	yan_t3_mn2	oldword	ffm	t4t3	chosediff	1	811.7335329
version2	12	0	1	gui_t1_fn1	gui_t1_fn2	gui_t3_fn3	newword	fff	t1t3	chosediff	1	4178.139863
version2	12	0	1	dan_t3_fn1	dan_t3_fn2	dan_t4_fn3	oldword	fff	t3t4	chosediff	1	517.4674936
version2	12	0	1	jian_t3_fn2	jian_t3_fn1	jian_t4_mn2	newword	ffm	t3t4	chosediff	1	478.0295124
version2	12	0	1	zhu_t1_fn3	zhu_t1_fn2	zhu_t4_mn2	oldword	ffm	t1t4	chosediff	1	645.7142857
version2	12	0	1	fang_t1_fn2	fang_t1_fn3	fang_t2_mn2	newword	ffm	t1t2	chosediff	1	389.8883661
version2	12	0	1	yan_t3_fn3	yan_t3_fn2	yan_t4_mn2	oldword	ffm	t3t4	chosediff	1	1234.015398
version2	12	0	1	niu_t2_fn1	niu_t2_fn3	niu_t3_mn2	oldword	ffm	t2t3	chosediff	1	423.4636441
version2	12	0	1	she_t2_fn2	she_t2_mn2	she_t4_fn1	newword	fmf	t2t4	chosediff	1	577.9854577
version2	12	0	1	qian_t2_fn1	qian_t2_fn2	qian_t1_mn2	oldword	ffm	t2t1	chosediff	1	549.2352438
version2	12	0	1	mi_t4_fn3	mi_t4_mn2	mi_t3_fn2	oldword	fmf	t4t3	chosediff	1	181.6052181
version2	12	0	1	dao_t3_fn2	dao_t3_mn2	dao_t4_fn1	newword	fmf	t3t4	chosediff	1	455.7279726
version2	12	0	1	qian_t1_fn1	qian_t1_fn2	qian_t2_mn2	oldword	ffm	t1t2	chosesame	0	295.6343028
version2	12	0	1	zhen_t1_fn3	zhen_t1_fn1	zhen_t3_mn2	newword	ffm	t1t3	chosediff	1	191.3331908
version2	12	0	1	dan_t4_fn1	dan_t4_fn2	dan_t3_fn3	oldword	fff	t4t3	chosediff	1	349.2472198
version2	12	0	1	she_t4_fn3	she_t4_mn2	she_t2_fn1	newword	fmf	t4t2	chosesame	0	433.2621899
version2	12	0	1	mo_t2_fn3	mo_t2_fn1	mo_t4_fn2	newword	fff	t2t4	chosesame	0	337.1809239
version2	12	0	1	mo_t4_fn1	mo_t4_fn2	mo_t2_fn3	newword	fff	t4t2	chosediff	1	2266.111634
version2	12	0	1	niu_t3_fn1	niu_t3_fn3	niu_t2_mn2	oldword	ffm	t3t2	chosesame	0	597.4918734
version2	12	0	1	tuo_t1_fn1	tuo_t1_mn2	tuo_t2_fn2	newword	fmf	t1t2	chosesame	0	687.4931565
version2	12	0	1	xie_t2_fn3	xie_t2_mn2	xie_t4_fn2	oldword	fmf	t2t4	chosesame	0	977.4657827
version2	12	0	1	wan_t2_fn1	wan_t2_mn2	wan_t3_fn3	oldword	fmf	t2t3	chosesame	0	1145.208725
version2	12	0	1	shu_t1_fn1	shu_t1_mn2	shu_t3_fn3	oldword	fmf	t1t3	chosesame	0	3268.302395
version2	12	0	1	tuo_t2_fn1	tuo_t2_mn2	tuo_t1_fn2	newword	fmf	t2t1	chosesame	0	3505.657399
version2	12	0	1	fang_t2_fn2	fang_t2_fn3	fang_t1_mn2	newword	ffm	t2t1	chosesame	0	627.4281437
version2	12	0	1	ma_t1_fn3	ma_t1_mn2	ma_t3_fn1	newword	fmf	t1t3	chosediff	1	1591.685201
version2	12	0	1	jian_t4_fn2	jian_t4_fn1	jian_t3_mn2	newword	ffm	t4t3	chosediff	1	389.5325064
version2	12	0	1	bao_t3_fn3	bao_t3_fn1	bao_t4_fn2	newword	fff	t3t4	chosesame	0	1565.62917
version2	12	0	1	xie_t4_fn1	xie_t4_mn2	xie_t2_fn3	oldword	fmf	t4t2	chosediff	1	705.56929
version2	12	0	1	bi_t2_fn3	bi_t2_fn2	bi_t3_fn1	oldword	fff	t2t3	chosesame	0	952.0684346
version2	12	0	1	wa_t2_fn2	wa_t2_fn1	wa_t4_mn2	newword	ffm	t2t4	chosediff	1	447.046621
version2	12	0	1	shu_t3_fn2	shu_t3_mn2	shu_t1_fn3	oldword	fmf	t3t1	chosediff	1	551.2502139
version2	12	0	1	shi_t2_fn3	shi_t2_fn2	shi_t1_fn1	newword	fff	t2t1	chosediff	1	225.881095
version2	12	0	1	ku_t4_fn1	ku_t4_mn2	ku_t1_fn2	newword	fmf	t4t1	chosesame	0	513.826775
version2	12	0	1	yu_t2_fn3	yu_t2_fn1	yu_t3_mn2	newword	ffm	t2t3	chosediff	1	339.9456801
version2	12	0	1	xiang_t4_fn1	xiang_t4_fn2	xiang_t1_mn2	newword	ffm	t4t1	chosesame	0	571.9003422
version2	12	0	1	jiao_t3_fn3	jiao_t3_fn1	jiao_t1_fn2	oldword	fff	t3t1	chosediff	1	767.7331052
version2	12	0	1	chuang_t1_fn3	chuang_t1_fn1	chuang_t2_fn2	oldword	fff	t1t2	chosediff	1	719.8656972
version2	12	0	1	ku_t1_fn2	ku_t1_mn2	ku_t4_fn1	newword	fmf	t1t4	chosediff	1	1365.515398
version2	12	0	1	mao_t2_fn2	mao_t2_mn2	mao_t1_fn3	oldword	fmf	t2t1	chosediff	1	107.3349016
version2	12	0	1	yu_t3_fn3	yu_t3_fn1	yu_t2_mn2	newword	ffm	t3t2	chosesame	0	931.5898204
version2	12	0	1	xue_t1_fn1	xue_t1_fn3	xue_t3_mn2	oldword	ffm	t1t3	chosediff	1	417.597947
version2	12	0	1	hu_t3_fn3	hu_t3_mn2	hu_t2_fn1	newword	fmf	t3t2	chosediff	1	1979.793413
version2	12	0	1	chi_t2_fn1	chi_t2_fn2	chi_t3_fn3	newword	fff	t2t3	chosesame	0	1299.497006
version2	12	0	1	mi_t3_fn3	mi_t3_mn2	mi_t4_fn2	oldword	fmf	t3t4	chosediff	1	359.3759624
version2	12	0	1	xiang_t1_fn2	xiang_t1_fn1	xiang_t4_mn2	newword	ffm	t1t4	chosediff	1	843.5508982
version2	12	0	1	chuang_t2_fn3	chuang_t2_fn1	chuang_t1_fn2	oldword	fff	t2t1	chosesame	0	2093.452096
version2	12	0	2	dao_t3_fn2	dao_t3_mn2	dao_t4_fn1	newword	fmf	t3t4	chosediff	1	630.6642429
version2	12	0	2	yun_t4_fn1	yun_t4_fn3	yun_t2_mn2	oldword	ffm	t4t2	chosesame	0	702.7613345
version2	12	0	2	bi_t2_fn3	bi_t2_fn2	bi_t3_fn1	oldword	fff	t2t3	chosediff	1	399.7681779
version2	12	0	2	di_t4_fn3	di_t4_fn2	di_t2_fn1	oldword	fff	t4t2	chosediff	1	762.0757057
version2	12	0	2	shi_t2_fn3	shi_t2_fn2	shi_t1_fn1	newword	fff	t2t1	chosediff	1	429.3853721
version2	12	0	2	gui_t3_fn3	gui_t3_fn2	gui_t1_fn1	newword	fff	t3t1	chosesame	0	1697.883234
version2	12	0	2	fang_t2_fn2	fang_t2_fn3	fang_t1_mn2	newword	ffm	t2t1	chosediff	1	899.6676647
version2	12	0	2	ba_t4_fn3	ba_t4_fn1	ba_t1_fn2	oldword	fff	t4t1	chosediff	1	199.0654405
version2	12	0	2	bao_t4_fn3	bao_t4_fn1	bao_t3_fn2	newword	fff	t4t3	chosediff	1	652.1218991
version2	12	0	2	xue_t3_fn2	xue_t3_fn3	xue_t1_mn2	oldword	ffm	t3t1	chosediff	1	715.3746792
version2	12	0	2	fang_t1_fn2	fang_t1_fn3	fang_t2_mn2	newword	ffm	t1t2	chosediff	1	449.1193328
version2	12	0	2	yan_t4_fn3	yan_t4_fn2	yan_t3_mn2	oldword	ffm	t4t3	chosediff	1	743.6291702
version2	12	0	2	wa_t2_fn2	wa_t2_fn1	wa_t4_mn2	newword	ffm	t2t4	chosediff	1	313.8301967
version2	12	0	2	yu_t3_fn3	yu_t3_fn1	yu_t2_mn2	newword	ffm	t3t2	chosesame	0	1309.883661
version2	12	0	2	tuo_t1_fn1	tuo_t1_mn2	tuo_t2_fn2	newword	fmf	t1t2	chosediff	1	539.7433704
version2	12	0	2	wa_t4_fn3	wa_t4_fn1	wa_t2_mn2	newword	ffm	t4t2	chosediff	1	555.5945252
version2	12	0	2	xiang_t1_fn2	xiang_t1_fn1	xiang_t4_mn2	newword	ffm	t1t4	chosediff	1	626.0423439
version2	12	0	2	qian_t1_fn1	qian_t1_fn2	qian_t2_mn2	oldword	ffm	t1t2	chosediff	1	457.8430282
version2	12	0	2	shu_t1_fn1	shu_t1_mn2	shu_t3_fn3	oldword	fmf	t1t3	chosediff	1	335.8738238
version2	12	0	2	qian_t2_fn1	qian_t2_fn2	qian_t1_mn2	oldword	ffm	t2t1	chosediff	1	1395.763901
version2	12	0	2	wan_t2_fn1	wan_t2_mn2	wan_t3_fn3	oldword	fmf	t2t3	chosesame	0	2600.02994
version2	12	0	2	ma_t1_fn3	ma_t1_mn2	ma_t3_fn1	newword	fmf	t1t3	chosediff	1	309.3331908
version2	12	0	2	hu_t3_fn3	hu_t3_mn2	hu_t2_fn1	newword	fmf	t3t2	chosesame	0	4160.276732
version2	12	0	2	chuang_t1_fn3	chuang_t1_fn1	chuang_t2_fn2	oldword	fff	t1t2	chosediff	1	565.36142
version2	12	0	2	zhen_t1_fn3	zhen_t1_fn1	zhen_t3_mn2	newword	ffm	t1t3	chosediff	1	881.9935843
version2	12	0	2	jian_t3_fn2	jian_t3_fn1	jian_t4_mn2	newword	ffm	t3t4	chosediff	1	307.8887938
version2	12	0	2	zhen_t3_fn1	zhen_t3_fn2	zhen_t1_mn2	newword	ffm	t3t1	chosesame	0	2948.062874
version2	12	0	2	ku_t4_fn1	ku_t4_mn2	ku_t1_fn2	newword	fmf	t4t1	chosediff	1	549.1997434
version2	12	0	2	hua_t4_fn2	hua_t4_mn2	hua_t1_fn3	oldword	fmf	t4t1	chosesame	0	821.8828058
version2	12	0	2	dao_t4_fn2	dao_t4_mn2	dao_t3_fn1	newword	fmf	t4t3	chosediff	1	585.405047
version2	12	0	2	deng_t1_fn3	deng_t1_fn1	deng_t4_fn2	newword	fff	t1t4	chosediff	1	297.4264328
version2	12	0	2	shu_t3_fn2	shu_t3_mn2	shu_t1_fn3	oldword	fmf	t3t1	chosediff	1	425.4854577
version2	12	0	2	hua_t1_fn3	hua_t1_mn2	hua_t4_fn2	oldword	fmf	t1t4	chosediff	1	429.6873396
version2	12	0	2	bao_t3_fn3	bao_t3_fn1	bao_t4_fn2	newword	fff	t3t4	chosediff	1	505.7934132
version2	12	0	2	mi_t3_fn3	mi_t3_mn2	mi_t4_fn2	oldword	fmf	t3t4	chosediff	1	827.86142
version2	12	0	2	yun_t2_fn3	yun_t2_fn2	yun_t4_mn2	oldword	ffm	t2t4	chosediff	1	417.5042772
version2	12	0	2	jiao_t1_fn3	jiao_t1_fn2	jiao_t3_fn1	oldword	fff	t1t3	chosediff	1	355.7942686
version2	12	0	2	ba_t1_fn1	ba_t1_fn2	ba_t4_fn3	oldword	fff	t1t4	chosediff	1	2228.12917
version2	12	0	2	she_t4_fn3	she_t4_mn2	she_t2_fn1	newword	fmf	t4t2	chosediff	1	1081.823781
version2	12	0	2	ku_t1_fn2	ku_t1_mn2	ku_t4_fn1	newword	fmf	t1t4	chosediff	1	521.6526946
version2	12	0	2	yan_t3_fn3	yan_t3_fn2	yan_t4_mn2	oldword	ffm	t3t4	chosediff	1	1558.075278
version2	12	0	2	bi_t3_fn3	bi_t3_fn2	bi_t2_fn1	oldword	fff	t3t2	chosediff	1	952.0098375
version2	12	0	2	chi_t2_fn1	chi_t2_fn2	chi_t3_fn3	newword	fff	t2t3	chosesame	0	2381.564157
version2	12	0	2	yu_t2_fn3	yu_t2_fn1	yu_t3_mn2	newword	ffm	t2t3	chosediff	1	199.8019675
version2	12	0	2	mo_t4_fn1	mo_t4_fn2	mo_t2_fn3	newword	fff	t4t2	chosediff	1	223.7895637
version2	12	0	2	chuang_t2_fn3	chuang_t2_fn1	chuang_t1_fn2	oldword	fff	t2t1	chosediff	1	53.26646707
version2	12	0	2	ma_t3_fn1	ma_t3_mn2	ma_t1_fn2	newword	fmf	t3t1	chosediff	1	697.5479042
version2	12	0	2	dan_t4_fn1	dan_t4_fn2	dan_t3_fn3	oldword	fff	t4t3	chosediff	1	254.0333618
version2	12	0	2	mao_t1_fn2	mao_t1_mn2	mao_t2_fn3	oldword	fmf	t1t2	chosediff	1	1339.363986
version2	12	0	2	xie_t4_fn1	xie_t4_mn2	xie_t2_fn3	oldword	fmf	t4t2	chosediff	1	185.5145423
version2	12	0	2	di_t2_fn1	di_t2_fn2	di_t4_fn3	oldword	fff	t2t4	chosediff	1	1082.138152
version2	12	0	2	mao_t2_fn2	mao_t2_mn2	mao_t1_fn3	oldword	fmf	t2t1	chosediff	1	615.3592814
version2	12	0	2	jiao_t3_fn3	jiao_t3_fn1	jiao_t1_fn2	oldword	fff	t3t1	chosediff	1	1281.897348
version2	12	0	2	jian_t4_fn2	jian_t4_fn1	jian_t3_mn2	newword	ffm	t4t3	chosediff	1	129.710864
version2	12	0	2	gui_t1_fn1	gui_t1_fn2	gui_t3_fn3	newword	fff	t1t3	chosediff	1	507.2681779
version2	12	0	2	wan_t3_fn1	wan_t3_mn2	wan_t2_fn3	oldword	fmf	t3t2	chosediff	1	447.4640719
version2	12	0	2	xie_t2_fn3	xie_t2_mn2	xie_t4_fn2	oldword	fmf	t2t4	chosediff	1	1351.725406
version2	12	0	2	shi_t1_fn3	shi_t1_fn2	shi_t2_fn1	newword	fff	t1t2	chosediff	1	446.0479042
version2	12	0	2	hu_t2_fn3	hu_t2_mn2	hu_t3_fn1	newword	fmf	t2t3	chosesame	0	713.4696322
version2	12	0	2	xiang_t4_fn1	xiang_t4_fn2	xiang_t1_mn2	newword	ffm	t4t1	chosediff	1	2508.169803
version2	12	0	2	niu_t3_fn1	niu_t3_fn3	niu_t2_mn2	oldword	ffm	t3t2	chosesame	0	397.8481608
version2	12	0	2	deng_t4_fn3	deng_t4_fn2	deng_t1_fn1	newword	fff	t4t1	chosediff	1	415.6633875
version2	12	0	2	mo_t2_fn3	mo_t2_fn1	mo_t4_fn2	newword	fff	t2t4	chosediff	1	561.6633875
version2	12	0	2	zhu_t1_fn3	zhu_t1_fn2	zhu_t4_mn2	oldword	ffm	t1t4	chosediff	1	585.6963216
version2	12	0	2	zhu_t4_fn2	zhu_t4_fn3	zhu_t1_mn2	oldword	ffm	t4t1	chosesame	0	1351.826347
version2	12	0	2	chi_t3_fn1	chi_t3_fn2	chi_t2_fn3	newword	fff	t3t2	chosesame	0	339.201882
version2	12	0	2	mi_t4_fn3	mi_t4_mn2	mi_t3_fn2	oldword	fmf	t4t3	chosediff	1	3131.714713
version2	12	0	2	xue_t1_fn1	xue_t1_fn3	xue_t3_mn2	oldword	ffm	t1t3	chosediff	1	339.0025663
version2	12	0	2	dan_t3_fn1	dan_t3_fn2	dan_t4_fn3	oldword	fff	t3t4	chosediff	1	357.2814371
version2	12	0	2	tuo_t2_fn1	tuo_t2_mn2	tuo_t1_fn2	newword	fmf	t2t1	chosediff	1	2513.963216
version2	12	0	2	niu_t2_fn1	niu_t2_fn3	niu_t3_mn2	oldword	ffm	t2t3	chosediff	1	2974.032934
version2	12	0	2	she_t2_fn2	she_t2_mn2	she_t4_fn1	newword	fmf	t2t4	chosediff	1	476.025663
version3	13	1	1	hu_t3_fn3	hu_t3_mn2	hu_t2_fn1	newword	fmf	t3t2	chosediff	1	2084.794269
version3	13	1	1	dao_t4_fn2	dao_t4_mn2	dao_t3_fn1	newword	fmf	t4t3	chosediff	1	1929.428144
version3	13	1	1	fang_t1_fn2	fang_t1_fn3	fang_t2_mn2	newword	ffm	t1t2	chosesame	0	1561.322926
version3	13	1	1	bi_t2_fn3	bi_t2_fn2	bi_t3_fn1	oldword	fff	t2t3	chosesame	0	3237.757057
version3	13	1	1	yu_t2_fn3	yu_t2_fn1	yu_t3_mn2	newword	ffm	t2t3	chosediff	1	2571.781437
version3	13	1	1	mo_t4_fn1	mo_t4_fn2	mo_t2_fn3	newword	fff	t4t2	chosesame	0	1063.653978
version3	13	1	1	yun_t2_fn3	yun_t2_fn2	yun_t4_mn2	oldword	ffm	t2t4	chosediff	1	939.6065013
version3	13	1	1	dan_t4_fn1	dan_t4_fn2	dan_t3_fn3	oldword	fff	t4t3	chosediff	1	351.4644996
version3	13	1	1	hua_t4_fn2	hua_t4_mn2	hua_t1_fn3	oldword	fmf	t4t1	chosediff	1	671.6766467
version3	13	1	1	zhu_t1_fn3	zhu_t1_fn2	zhu_t4_mn2	oldword	ffm	t1t4	chosesame	0	983.9824636
version3	13	1	1	di_t2_fn1	di_t2_fn2	di_t4_fn3	oldword	fff	t2t4	chosediff	1	730.0667237
version3	13	1	1	chi_t3_fn1	chi_t3_fn2	chi_t2_fn3	newword	fff	t3t2	chosesame	0	708.0611634
version3	13	1	1	chi_t2_fn1	chi_t2_fn2	chi_t3_fn3	newword	fff	t2t3	chosediff	1	908.0260907
version3	13	1	1	di_t4_fn3	di_t4_fn2	di_t2_fn1	oldword	fff	t4t2	chosediff	1	543.647562
version3	13	1	1	hu_t2_fn3	hu_t2_mn2	hu_t3_fn1	newword	fmf	t2t3	chosesame	0	1729.621471
version3	13	1	1	jian_t4_fn2	jian_t4_fn1	jian_t3_mn2	newword	ffm	t4t3	chosediff	1	1455.607357
version3	13	1	1	jian_t3_fn2	jian_t3_fn1	jian_t4_mn2	newword	ffm	t3t4	chosediff	1	863.8532934
version3	13	1	1	she_t4_fn3	she_t4_mn2	she_t2_fn1	newword	fmf	t4t2	chosesame	0	499.7420873
version3	13	1	1	bao_t3_fn3	bao_t3_fn1	bao_t4_fn2	newword	fff	t3t4	chosediff	1	905.6257485
version3	13	1	1	shu_t3_fn2	shu_t3_mn2	shu_t1_fn3	oldword	fmf	t3t1	chosediff	1	1968.257913
version3	13	1	1	hua_t1_fn3	hua_t1_mn2	hua_t4_fn2	oldword	fmf	t1t4	chosediff	1	385.2596236
version3	13	1	1	mao_t2_fn2	mao_t2_mn2	mao_t1_fn3	oldword	fmf	t2t1	chosediff	1	1139.483747
version3	13	1	1	yan_t4_fn3	yan_t4_fn2	yan_t3_mn2	oldword	ffm	t4t3	chosediff	1	755.7656116
version3	13	1	1	shi_t1_fn3	shi_t1_fn2	shi_t2_fn1	newword	fff	t1t2	chosediff	1	1271.718991
version3	13	1	1	deng_t1_fn3	deng_t1_fn1	deng_t4_fn2	newword	fff	t1t4	chosediff	1	975.2292558
version3	13	1	1	jiao_t3_fn3	jiao_t3_fn1	jiao_t1_fn2	oldword	fff	t3t1	chosesame	0	823.1394354
version3	13	1	1	chuang_t2_fn3	chuang_t2_fn1	chuang_t1_fn2	oldword	fff	t2t1	chosediff	1	2025.374679
version3	13	1	1	niu_t3_fn1	niu_t3_fn3	niu_t2_mn2	oldword	ffm	t3t2	chosesame	0	897.3284859
version3	13	1	1	yun_t4_fn1	yun_t4_fn3	yun_t2_mn2	oldword	ffm	t4t2	chosediff	1	1603.689906
version3	13	1	1	ma_t1_fn3	ma_t1_mn2	ma_t3_fn1	newword	fmf	t1t3	chosediff	1	627.3092387
version3	13	1	1	ba_t4_fn3	ba_t4_fn1	ba_t1_fn2	oldword	fff	t4t1	chosediff	1	1124.083832
version3	13	1	1	qian_t2_fn1	qian_t2_fn2	qian_t1_mn2	oldword	ffm	t2t1	chosediff	1	2338.158683
version3	13	1	1	mao_t1_fn2	mao_t1_mn2	mao_t2_fn3	oldword	fmf	t1t2	chosesame	0	681.566296
version3	13	1	1	fang_t2_fn2	fang_t2_fn3	fang_t1_mn2	newword	ffm	t2t1	chosediff	1	1783.908469
version3	13	1	1	tuo_t1_fn1	tuo_t1_mn2	tuo_t2_fn2	newword	fmf	t1t2	chosediff	1	711.5996578
version3	13	1	1	ku_t1_fn2	ku_t1_mn2	ku_t4_fn1	newword	fmf	t1t4	chosesame	0	3810.041916
version3	13	1	1	zhen_t3_fn1	zhen_t3_fn2	zhen_t1_mn2	newword	ffm	t3t1	chosesame	0	3155.992729
version3	13	1	1	mi_t3_fn3	mi_t3_mn2	mi_t4_fn2	oldword	fmf	t3t4	chosediff	1	1209.886228
version3	13	1	1	deng_t4_fn3	deng_t4_fn2	deng_t1_fn1	newword	fff	t4t1	chosesame	0	2184.095808
version3	13	1	1	wa_t4_fn3	wa_t4_fn1	wa_t2_mn2	newword	ffm	t4t2	chosediff	1	199.8366125
version3	13	1	1	yan_t3_fn3	yan_t3_fn2	yan_t4_mn2	oldword	ffm	t3t4	chosediff	1	4096.498717
version3	13	1	1	xiang_t4_fn1	xiang_t4_fn2	xiang_t1_mn2	newword	ffm	t4t1	chosediff	1	899.9170231
version3	13	1	1	qian_t1_fn1	qian_t1_fn2	qian_t2_mn2	oldword	ffm	t1t2	chosediff	1	3464.374251
version3	13	1	1	jiao_t1_fn3	jiao_t1_fn2	jiao_t3_fn1	oldword	fff	t1t3	chosesame	0	555.7857143
version3	13	1	1	xie_t4_fn1	xie_t4_mn2	xie_t2_fn3	oldword	fmf	t4t2	chosesame	0	1091.755346
version3	13	1	1	shu_t1_fn1	shu_t1_mn2	shu_t3_fn3	oldword	fmf	t1t3	chosesame	0	1535.476048
version3	13	1	1	chuang_t1_fn3	chuang_t1_fn1	chuang_t2_fn2	oldword	fff	t1t2	chosediff	1	857.5590248
version3	13	1	1	xie_t2_fn3	xie_t2_mn2	xie_t4_fn2	oldword	fmf	t2t4	chosesame	0	1032.029512
version3	13	1	1	xue_t1_fn1	xue_t1_fn3	xue_t3_mn2	oldword	ffm	t1t3	chosediff	1	351.3665526
version3	13	1	1	wa_t2_fn2	wa_t2_fn1	wa_t4_mn2	newword	ffm	t2t4	chosediff	1	521.8006843
version3	13	1	1	ba_t1_fn1	ba_t1_fn2	ba_t4_fn3	oldword	fff	t1t4	chosediff	1	341.9191617
version3	13	1	1	bi_t3_fn3	bi_t3_fn2	bi_t2_fn1	oldword	fff	t3t2	chosediff	1	2845.553037
version3	13	1	1	mo_t2_fn3	mo_t2_fn1	mo_t4_fn2	newword	fff	t2t4	chosesame	0	1245.467921
version3	13	1	1	wan_t2_fn1	wan_t2_mn2	wan_t3_fn3	oldword	fmf	t2t3	chosesame	0	1277.704021
version3	13	1	1	shi_t2_fn3	shi_t2_fn2	shi_t1_fn1	newword	fff	t2t1	chosediff	1	703.962361
version3	13	1	1	xiang_t1_fn2	xiang_t1_fn1	xiang_t4_mn2	newword	ffm	t1t4	chosesame	0	1578.014542
version3	13	1	1	xue_t3_fn2	xue_t3_fn3	xue_t1_mn2	oldword	ffm	t3t1	chosediff	1	1965.826775
version3	13	1	1	yu_t3_fn3	yu_t3_fn1	yu_t2_mn2	newword	ffm	t3t2	chosesame	0	1968.072284
version3	13	1	1	wan_t3_fn1	wan_t3_mn2	wan_t2_fn3	oldword	fmf	t3t2	chosesame	0	2939.966638
version3	13	1	1	tuo_t2_fn1	tuo_t2_mn2	tuo_t1_fn2	newword	fmf	t2t1	chosesame	0	2033.527802
version3	13	1	1	ma_t3_fn1	ma_t3_mn2	ma_t1_fn2	newword	fmf	t3t1	chosesame	0	1839.865697
version3	13	1	1	gui_t1_fn1	gui_t1_fn2	gui_t3_fn3	newword	fff	t1t3	chosediff	1	484.0372113
version3	13	1	1	ku_t4_fn1	ku_t4_mn2	ku_t1_fn2	newword	fmf	t4t1	chosediff	1	483.418734
version3	13	1	1	dan_t3_fn1	dan_t3_fn2	dan_t4_fn3	oldword	fff	t3t4	chosediff	1	585.7865697
version3	13	1	1	dao_t3_fn2	dao_t3_mn2	dao_t4_fn1	newword	fmf	t3t4	chosediff	1	857.15355
version3	13	1	1	zhu_t4_fn2	zhu_t4_fn3	zhu_t1_mn2	oldword	ffm	t4t1	chosesame	0	961.9640719
version3	13	1	1	she_t2_fn2	she_t2_mn2	she_t4_fn1	newword	fmf	t2t4	chosediff	1	335.6171942
version3	13	1	1	niu_t2_fn1	niu_t2_fn3	niu_t3_mn2	oldword	ffm	t2t3	chosediff	1	769.8986313
version3	13	1	1	gui_t3_fn3	gui_t3_fn2	gui_t1_fn1	newword	fff	t3t1	chosediff	1	1168.123182
version3	13	1	1	bao_t4_fn3	bao_t4_fn1	bao_t3_fn2	newword	fff	t4t3	chosediff	1	1019.492301
version3	13	1	1	mi_t4_fn3	mi_t4_mn2	mi_t3_fn2	oldword	fmf	t4t3	chosediff	1	2209.680496
version3	13	1	1	zhen_t1_fn3	zhen_t1_fn1	zhen_t3_mn2	newword	ffm	t1t3	chosediff	1	598.1133447
version3	13	1	2	jian_t4_fn2	jian_t4_fn1	jian_t3_mn2	newword	ffm	t4t3	chosediff	1	774.1813516
version3	13	1	2	jiao_t1_fn3	jiao_t1_fn2	jiao_t3_fn1	oldword	fff	t1t3	chosediff	1	941.2386655
version3	13	1	2	zhen_t1_fn3	zhen_t1_fn1	zhen_t3_mn2	newword	ffm	t1t3	chosediff	1	762.1629598
version3	13	1	2	gui_t1_fn1	gui_t1_fn2	gui_t3_fn3	newword	fff	t1t3	chosesame	0	2221.635586
version3	13	1	2	mao_t2_fn2	mao_t2_mn2	mao_t1_fn3	oldword	fmf	t2t1	chosediff	1	622.5816938
version3	13	1	2	hua_t1_fn3	hua_t1_mn2	hua_t4_fn2	oldword	fmf	t1t4	chosediff	1	1621.036356
version3	13	1	2	gui_t3_fn3	gui_t3_fn2	gui_t1_fn1	newword	fff	t3t1	chosesame	0	4234.499572
version3	13	1	2	yan_t4_fn3	yan_t4_fn2	yan_t3_mn2	oldword	ffm	t4t3	chosediff	1	1790.718991
version3	13	1	2	dao_t4_fn2	dao_t4_mn2	dao_t3_fn1	newword	fmf	t4t3	chosesame	0	3811.532934
version3	13	1	2	wan_t3_fn1	wan_t3_mn2	wan_t2_fn3	oldword	fmf	t3t2	chosediff	1	487.0885372
version3	13	1	2	yun_t4_fn1	yun_t4_fn3	yun_t2_mn2	oldword	ffm	t4t2	chosesame	0	4831.227117
version3	13	1	2	shu_t3_fn2	shu_t3_mn2	shu_t1_fn3	oldword	fmf	t3t1	chosediff	1	851.364414
version3	13	1	2	ba_t1_fn1	ba_t1_fn2	ba_t4_fn3	oldword	fff	t1t4	chosediff	1	805.1283148
version3	13	1	2	jian_t3_fn2	jian_t3_fn1	jian_t4_mn2	newword	ffm	t3t4	chosediff	1	360.7540633
version3	13	1	2	yu_t3_fn3	yu_t3_fn1	yu_t2_mn2	newword	ffm	t3t2	chosesame	0	1378.678785
version3	13	1	2	qian_t1_fn1	qian_t1_fn2	qian_t2_mn2	oldword	ffm	t1t2	chosediff	1	2439.023097
version3	13	1	2	bi_t3_fn3	bi_t3_fn2	bi_t2_fn1	oldword	fff	t3t2	chosediff	1	387.1449957
version3	13	1	2	wa_t2_fn2	wa_t2_fn1	wa_t4_mn2	newword	ffm	t2t4	chosediff	1	620.8669803
version3	13	1	2	xiang_t1_fn2	xiang_t1_fn1	xiang_t4_mn2	newword	ffm	t1t4	chosesame	0	421.1894782
version3	13	1	2	ku_t4_fn1	ku_t4_mn2	ku_t1_fn2	newword	fmf	t4t1	chosediff	1	401.0145423
version3	13	1	2	ku_t1_fn2	ku_t1_mn2	ku_t4_fn1	newword	fmf	t1t4	chosediff	1	1456.982891
version3	13	1	2	ma_t1_fn3	ma_t1_mn2	ma_t3_fn1	newword	fmf	t1t3	chosediff	1	1653.094953
version3	13	1	2	bao_t4_fn3	bao_t4_fn1	bao_t3_fn2	newword	fff	t4t3	chosediff	1	600.9491018
version3	13	1	2	xie_t2_fn3	xie_t2_mn2	xie_t4_fn2	oldword	fmf	t2t4	chosediff	1	799.3374679
version3	13	1	2	niu_t2_fn1	niu_t2_fn3	niu_t3_mn2	oldword	ffm	t2t3	chosediff	1	1432.984602
version3	13	1	2	mo_t2_fn3	mo_t2_fn1	mo_t4_fn2	newword	fff	t2t4	chosediff	1	1714.805389
version3	13	1	2	dan_t4_fn1	dan_t4_fn2	dan_t3_fn3	oldword	fff	t4t3	chosediff	1	812.8588537
version3	13	1	2	deng_t4_fn3	deng_t4_fn2	deng_t1_fn1	newword	fff	t4t1	chosesame	0	1033.184773
version3	13	1	2	hu_t2_fn3	hu_t2_mn2	hu_t3_fn1	newword	fmf	t2t3	chosediff	1	921.2459367
version3	13	1	2	yan_t3_fn3	yan_t3_fn2	yan_t4_mn2	oldword	ffm	t3t4	chosesame	0	654.8541488
version3	13	1	2	zhu_t4_fn2	zhu_t4_fn3	zhu_t1_mn2	oldword	ffm	t4t1	chosediff	1	1023.431993
version3	13	1	2	di_t2_fn1	di_t2_fn2	di_t4_fn3	oldword	fff	t2t4	chosediff	1	928.5876818
version3	13	1	2	xie_t4_fn1	xie_t4_mn2	xie_t2_fn3	oldword	fmf	t4t2	chosediff	1	948.6154833
version3	13	1	2	mao_t1_fn2	mao_t1_mn2	mao_t2_fn3	oldword	fmf	t1t2	chosediff	1	906.8473054
version3	13	1	2	tuo_t1_fn1	tuo_t1_mn2	tuo_t2_fn2	newword	fmf	t1t2	chosesame	0	2105.412318
version3	13	1	2	she_t4_fn3	she_t4_mn2	she_t2_fn1	newword	fmf	t4t2	chosediff	1	1086.844739
version3	13	1	2	chi_t3_fn1	chi_t3_fn2	chi_t2_fn3	newword	fff	t3t2	chosesame	0	1538.792985
version3	13	1	2	yu_t2_fn3	yu_t2_fn1	yu_t3_mn2	newword	ffm	t2t3	chosediff	1	883.1509837
version3	13	1	2	di_t4_fn3	di_t4_fn2	di_t2_fn1	oldword	fff	t4t2	chosediff	1	1498.760479
version3	13	1	2	shi_t1_fn3	shi_t1_fn2	shi_t2_fn1	newword	fff	t1t2	chosediff	1	776.6253208
version3	13	1	2	chuang_t1_fn3	chuang_t1_fn1	chuang_t2_fn2	oldword	fff	t1t2	chosediff	1	2997.106074
version3	13	1	2	hu_t3_fn3	hu_t3_mn2	hu_t2_fn1	newword	fmf	t3t2	chosesame	0	587.2780154
version3	13	1	2	ba_t4_fn3	ba_t4_fn1	ba_t1_fn2	oldword	fff	t4t1	chosediff	1	381.1749358
version3	13	1	2	mo_t4_fn1	mo_t4_fn2	mo_t2_fn3	newword	fff	t4t2	chosediff	1	638.5564585
version3	13	1	2	zhen_t3_fn1	zhen_t3_fn2	zhen_t1_mn2	newword	ffm	t3t1	chosediff	1	2371.080838
version3	13	1	2	shi_t2_fn3	shi_t2_fn2	shi_t1_fn1	newword	fff	t2t1	chosesame	0	1665.350299
version3	13	1	2	chi_t2_fn1	chi_t2_fn2	chi_t3_fn3	newword	fff	t2t3	chosediff	1	862.8049615
version3	13	1	2	yun_t2_fn3	yun_t2_fn2	yun_t4_mn2	oldword	ffm	t2t4	chosediff	1	298.9345595
version3	13	1	2	niu_t3_fn1	niu_t3_fn3	niu_t2_mn2	oldword	ffm	t3t2	chosesame	0	618.5299401
version3	13	1	2	dan_t3_fn1	dan_t3_fn2	dan_t4_fn3	oldword	fff	t3t4	chosediff	1	838.9238666
version3	13	1	2	qian_t2_fn1	qian_t2_fn2	qian_t1_mn2	oldword	ffm	t2t1	chosediff	1	968.6650984
version3	13	1	2	fang_t1_fn2	fang_t1_fn3	fang_t2_mn2	newword	ffm	t1t2	chosesame	0	800.9426861
version3	13	1	2	xue_t3_fn2	xue_t3_fn3	xue_t1_mn2	oldword	ffm	t3t1	chosediff	1	559.0085543
version3	13	1	2	bao_t3_fn3	bao_t3_fn1	bao_t4_fn2	newword	fff	t3t4	chosediff	1	954.8952096
version3	13	1	2	mi_t4_fn3	mi_t4_mn2	mi_t3_fn2	oldword	fmf	t4t3	chosediff	1	1006.827203
version3	13	1	2	tuo_t2_fn1	tuo_t2_mn2	tuo_t1_fn2	newword	fmf	t2t1	chosesame	0	2640.706159
version3	13	1	2	shu_t1_fn1	shu_t1_mn2	shu_t3_fn3	oldword	fmf	t1t3	chosesame	0	551.1963216
version3	13	1	2	xue_t1_fn1	xue_t1_fn3	xue_t3_mn2	oldword	ffm	t1t3	chosediff	1	542.7878529
version3	13	1	2	deng_t1_fn3	deng_t1_fn1	deng_t4_fn2	newword	fff	t1t4	chosesame	0	1073.073139
version3	13	1	2	xiang_t4_fn1	xiang_t4_fn2	xiang_t1_mn2	newword	ffm	t4t1	chosediff	1	651.0988024
version3	13	1	2	mi_t3_fn3	mi_t3_mn2	mi_t4_fn2	oldword	fmf	t3t4	chosediff	1	1229.402481
version3	13	1	2	bi_t2_fn3	bi_t2_fn2	bi_t3_fn1	oldword	fff	t2t3	chosediff	1	542.9491018
version3	13	1	2	jiao_t3_fn3	jiao_t3_fn1	jiao_t1_fn2	oldword	fff	t3t1	chosediff	1	2669.266467
version3	13	1	2	hua_t4_fn2	hua_t4_mn2	hua_t1_fn3	oldword	fmf	t4t1	chosediff	1	1299.090676
version3	13	1	2	fang_t2_fn2	fang_t2_fn3	fang_t1_mn2	newword	ffm	t2t1	chosediff	1	765.1377246
version3	13	1	2	dao_t3_fn2	dao_t3_mn2	dao_t4_fn1	newword	fmf	t3t4	chosediff	1	379.2369547
version3	13	1	2	ma_t3_fn1	ma_t3_mn2	ma_t1_fn2	newword	fmf	t3t1	chosediff	1	308.6770744
version3	13	1	2	she_t2_fn2	she_t2_mn2	she_t4_fn1	newword	fmf	t2t4	chosediff	1	788.540633
version3	13	1	2	wa_t4_fn3	wa_t4_fn1	wa_t2_mn2	newword	ffm	t4t2	chosediff	1	164.5855432
version3	13	1	2	chuang_t2_fn3	chuang_t2_fn1	chuang_t1_fn2	oldword	fff	t2t1	chosediff	1	545.0761334
version3	13	1	2	zhu_t1_fn3	zhu_t1_fn2	zhu_t4_mn2	oldword	ffm	t1t4	chosediff	1	1490.809239
version3	13	1	2	wan_t2_fn1	wan_t2_mn2	wan_t3_fn3	oldword	fmf	t2t3	chosesame	0	729.034645
version4	14	0	2	chuang_t1_fn3	chuang_t1_fn1	chuang_t2_fn2	oldword	fff	t1t2	chosediff	1	2686.858854
version4	14	0	1	qian_t1_fn1	qian_t1_fn2	qian_t2_mn2	oldword	ffm	t1t2	chosediff	1	5851.131737
version4	14	0	1	xue_t1_fn1	xue_t1_fn3	xue_t3_mn2	oldword	ffm	t1t3	chosediff	1	1159.011976
version4	14	0	1	yan_t3_fn3	yan_t3_fn2	yan_t4_mn2	oldword	ffm	t3t4	chosesame	0	2197.444825
version4	14	0	1	shu_t1_fn1	shu_t1_mn2	shu_t3_fn3	oldword	fmf	t1t3	chosesame	0	4407.8071
version4	14	0	1	hu_t3_fn3	hu_t3_mn2	hu_t2_fn1	newword	fmf	t3t2	chosediff	1	1961.434132
version4	14	0	1	mi_t4_fn3	mi_t4_mn2	mi_t3_fn2	oldword	fmf	t4t3	chosediff	1	893.1698033
version4	14	0	1	dao_t4_fn2	dao_t4_mn2	dao_t3_fn1	newword	fmf	t4t3	chosediff	1	4637.846022
version4	14	0	1	di_t2_fn1	di_t2_fn2	di_t4_fn3	oldword	fff	t2t4	chosediff	1	2981.276305
version4	14	0	1	deng_t4_fn3	deng_t4_fn2	deng_t1_fn1	newword	fff	t4t1	chosesame	0	5417.75663
version4	14	0	1	ku_t1_fn2	ku_t1_mn2	ku_t4_fn1	newword	fmf	t1t4	chosediff	1	4384.058169
version4	14	0	1	tuo_t2_fn1	tuo_t2_mn2	tuo_t1_fn2	newword	fmf	t2t1	chosesame	0	1629.437981
version4	14	0	1	zhen_t3_fn1	zhen_t3_fn2	zhen_t1_mn2	newword	ffm	t3t1	chosediff	1	724.9987169
version4	14	0	1	she_t2_fn2	she_t2_mn2	she_t4_fn1	newword	fmf	t2t4	chosediff	1	642.8798118
version4	14	0	1	mao_t2_fn2	mao_t2_mn2	mao_t1_fn3	oldword	fmf	t2t1	chosediff	1	393.5337896
version4	14	0	1	wa_t2_fn2	wa_t2_fn1	wa_t4_mn2	newword	ffm	t2t4	chosediff	1	475.2266895
version4	14	0	1	yan_t4_fn3	yan_t4_fn2	yan_t3_mn2	oldword	ffm	t4t3	chosediff	1	863.280154
version4	14	0	1	bao_t3_fn3	bao_t3_fn1	bao_t4_fn2	newword	fff	t3t4	chosediff	1	1949.171942
version4	14	0	1	yun_t4_fn1	yun_t4_fn3	yun_t2_mn2	oldword	ffm	t4t2	chosesame	0	1531.574423
version4	14	0	1	dan_t3_fn1	dan_t3_fn2	dan_t4_fn3	oldword	fff	t3t4	chosediff	1	431.5124038
version4	14	0	1	chuang_t2_fn3	chuang_t2_fn1	chuang_t1_fn2	oldword	fff	t2t1	chosediff	1	717.2609068
version4	14	0	1	mo_t4_fn1	mo_t4_fn2	mo_t2_fn3	newword	fff	t4t2	chosediff	1	3445.581694
version4	14	0	1	zhu_t1_fn3	zhu_t1_fn2	zhu_t4_mn2	oldword	ffm	t1t4	chosediff	1	835.7309666
version4	14	0	1	xie_t4_fn1	xie_t4_mn2	xie_t2_fn3	oldword	fmf	t4t2	chosediff	1	884.7331052
version4	14	0	1	shi_t1_fn3	shi_t1_fn2	shi_t2_fn1	newword	fff	t1t2	chosediff	1	903.0628743
version4	14	0	1	wa_t4_fn3	wa_t4_fn1	wa_t2_mn2	newword	ffm	t4t2	chosediff	1	745.4854577
version4	14	0	1	mo_t2_fn3	mo_t2_fn1	mo_t4_fn2	newword	fff	t2t4	chosesame	0	3909.869547
version4	14	0	1	dan_t4_fn1	dan_t4_fn2	dan_t3_fn3	oldword	fff	t4t3	chosediff	1	2599.591531
version4	14	0	1	xie_t2_fn3	xie_t2_mn2	xie_t4_fn2	oldword	fmf	t2t4	chosediff	1	431.5560308
version4	14	0	1	ba_t4_fn3	ba_t4_fn1	ba_t1_fn2	oldword	fff	t4t1	chosesame	0	2647.979042
version4	14	0	1	zhen_t1_fn3	zhen_t1_fn1	zhen_t3_mn2	newword	ffm	t1t3	chosediff	1	4485.664671
version4	14	0	1	xue_t3_fn2	xue_t3_fn3	xue_t1_mn2	oldword	ffm	t3t1	chosesame	0	1787.334046
version4	14	0	1	tuo_t1_fn1	tuo_t1_mn2	tuo_t2_fn2	newword	fmf	t1t2	chosediff	1	1393.171086
version4	14	0	1	qian_t2_fn1	qian_t2_fn2	qian_t1_mn2	oldword	ffm	t2t1	chosediff	1	480.8913601
version4	14	0	1	xiang_t4_fn1	xiang_t4_fn2	xiang_t1_mn2	newword	ffm	t4t1	chosediff	1	1471.731822
version4	14	0	1	shu_t3_fn2	shu_t3_mn2	shu_t1_fn3	oldword	fmf	t3t1	chosediff	1	233.3973482
version4	14	0	1	bi_t3_fn3	bi_t3_fn2	bi_t2_fn1	oldword	fff	t3t2	chosediff	1	705.1826347
version4	14	0	1	wan_t2_fn1	wan_t2_mn2	wan_t3_fn3	oldword	fmf	t2t3	chosesame	0	941.670231
version4	14	0	1	fang_t2_fn2	fang_t2_fn3	fang_t1_mn2	newword	ffm	t2t1	chosediff	1	327.3473054
version4	14	0	1	deng_t1_fn3	deng_t1_fn1	deng_t4_fn2	newword	fff	t1t4	chosediff	1	857.4662104
version4	14	0	1	ku_t4_fn1	ku_t4_mn2	ku_t1_fn2	newword	fmf	t4t1	chosediff	1	607.6142002
version4	14	0	1	hu_t2_fn3	hu_t2_mn2	hu_t3_fn1	newword	fmf	t2t3	chosediff	1	645.2305389
version4	14	0	1	jiao_t1_fn3	jiao_t1_fn2	jiao_t3_fn1	oldword	fff	t1t3	chosediff	1	854.9764756
version4	14	0	1	niu_t2_fn1	niu_t2_fn3	niu_t3_mn2	oldword	ffm	t2t3	chosediff	1	791.2681779
version4	14	0	1	shi_t2_fn3	shi_t2_fn2	shi_t1_fn1	newword	fff	t2t1	chosediff	1	891.2686056
version4	14	0	1	yun_t2_fn3	yun_t2_fn2	yun_t4_mn2	oldword	ffm	t2t4	chosediff	1	377.0923867
version4	14	0	1	mao_t1_fn2	mao_t1_mn2	mao_t2_fn3	oldword	fmf	t1t2	chosediff	1	1119.308383
version4	14	0	1	di_t4_fn3	di_t4_fn2	di_t2_fn1	oldword	fff	t4t2	chosediff	1	1689.443114
version4	14	0	1	ma_t3_fn1	ma_t3_mn2	ma_t1_fn2	newword	fmf	t3t1	chosediff	1	1067.049615
version4	14	0	1	ma_t1_fn3	ma_t1_mn2	ma_t3_fn1	newword	fmf	t1t3	chosediff	1	2805.359709
version4	14	0	1	bao_t4_fn3	bao_t4_fn1	bao_t3_fn2	newword	fff	t4t3	chosediff	1	604.8062447
version4	14	0	1	gui_t3_fn3	gui_t3_fn2	gui_t1_fn1	newword	fff	t3t1	chosediff	1	572.9982891
version4	14	0	1	jian_t3_fn2	jian_t3_fn1	jian_t4_mn2	newword	ffm	t3t4	chosediff	1	572.716852
version4	14	0	1	dao_t3_fn2	dao_t3_mn2	dao_t4_fn1	newword	fmf	t3t4	chosediff	1	543.3023952
version4	14	0	1	yu_t3_fn3	yu_t3_fn1	yu_t2_mn2	newword	ffm	t3t2	chosediff	1	2613.318648
version4	14	0	1	yu_t2_fn3	yu_t2_fn1	yu_t3_mn2	newword	ffm	t2t3	chosesame	0	2799.494867
version4	14	0	1	she_t4_fn3	she_t4_mn2	she_t2_fn1	newword	fmf	t4t2	chosediff	1	839.1800684
version4	14	0	1	jiao_t3_fn3	jiao_t3_fn1	jiao_t1_fn2	oldword	fff	t3t1	chosediff	1	1447.319076
version4	14	0	1	wan_t3_fn1	wan_t3_mn2	wan_t2_fn3	oldword	fmf	t3t2	chosesame	0	1221.02438
version4	14	0	1	chi_t2_fn1	chi_t2_fn2	chi_t3_fn3	newword	fff	t2t3	chosediff	1	740.9846022
version4	14	0	1	hua_t1_fn3	hua_t1_mn2	hua_t4_fn2	oldword	fmf	t1t4	chosesame	0	1981.405475
version4	14	0	1	gui_t1_fn1	gui_t1_fn2	gui_t3_fn3	newword	fff	t1t3	chosediff	1	1141.187767
version4	14	0	1	jian_t4_fn2	jian_t4_fn1	jian_t3_mn2	newword	ffm	t4t3	chosediff	1	816.8096664
version4	14	0	1	chi_t3_fn1	chi_t3_fn2	chi_t2_fn3	newword	fff	t3t2	chosesame	0	747.0641574
version4	14	0	1	mi_t3_fn3	mi_t3_mn2	mi_t4_fn2	oldword	fmf	t3t4	chosediff	1	731.2639008
version4	14	0	1	hua_t4_fn2	hua_t4_mn2	hua_t1_fn3	oldword	fmf	t4t1	chosesame	0	2173.32592
version4	14	0	1	fang_t1_fn2	fang_t1_fn3	fang_t2_mn2	newword	ffm	t1t2	chosediff	1	901.5795552
version4	14	0	1	xiang_t1_fn2	xiang_t1_fn1	xiang_t4_mn2	newword	ffm	t1t4	chosediff	1	1431.597519
version4	14	0	1	zhu_t4_fn2	zhu_t4_fn3	zhu_t1_mn2	oldword	ffm	t4t1	chosesame	0	2723.624465
version4	14	0	1	niu_t3_fn1	niu_t3_fn3	niu_t2_mn2	oldword	ffm	t3t2	chosesame	0	998.9923011
version4	14	0	1	ba_t1_fn1	ba_t1_fn2	ba_t4_fn3	oldword	fff	t1t4	chosediff	1	1313.641574
version4	14	0	1	bi_t2_fn3	bi_t2_fn2	bi_t3_fn1	oldword	fff	t2t3	chosediff	1	853.3400342
version4	14	0	1	fang_t1_fn2	fang_t1_fn3	fang_t2_mn2	newword	ffm	t1t2	chosediff	1	778.974337
version4	14	0	2	deng_t1_fn3	deng_t1_fn1	deng_t4_fn2	newword	fff	t1t4	chosediff	1	1230.314371
version4	14	0	2	tuo_t2_fn1	tuo_t2_mn2	tuo_t1_fn2	newword	fmf	t2t1	chosediff	1	1347.118477
version4	14	0	2	ku_t4_fn1	ku_t4_mn2	ku_t1_fn2	newword	fmf	t4t1	chosediff	1	639.6736527
version4	14	0	2	jian_t3_fn2	jian_t3_fn1	jian_t4_mn2	newword	ffm	t3t4	chosediff	1	775.9063302
version4	14	0	2	bao_t3_fn3	bao_t3_fn1	bao_t4_fn2	newword	fff	t3t4	chosediff	1	1162.541916
version4	14	0	2	di_t2_fn1	di_t2_fn2	di_t4_fn3	oldword	fff	t2t4	chosediff	1	800.0021386
version4	14	0	2	qian_t2_fn1	qian_t2_fn2	qian_t1_mn2	oldword	ffm	t2t1	chosesame	0	1182.51497
version4	14	0	2	shu_t1_fn1	shu_t1_mn2	shu_t3_fn3	oldword	fmf	t1t3	chosediff	1	1456.652695
version4	14	0	2	deng_t4_fn3	deng_t4_fn2	deng_t1_fn1	newword	fff	t4t1	chosediff	1	1844.455945
version4	14	0	2	hu_t3_fn3	hu_t3_mn2	hu_t2_fn1	newword	fmf	t3t2	chosediff	1	2216.196749
version4	14	0	2	zhen_t3_fn1	zhen_t3_fn2	zhen_t1_mn2	newword	ffm	t3t1	chosediff	1	698.5158255
version4	14	0	2	hua_t1_fn3	hua_t1_mn2	hua_t4_fn2	oldword	fmf	t1t4	chosediff	1	464.20787
version4	14	0	2	mi_t3_fn3	mi_t3_mn2	mi_t4_fn2	oldword	fmf	t3t4	chosediff	1	1024.435415
version4	14	0	2	tuo_t1_fn1	tuo_t1_mn2	tuo_t2_fn2	newword	fmf	t1t2	chosesame	0	1878.703165
version4	14	0	2	fang_t2_fn2	fang_t2_fn3	fang_t1_mn2	newword	ffm	t2t1	chosediff	1	579.8772455
version4	14	0	2	gui_t3_fn3	gui_t3_fn2	gui_t1_fn1	newword	fff	t3t1	chosediff	1	864.402053
version4	14	0	2	yu_t3_fn3	yu_t3_fn1	yu_t2_mn2	newword	ffm	t3t2	chosesame	0	536.2925577
version4	14	0	2	niu_t3_fn1	niu_t3_fn3	niu_t2_mn2	oldword	ffm	t3t2	chosesame	0	658.0440547
version4	14	0	2	mi_t4_fn3	mi_t4_mn2	mi_t3_fn2	oldword	fmf	t4t3	chosediff	1	920.4786142
version4	14	0	2	wa_t2_fn2	wa_t2_fn1	wa_t4_mn2	newword	ffm	t2t4	chosediff	1	762.4640719
version4	14	0	2	gui_t1_fn1	gui_t1_fn2	gui_t3_fn3	newword	fff	t1t3	chosediff	1	1206.472626
version4	14	0	2	mo_t2_fn3	mo_t2_fn1	mo_t4_fn2	newword	fff	t2t4	chosediff	1	991.9640719
version4	14	0	2	hua_t4_fn2	hua_t4_mn2	hua_t1_fn3	oldword	fmf	t4t1	chosediff	1	534.2566296
version4	14	0	2	xue_t3_fn2	xue_t3_fn3	xue_t1_mn2	oldword	ffm	t3t1	chosesame	0	378.3708298
version4	14	0	2	xie_t2_fn3	xie_t2_mn2	xie_t4_fn2	oldword	fmf	t2t4	chosediff	1	1094.227117
version4	14	0	2	zhen_t1_fn3	zhen_t1_fn1	zhen_t3_mn2	newword	ffm	t1t3	chosediff	1	890.2968349
version4	14	0	2	bao_t4_fn3	bao_t4_fn1	bao_t3_fn2	newword	fff	t4t3	chosediff	1	2310.455518
version4	14	0	2	ba_t1_fn1	ba_t1_fn2	ba_t4_fn3	oldword	fff	t1t4	chosesame	0	1417.948674
version4	14	0	2	dan_t3_fn1	dan_t3_fn2	dan_t4_fn3	oldword	fff	t3t4	chosediff	1	607.9033362
version4	14	0	2	xue_t1_fn1	xue_t1_fn3	xue_t3_mn2	oldword	ffm	t1t3	chosediff	1	2003.931565
version4	14	0	2	dao_t4_fn2	dao_t4_mn2	dao_t3_fn1	newword	fmf	t4t3	chosediff	1	2054.350727
version4	14	0	2	yu_t2_fn3	yu_t2_fn1	yu_t3_mn2	newword	ffm	t2t3	chosediff	1	496.0479042
version4	14	0	2	mo_t4_fn1	mo_t4_fn2	mo_t2_fn3	newword	fff	t4t2	chosediff	1	621.9863131
version4	14	0	2	chi_t3_fn1	chi_t3_fn2	chi_t2_fn3	newword	fff	t3t2	chosediff	1	1988.056886
version4	14	0	2	niu_t2_fn1	niu_t2_fn3	niu_t3_mn2	oldword	ffm	t2t3	chosediff	1	1051.815654
version4	14	0	2	she_t4_fn3	she_t4_mn2	she_t2_fn1	newword	fmf	t4t2	chosediff	1	644.0560308
version4	14	0	2	di_t4_fn3	di_t4_fn2	di_t2_fn1	oldword	fff	t4t2	chosediff	1	844.2031651
version4	14	0	2	qian_t1_fn1	qian_t1_fn2	qian_t2_mn2	oldword	ffm	t1t2	chosediff	1	1428.255346
version4	14	0	2	shi_t2_fn3	shi_t2_fn2	shi_t1_fn1	newword	fff	t2t1	chosesame	0	3272.646279
version4	14	0	2	dao_t3_fn2	dao_t3_mn2	dao_t4_fn1	newword	fmf	t3t4	chosediff	1	791.9106074
version4	14	0	2	jian_t4_fn2	jian_t4_fn1	jian_t3_mn2	newword	ffm	t4t3	chosediff	1	625.7664671
version4	14	0	2	zhu_t4_fn2	zhu_t4_fn3	zhu_t1_mn2	oldword	ffm	t4t1	chosediff	1	1144.035073
version4	14	0	2	mao_t2_fn2	mao_t2_mn2	mao_t1_fn3	oldword	fmf	t2t1	chosediff	1	996.078272
version4	14	0	2	chi_t2_fn1	chi_t2_fn2	chi_t3_fn3	newword	fff	t2t3	chosesame	0	1551.897348
version4	14	0	2	bi_t2_fn3	bi_t2_fn2	bi_t3_fn1	oldword	fff	t2t3	chosesame	0	2856.718991
version4	14	0	2	shu_t3_fn2	shu_t3_mn2	shu_t1_fn3	oldword	fmf	t3t1	chosediff	1	540.0560308
version4	14	0	2	jiao_t1_fn3	jiao_t1_fn2	jiao_t3_fn1	oldword	fff	t1t3	chosediff	1	2388.766039
version4	14	0	2	xiang_t1_fn2	xiang_t1_fn1	xiang_t4_mn2	newword	ffm	t1t4	chosediff	1	1092.349016
version4	14	0	2	yun_t4_fn1	yun_t4_fn3	yun_t2_mn2	oldword	ffm	t4t2	chosesame	0	701.7579127
version4	14	0	2	wan_t3_fn1	wan_t3_mn2	wan_t2_fn3	oldword	fmf	t3t2	chosediff	1	898.4097519
version4	14	0	2	yan_t4_fn3	yan_t4_fn2	yan_t3_mn2	oldword	ffm	t4t3	chosediff	1	559.7536356
version4	14	0	2	wan_t2_fn1	wan_t2_mn2	wan_t3_fn3	oldword	fmf	t2t3	chosesame	0	992.1804962
version4	14	0	2	mao_t1_fn2	mao_t1_mn2	mao_t2_fn3	oldword	fmf	t1t2	chosediff	1	670.2100086
version4	14	0	2	ku_t1_fn2	ku_t1_mn2	ku_t4_fn1	newword	fmf	t1t4	chosediff	1	1064.565868
[truncated: 6,641 more rows]
