# Supplementary material for: The effects of high versus low talker variability and individual aptitude on phonetic training of Mandarin lexical tones
Source: PeerJ. 2019 Aug 9;7:e7191. doi: 10.7717/peerj.7191 (PMC6690337; doi:10.7717/peerj.7191)
Supplement: Supplemental Information 11 [file peerj-07-7191-s011.csv]

assigned number	subject	session	pinyin_correct	tone_correct	wordtype	pinyin	tone	rating	tone_score	pinyin_score	reference	pinyin_rater1	tone_rater1	rating_rater1	tone_score_rater1	pinyin_score_rater1	condition
1	11	pretest	tuo	2	trained	tuo	2	6	1	1	11pretesttuo2	tuo	2	4	1	1	1
2	24	posttest	bi	2	untrained	bi	4	3	0	1	24posttestbi2	di	2	6	1	0	0
3	19	picturenaming	di	2		di	2	5	1	1	19picturenamingdi2	di	2	6	1	1	1
4	56	posttest	yun	4	untrained	yun	4	6	1	1	56posttestyun4	yun	4	5	1	1	2
5	52	pretest	chi	2	trained	chi	2	4	1	1	52pretestchi2	chi	2	6	1	1	2
6	31	picturenaming	xie	2		qian	2	6	1	0	31picturenamingxie2	xie	2	4	1	1	1
7	19	pretest	hua	4	untrained	hua	4	6	1	1	19pretesthua4	hua	4	6	1	1	1
8	24	posttest	chuang	2	untrained	chuang	2	6	1	1	24posttestchuang2	chuang	2	5	1	1	0
9	37	posttest	zhu	4	untrained	zhu	4	4	1	1	37posttestzhu4	zhu	4	5	1	1	1
10	56	pretest	dao	3	trained	dao	2	6	0	1	56pretestdao3	dao	3	3	1	1	2
11	24	picturenaming	zhu	4		zhu	4	6	1	1	24picturenamingzhu4	zhu	4	6	1	1	0
12	49	posttest	wan	2	untrained	wan	2	7	1	1	49posttestwan2	wan	2	6	1	1	2
13	34	pretest	bi	2	untrained	bi	2	6	1	1	34pretestbi2	bi	2	6	1	1	0
14	39	picturenaming	yan	4		yan	1	7	0	1	39picturenamingyan4	yan	1	7	0	1	1
15	56	picturenaming	zhu	1		zhu	1	7	1	1	56picturenamingzhu1	zhu	1	6	1	1	2
16	22	posttest	di	4	untrained	di	4	6	1	1	22posttestdi4	di	4	6	1	1	0
17	45	picturenaming	yun	4		yun	2	3	0	1	45picturenamingyun4	yun	2	5	0	1	2
18	47	posttest	niu	3	untrained	niu	2	2	0	1	47posttestniu3	niu	3	4	1	1	2
19	37	pretest	ba	1	untrained	ba	1	7	1	1	37pretestba1	ba	1	5	1	1	1
20	14	posttest	dan	4	untrained	dan	4	5	1	1	14posttestdan4	dan	4	6	1	1	0
21	5	pretest	dao	3	trained	dao	3	4	1	1	5pretestdao3	dao	3	5	1	1	1
22	25	posttest	niu	2	untrained	niu	2	6	1	1	25posttestniu2	niu	2	5	1	1	1
23	39	posttest	ba	1	untrained	ba	1	5	1	1	39posttestba1	ba	1	5	1	1	1
24	6	posttest	xie	4	untrained	sie	4	5	1	0	6posttestxie4	xie	4	5	1	1	0
25	58	posttest	di	4	untrained	di	4	6	1	1	58posttestdi4	di	4	5	1	1	2
26	13	posttest	hua	1	untrained	kua	1	3	1	0	13posttesthua1	hua	1	5	1	1	1
27	42	pretest	jian	4	trained	jian	4	7	1	1	42pretestjian4	jian	4	6	1	1	2
28	22	pretest	dan	3	untrained	tan	2	6	0	0	22pretestdan3	tan	2	4	0	0	0
29	33	posttest	wan	3	untrained	wan	3	6	1	1	33posttestwan3	wan	3	4	1	1	1
30	33	picturenaming	yan	3		yan	3	5	1	1	33picturenamingyan3	yan	3	5	1	1	1
31	29	pretest	fang	2	trained	fang	2	3	1	1	29pretestfang2	fang	2	5	1	1	1
32	8	posttest	fang	1	trained	feng	2	4	0	0	8posttestfang1	fang	1	6	1	1	0
33	44	pretest	xiang	1	trained	xiao	3	3	0	0	44pretestxiang1	xiang	1	5	1	1	2
34	30	pretest	fang	2	trained	fang	2	6	1	1	30pretestfang2	fang	2	7	1	1	0
35	48	picturenaming	mi	4			0	1	0	0	48picturenamingmi4	0	0	0	0	0	2
36	46	pretest	ku	4	trained	ku	4	6	1	1	46pretestku4	hu	4	3	1	0	2
37	36	posttest	bao	3	trained	bao	2	7	0	1	36posttestbao3	bao	3	5	1	1	0
38	14	posttest	hu	2	trained	ku	3	5	0	0	14posttesthu2	hu	3	4	0	1	0
39	4	posttest	ma	3	trained	ma	3	7	1	1	4posttestma3	ma	3	5	1	1	0
40	9	picturenaming	bi	3		bei	2	5	0	0	9picturenamingbi3	bi	2	5	0	1	1
41	58	pretest	di	2	untrained	di	2	4	1	1	58pretestdi2	bi	2	6	1	0	2
42	16	pretest	di	2	untrained	di	2	5	1	1	16pretestdi2	di	2	5	1	1	0
43	5	posttest	wan	2	untrained	wan	2	4	1	1	5posttestwan2	wan	3	6	0	1	1
44	52	posttest	shi	1	trained	shi	1	5	1	1	52posttestshi1	shi	1	6	1	1	2
45	22	pretest	ku	1	trained	kou	3	3	0	0	22pretestku1	ku	2	3	0	1	0
46	49	pretest	she	2	trained	shi	3	4	0	0	49pretestshe2	xue	3	3	0	0	2
47	32	pretest	shu	1	untrained	shu	1	7	1	1	32pretestshu1	shu	1	7	1	1	0
48	m2	nativespeaker	hu	2		hu	3	7	0	1	m2nativespeakerhu2	hu	3	7	0	1
49	17	pretest	jian	3	trained	jian	3	5	1	1	17pretestjian3	jian	3	4	1	1	1
50	31	pretest	bi	3	untrained	wu	3	5	1	0	31pretestbi3	yu	3	5	1	0	1
51	42	posttest	fang	2	trained	feng	2	4	1	0	42posttestfang2	fang	2	5	1	1	2
52	41	picturenaming	jiao	1		juan	1	4	1	0	41picturenamingjiao1	jiao	1	6	1	1	2
53	47	picturenaming	jiao	1		jiao	1	6	1	1	47picturenamingjiao1	jiao	1	6	1	1	2
54	42	picturenaming	mi	4			0	1	0	0	42picturenamingmi4	mi	3	4	0	1	2
55	6	pretest	chi	3	trained	chi	3	6	1	1	6pretestchi3	xue	3	3	1	0	0
56	56	posttest	dan	4	untrained	deng	4	6	1	0	56posttestdan4	deng	4	5	1	0	2
57	39	picturenaming	mao	2		mao	1	6	0	1	39picturenamingmao2	mao	1	5	0	1	1
58	34	pretest	bao	3	trained	dao	3	6	1	0	34pretestbao3	dao	3	5	1	0	0
59	44	pretest	shi	1	trained	zhu	1	4	1	0	44pretestshi1	zhu	1	5	1	0	2
60	39	posttest	niu	2	untrained	niu	2	5	1	1	39posttestniu2	niu	2	6	1	1	1
61	38	pretest	xie	4	untrained	xie	4	7	1	1	38pretestxie4	xie	4	7	1	1	0
62	49	pretest	mao	2	untrained	mao	2	1	1	1	49pretestmao2	mao	2	5	1	1	2
63	58	posttest	chi	3	trained	shui	3	5	1	0	58posttestchi3	shun	3	4	1	0	2
64	21	picturenaming	shu	1		shi	1	4	1	0	21picturenamingshu1	xue	3	4	0	0	1
65	36	picturenaming	hua	4		huan	1	6	0	0	36picturenaminghua4	huan	1	5	0	0	0
66	3	posttest	di	4	untrained	di	4	7	1	1	3posttestdi4	di	4	5	1	1	1
67	17	pretest	jian	4	trained	jian	4	5	1	1	17pretestjian4	jian	4	3	1	1	1
68	18	picturenaming	mi	3		mi	3	6	1	1	18picturenamingmi3	mi	3	5	1	1	0
69	25	pretest	yu	2	trained	wu	2	4	1	0	25pretestyu2	wu	2	5	1	0	1
70	57	pretest	wan	3	untrained	ran	3	5	1	0	57pretestwan3	ran	3	6	1	0	2
71	37	posttest	jiao	3	untrained	qiao	2	5	0	0	37posttestjiao3	jiao	3	4	1	1	1
72	27	posttest	bi	2	untrained	bi	2	5	1	1	27posttestbi2	bi	2	5	1	1	1
73	28	picturenaming	xie	2		xiu	1	6	0	0	28picturenamingxie2	xiu	1	6	0	0	0
74	54	pretest	wan	3	untrained	wan	2	5	0	1	54pretestwan3	wan	2	5	0	1	2
75	29	posttest	chi	2	trained	shi	2	4	1	0	29posttestchi2	shi	2	5	1	0	1
76	46	picturenaming	xie	4		xuan	4	5	1	0	46picturenamingxie4	xue	4	3	1	0	2
77	35	pretest	yan	3	untrained	yan	3	6	1	1	35pretestyan3	yan	3	4	1	1	1
78	43	picturenaming	ba	4		ba	1	3	0	1	43picturenamingba4	ba	1	3	0	1	2
79	58	pretest	qian	2	untrained	cian	2	5	1	0	58pretestqian2	qian	2	5	1	1	2
80	m3	nativespeaker	ma	1		ma	1	7	1	1	m3nativespeakerma1	ma	1	7	1	1
81	59	posttest	zhen	3	trained	zhen	3	4	1	1	59posttestzhen3	zhen	3	6	1	1	2
82	m2	nativespeaker	xue	1		xue	1	6	1	1	m2nativespeakerxue1	xue	1	5	1	1
83	56	pretest	ma	1	trained	ma	1	6	1	1	56pretestma1	ma	1	5	1	1	2
84	21	pretest	she	4	trained	she	1	5	0	1	21pretestshe4	she	4	5	1	1	1
85	35	picturenaming	yun	2		wei	2	6	1	0	35picturenamingyun2	yun	2	6	1	1	1
86	44	picturenaming	yun	4		yun	1	5	0	1	44picturenamingyun4	yun	1	6	0	1	2
87	19	posttest	qian	1	untrained	tian	1	6	1	0	19posttestqian1	qian	1	5	1	1	1
88	60	posttest	wan	3	untrained	wan	3	6	1	1	60posttestwan3	wan	3	4	1	1	2
89	7	pretest	di	2	untrained	di	2	6	1	1	7pretestdi2	di	2	6	1	1	1
90	25	picturenaming	mao	2		mao	1	6	0	1	25picturenamingmao2	mao	1	4	0	1	1
91	14	pretest	qian	1	untrained	tian	1	4	1	0	14pretestqian1	tian	1	3	1	0	0
92	16	picturenaming	yan	4		yan	4	5	1	1	16picturenamingyan4	yan	4	6	1	1	0
93	32	posttest	qian	1	untrained	xian	1	5	1	0	32posttestqian1	xian	1	6	1	0	0
94	42	posttest	zhu	1	untrained	chi	1	4	1	0	42posttestzhu1	zhu	1	6	1	1	2
95	18	pretest	shu	3	untrained	shu	2	4	0	1	18pretestshu3	shu	3	6	1	1	0
96	60	pretest	hu	3	trained	hu	3	3	1	1	60pretesthu3	hu	3	5	1	1	2
97	57	posttest	xiang	1	trained	xiang	1	7	1	1	57posttestxiang1	xiang	1	5	1	1	2
98	25	pretest	ma	1	trained		0	1	0	0	25pretestma1	0	0	0	0	0	1
99	11	posttest	jiao	1	untrained	zhao	1	4	1	0	11posttestjiao1	jiao	1	5	1	1	1
100	1	picturenaming	hua	4		flao	2	5	0	0	1picturenaminghua4	lao	2	5	0	0	1
101	f3	nativespeaker	dao	3		dao	3	7	1	1	f3nativespeakerdao3	dao	3	6	1	1
102	48	picturenaming	dan	4			0	1	0	0	48picturenamingdan4	0	0	0	0	0	2
103	59	pretest	tuo	1	trained	tuo	1	7	1	1	59pretesttuo1	tuo	1	4	1	1	2
104	51	picturenaming	wan	3		wan	2	5	0	1	51picturenamingwan3	wan	2	4	0	1	2
105	3	pretest	hu	3	trained	hong	2	5	0	0	3pretesthu3	hu	2	2	0	1	1
106	20	posttest	zhen	3	trained	zun	2	5	0	0	20posttestzhen3	zhen	3	4	1	1	0
107	54	picturenaming	bi	3		yi	4	7	0	0	54picturenamingbi3	bi	4	5	0	1	2
108	25	posttest	yun	4	untrained	yun	4	7	1	1	25posttestyun4	wen	1	5	0	0	1
109	8	picturenaming	xie	4		ju	4	4	1	0	8picturenamingxie4	zhu	4	5	1	0	0
110	17	pretest	mi	4	untrained	li	4	7	1	0	17pretestmi4	li	4	5	1	0	1
111	5	pretest	chi	3	trained	zhi	3	7	1	0	5pretestchi3	ju	3	3	1	0	1
112	53	picturenaming	di	2		bi	2	6	1	0	53picturenamingdi2	bi	2	5	1	0	2
113	46	pretest	dao	4	trained	dao	4	7	1	1	46pretestdao4	dao	4	6	1	1	2
114	39	picturenaming	jiao	3		she	2	4	0	0	39picturenamingjiao3	shi	2	4	0	0	1
115	22	posttest	bao	3	trained	bao	2	6	0	1	22posttestbao3	bao	3	5	1	1	0
116	12	posttest	hua	1	untrained	kua	1	6	1	0	12posttesthua1	hua	1	4	1	1	0
117	23	pretest	jian	3	trained		0	1	0	0	23pretestjian3	jian	3	6	1	1	1
118	39	posttest	tuo	1	trained	tuo	1	6	1	1	39posttesttuo1	tuo	1	5	1	1	1
119	42	posttest	dan	4	untrained	em	4	5	1	0	42posttestdan4	deng	4	5	1	0	2
120	31	posttest	she	2	trained	shou	3	7	0	0	31posttestshe2	she	2	6	1	1	1
121	59	posttest	zhu	4	untrained	zhu	4	6	1	1	59posttestzhu4	zhu	4	6	1	1	2
122	40	picturenaming	di	2		wu	1	6	0	0	40picturenamingdi2	mi	1	5	0	0	0
123	8	picturenaming	jiao	3			0	1	0	0	8picturenamingjiao3	ziao	3	2	1	0	0
124	42	posttest	hu	2	trained	hu	2	5	1	1	42posttesthu2	di	2	6	1	0	2
125	21	pretest	yun	4	untrained	nin	2	6	0	0	21pretestyun4	yun	2	5	0	1	1
126	6	pretest	tuo	1	trained	tuo	1	6	1	1	6pretesttuo1	tuo	1	6	1	1	0
127	26	posttest	jiao	1	untrained	jiao	1	6	1	1	26posttestjiao1	qiao	1	5	1	0	0
128	6	pretest	wa	4	trained	mua	4	6	1	0	6pretestwa4	wa	4	5	1	1	0
129	14	picturenaming	ba	4		ba	4	7	1	1	14picturenamingba4	ba	4	7	1	1	0
130	31	picturenaming	mi	3		mi	2	6	0	1	31picturenamingmi3	mi	3	5	1	1	1
131	41	picturenaming	wan	3			0	1	0	0	41picturenamingwan3	wan	2	5	0	1	2
132	13	posttest	chuang	1	untrained	chuang	1	6	1	1	13posttestchuang1	chuang	1	4	1	1	1
133	2	pretest	shi	2	trained	shi	2	6	1	1	2pretestshi2	shi	2	5	1	1	0
134	38	pretest	gui	3	trained	gui	3	7	1	1	38pretestgui3	gui	3	6	1	1	0
135	53	pretest	zhu	1	untrained	chu	1	6	1	0	53pretestzhu1	zhu	1	5	1	1	2
136	21	picturenaming	niu	2		ye	1	6	0	0	21picturenamingniu2	xue	1	5	0	0	1
137	7	posttest	hua	1	untrained	hua	1	7	1	1	7posttesthua1	hua	1	7	1	1	1
138	60	posttest	deng	1	trained	deng	1	5	1	1	60posttestdeng1	deng	1	6	1	1	2
139	19	posttest	xiang	1	trained	xiang	1	6	1	1	19posttestxiang1	xiang	1	6	1	1	1
140	56	picturenaming	xie	2		xie	2	7	1	1	56picturenamingxie2	xie	2	5	1	1	2
141	8	picturenaming	niu	3		niao	3	2	1	0	8picturenamingniu3	yang	4	1	0	0	0
142	11	posttest	yun	2	untrained	yun	2	6	1	1	11posttestyun2	yun	2	6	1	1	1
143	46	pretest	wan	2	untrained	wan	2	6	1	1	46pretestwan2	wan	2	6	1	1	2
144	14	posttest	zhu	4	untrained	chu	4	6	1	0	14posttestzhu4	zhu	4	6	1	1	0
145	57	posttest	gui	3	trained	gui	3	6	1	1	57posttestgui3	gui	3	5	1	1	2
146	11	picturenaming	chuang	1			0	1	0	0	11picturenamingchuang1	0	0	0	0	0	1
147	3	posttest	she	4	trained	shou	4	5	1	0	3posttestshe4	shuo	4	6	1	0	1
148	27	posttest	wa	4	trained	kua	4	7	1	0	27posttestwa4	hua	4	5	1	0	1
149	6	posttest	ba	4	untrained	ba	4	7	1	1	6posttestba4	ba	4	6	1	1	0
150	23	posttest	mao	2	untrained	mao	2	5	1	1	23posttestmao2	mao	3	2	0	1	1
151	51	picturenaming	shu	1		shu	1	7	1	1	51picturenamingshu1	shu	1	6	1	1	2
152	16	pretest	chuang	1	untrained	chuang	1	7	1	1	16pretestchuang1	chuang	1	5	1	1	0
153	14	posttest	gui	3	trained	gui	3	5	1	1	14posttestgui3	gui	3	5	1	1	0
154	17	picturenaming	wan	3		yuang	1	6	0	0	17picturenamingwan3	yuan	1	5	0	0	1
155	35	posttest	mo	2	trained	mo	2	6	1	1	35posttestmo2	mo	2	6	1	1	1
156	21	picturenaming	xue	3		shi	2	4	0	0	21picturenamingxue3	shi	2	2	0	0	1
157	58	picturenaming	jiao	3		di	1	6	0	0	58picturenamingjiao3	dian	3	3	1	0	2
158	36	posttest	wan	3	untrained	wang	3	7	1	0	36posttestwan3	wan	3	6	1	1	0
159	10	pretest	dao	3	trained	dou	3	3	1	0	10pretestdao3	duo	2	2	0	0	0
160	14	picturenaming	wan	3		wai	3	6	1	0	14picturenamingwan3	wan	3	6	1	1	0
161	20	posttest	hua	4	untrained	hua	4	7	1	1	20posttesthua4	hua	4	6	1	1	0
162	42	pretest	hu	3	trained	ku	3	2	1	0	42pretesthu3	ku	2	5	0	0	2
163	15	pretest	fang	2	trained	fang	2	6	1	1	15pretestfang2	fang	2	5	1	1	1
164	32	picturenaming	yan	4		yan	1	7	0	1	32picturenamingyan4	yan	1	5	0	1	0
165	f1	nativespeaker	bi	2		bi	2	7	1	1	f1nativespeakerbi2	bi	2	7	1	1
166	34	picturenaming	yan	4		yan	2	7	0	1	34picturenamingyan4	yan	3	5	0	1	0
167	52	pretest	ba	4	untrained	ba	4	7	1	1	52pretestba4	ba	4	6	1	1	2
168	f1	nativespeaker	tuo	1		tuo	1	7	1	1	f1nativespeakertuo1	tuo	1	7	1	1
169	22	posttest	gui	3	trained	gui	3	4	1	1	22posttestgui3	gui	3	5	1	1	0
170	41	picturenaming	di	2		di	2	3	1	1	41picturenamingdi2	di	2	6	1	1	2
171	44	posttest	yun	2	untrained	wun	2	5	1	0	44posttestyun2	yun	3	4	0	1	2
172	8	picturenaming	mao	2		hua	1	5	0	0	8picturenamingmao2	ma	1	3	0	0	0
173	49	pretest	niu	2	untrained	niu	2	2	1	1	49pretestniu2	niu	1	6	0	1	2
174	f1	nativespeaker	wa	2		wa	2	7	1	1	f1nativespeakerwa2	wa	2	6	1	1
175	35	posttest	mao	1	untrained	mao	1	6	1	1	35posttestmao1	mao	1	4	1	1	1
176	51	pretest	gui	3	trained	gui	3	5	1	1	51pretestgui3	gui	3	3	1	1	2
177	13	posttest	xie	4	untrained	xie	4	6	1	1	13posttestxie4	xie	4	5	1	1	1
178	39	picturenaming	chuang	1		jiao	1	7	1	0	39picturenamingchuang1	jiao	1	6	1	0	1
179	15	pretest	xiang	4	trained	xiang	4	6	1	1	15pretestxiang4	xiang	4	3	1	1	1
180	f2	nativespeaker	xiang	4		xiang	4	7	1	1	f2nativespeakerxiang4	xiang	4	7	1	1
181	24	posttest	she	2	trained	she	2	7	1	1	24posttestshe2	she	2	3	1	1	0
182	32	pretest	chi	3	trained	shi	2	3	0	0	32pretestchi3	chi	3	7	1	1	0
183	2	posttest	gui	3	trained	gui	2	6	0	1	2posttestgui3	gui	3	6	1	1	0
184	7	picturenaming	di	4		di	4	5	1	1	7picturenamingdi4	di	2	6	0	1	1
185	5	picturenaming	niu	3		niu	2	2	0	1	5picturenamingniu3	niu	3	3	1	1	1
186	8	pretest	yan	3	untrained	gian	2	5	0	0	8pretestyan3	yan	2	5	0	1	0
187	22	pretest	tuo	2	trained	tua	2	5	1	0	22pretesttuo2	tuo	2	5	1	1	0
188	11	pretest	shi	2	trained	xue	3	5	0	0	11pretestshi2	shi	2	6	1	1	1
189	18	posttest	bi	3	untrained	bi	2	6	0	1	18posttestbi3	bi	2	6	0	1	0
190	30	posttest	shu	3	untrained	shu	3	6	1	1	30posttestshu3	shu	3	5	1	1	0
191	46	pretest	deng	1	trained	deng	1	7	1	1	46pretestdeng1	deng	1	6	1	1	2
192	42	posttest	wan	3	untrained	wan	3	6	1	1	42posttestwan3	wan	3	3	1	1	2
193	56	posttest	dao	4	trained	dao	4	7	1	1	56posttestdao4	dao	4	5	1	1	2
194	9	pretest	ma	3	trained	mo	3	5	1	0	9pretestma3	ma	3	2	1	1	1
195	38	pretest	hua	1	untrained	hua	1	6	1	1	38pretesthua1	hua	1	6	1	1	0
196	1	pretest	jiao	3	untrained	qiao	2	5	0	0	1pretestjiao3	qiao	2	5	0	0	1
197	f2	nativespeaker	ku	4		ku	4	3	1	1	f2nativespeakerku4	ku	4	7	1	1
198	16	pretest	zhen	3	trained	qiu	2	5	0	0	16pretestzhen3	zhen	3	3	1	1	0
199	53	pretest	shi	1	trained	shi	1	6	1	1	53pretestshi1	shi	1	5	1	1	2
200	52	picturenaming	mao	1		mao	1	6	1	1	52picturenamingmao1	mao	1	5	1	1	2
201	11	posttest	shu	3	untrained	shu	3	5	1	1	11posttestshu3	shu	3	6	1	1	1
202	44	pretest	wan	3	untrained	wan	4	4	0	1	44pretestwan3	wan	4	6	0	1	2
203	20	pretest	mo	2	trained	mo	2	6	1	1	20pretestmo2	mo	2	4	1	1	0
204	25	posttest	shu	1	untrained	shu	1	4	1	1	25posttestshu1	shu	1	6	1	1	1
205	41	posttest	di	2	untrained	di	2	5	1	1	41posttestdi2	di	2	6	1	1	2
206	47	posttest	deng	1	trained	deng	1	5	1	1	47posttestdeng1	deng	1	6	1	1	2
207	58	pretest	qian	1	untrained	qian	1	6	1	1	58pretestqian1	qian	1	5	1	1	2
208	19	pretest	hua	1	untrained	hua	1	4	1	1	19pretesthua1	hua	1	6	1	1	1
209	31	posttest	hu	3	trained	huo	3	5	1	0	31posttesthu3	hu	3	6	1	1	1
210	12	posttest	ba	1	untrained	ba	4	4	0	1	12posttestba1	ba	1	5	1	1	0
211	17	posttest	dan	4	untrained	dan	4	7	1	1	17posttestdan4	dan	4	3	1	1	1
212	6	pretest	di	2	untrained	di	2	6	1	1	6pretestdi2	di	2	6	1	1	0
213	26	posttest	jian	3	trained	xian	3	6	1	0	26posttestjian3	jian	3	6	1	1	0
214	16	pretest	mi	4	untrained	mi	4	4	1	1	16pretestmi4	mi	4	5	1	1	0
215	36	picturenaming	di	2		di	2	4	1	1	36picturenamingdi2	di	2	6	1	1	0
216	32	pretest	xue	3	untrained	xue	3	6	1	1	32pretestxue3	xue	3	5	1	1	0
217	10	pretest	fang	2	trained	fang	4	4	0	1	10pretestfang2	fang	4	5	0	1	0
218	44	pretest	bi	2	untrained	bi	2	5	1	1	44pretestbi2	bi	2	6	1	1	2
219	13	pretest	wan	2	untrained	wan	2	5	1	1	13pretestwan2	wan	2	6	1	1	1
220	37	pretest	yan	3	untrained	yan	2	5	0	1	37pretestyan3	yan	3	4	1	1	1
221	60	picturenaming	mi	4		mi	4	6	1	1	60picturenamingmi4	mi	4	6	1	1	2
222	5	posttest	gui	1	trained	gui	1	5	1	1	5posttestgui1	gui	1	3	1	1	1
223	4	pretest	jiao	3	untrained	tiao	2	6	0	0	4pretestjiao3	tiao	2	5	0	0	0
224	7	picturenaming	ba	4		ba	1	6	0	1	7picturenamingba4	ba	1	6	0	1	1
225	15	picturenaming	jiao	3		jiao	1	4	0	1	15picturenamingjiao3	qiao	2	4	0	0	1
226	41	pretest	hu	2	trained	yu	2	5	1	0	41pretesthu2	hu	2	6	1	1	2
227	37	pretest	wa	2	trained	wa	2	3	1	1	37pretestwa2	wa	2	6	1	1	1
228	60	posttest	ba	4	untrained	da	4	5	1	0	60posttestba4	ba	4	5	1	1	2
229	51	posttest	bi	2	untrained	bi	2	6	1	1	51posttestbi2	bi	2	6	1	1	2
230	21	picturenaming	wan	3		wan	3	4	1	1	21picturenamingwan3	wan	2	5	0	1	1
231	14	pretest	mao	1	untrained	mao	1	3	1	1	14pretestmao1	mao	1	6	1	1	0
232	f1	nativespeaker	jiao	3		jiao	3	7	1	1	f1nativespeakerjiao3	jiao	3	7	1	1
233	4	posttest	chuang	1	untrained	chuang	1	6	1	1	4posttestchuang1	xue	1	6	1	0	0
234	9	pretest	gui	3	trained	gui	3	7	1	1	9pretestgui3	gui	3	6	1	1	1
235	12	pretest	dao	3	trained	dao	3	6	1	1	12pretestdao3	dao	3	4	1	1	0
236	17	posttest	niu	3	untrained	niu	2	2	0	1	17posttestniu3	niu	3	6	1	1	1
237	14	pretest	chuang	1	untrained	chong	1	6	1	0	14pretestchuang1	chuang	1	5	1	1	0
238	25	pretest	tuo	2	trained	zhe	2	5	1	0	25pretesttuo2	chu	2	3	1	0	1
239	43	pretest	gui	1	trained	gui	1	7	1	1	43pretestgui1	gui	1	5	1	1	2
240	26	posttest	zhu	1	untrained	zhu	4	5	0	1	26posttestzhu1	zhu	4	5	0	1	0
241	13	picturenaming	dan	3		za	3	5	1	0	13picturenamingdan3	zan	3	2	1	0	1
242	60	pretest	mi	4	untrained	mi	4	5	1	1	60pretestmi4	mi	4	5	1	1	2
243	41	picturenaming	shu	3		xue	2	5	0	0	41picturenamingshu3	she	2	6	0	0	2
244	32	picturenaming	dan	3		gi	3	5	1	0	32picturenamingdan3	di	3	5	1	0	0
245	46	posttest	jian	3	trained	jian	3	7	1	1	46posttestjian3	jian	3	5	1	1	2
246	8	posttest	ku	4	trained	ku	4	5	1	1	8posttestku4	ku	4	5	1	1	0
247	11	posttest	mo	2	trained	mo	2	4	1	1	11posttestmo2	mo	2	5	1	1	1
248	51	posttest	niu	2	untrained	niu	2	5	1	1	51posttestniu2	niu	2	5	1	1	2
249	27	pretest	gui	1	trained	gui	1	7	1	1	27pretestgui1	gui	1	6	1	1	1
250	17	posttest	dao	4	trained	dao	4	6	1	1	17posttestdao4	dao	4	5	1	1	1
251	43	pretest	xue	1	untrained	xue	2	4	0	1	43pretestxue1	xie	1	5	1	0	2
252	49	pretest	yu	3	trained	yu	3	7	1	1	49pretestyu3	yu	3	4	1	1	2
253	49	picturenaming	yun	4			0	1	0	0	49picturenamingyun4	0	0	0	0	0	2
254	36	posttest	qian	1	untrained	qian	1	5	1	1	36posttestqian1	chen	1	5	1	0	0
255	19	pretest	fang	2	trained	fang	2	4	1	1	19pretestfang2	fang	2	5	1	1	1
256	16	posttest	fang	2	trained	fang	2	5	1	1	16posttestfang2	fang	2	5	1	1	0
257	37	posttest	dan	3	untrained	dang	2	4	0	0	37posttestdan3	dan	3	7	1	1	1
258	46	posttest	di	4	untrained	di	4	5	1	1	46posttestdi4	di	4	5	1	1	2
259	47	posttest	chuang	1	untrained	chuang	1	5	1	1	47posttestchuang1	chuang	1	6	1	1	2
260	49	pretest	shu	3	untrained	shou	3	6	1	0	49pretestshu3	shu	3	2	1	1	2
261	39	pretest	wan	2	untrained	wan	2	6	1	1	39pretestwan2	wan	2	6	1	1	1
262	40	posttest	ku	4	trained	ku	4	6	1	1	40posttestku4	ku	4	6	1	1	0
263	41	pretest	qian	1	untrained	tian	1	6	1	0	41pretestqian1	qian	1	5	1	1	2
264	24	pretest	niu	2	untrained	niu	2	6	1	1	24pretestniu2	niu	3	2	0	1	0
265	43	posttest	jiao	3	untrained	xiao	2	6	0	0	43posttestjiao3	jiao	2	4	0	1	2
266	19	posttest	ba	1	untrained	ba	1	4	1	1	19posttestba1	ba	1	5	1	1	1
267	41	posttest	tuo	2	trained	tuo	2	4	1	1	41posttesttuo2	tuo	2	6	1	1	2
268	4	picturenaming	mao	1		mao	1	6	1	1	4picturenamingmao1	mao	1	6	1	1	0
269	58	pretest	yu	3	trained		0	1	0	0	58pretestyu3	yu	3	2	1	1	2
270	38	pretest	zhen	1	trained	chen	1	6	1	0	38pretestzhen1	chen	1	6	1	0	0
271	40	picturenaming	xue	3		xuan	3	3	1	0	40picturenamingxue3	qiang	2	5	0	0	0
272	34	posttest	di	4	untrained	ji	4	6	1	0	34posttestdi4	di	4	5	1	1	0
273	44	pretest	mi	4	untrained	mi	3	5	0	1	44pretestmi4	mi	4	6	1	1	2
274	16	picturenaming	zhu	1		zhu	4	5	0	1	16picturenamingzhu1	zhu	4	5	0	1	0
275	17	posttest	dao	3	trained	dao	3	7	1	1	17posttestdao3	dao	3	4	1	1	1
276	f3	nativespeaker	shi	2		shi	2	7	1	1	f3nativespeakershi2	shi	2	7	1	1
277	49	pretest	xiang	1	trained	zhang	1	6	1	0	49pretestxiang1	jiang	1	6	1	0	2
278	16	pretest	mi	3	untrained	mi	3	4	1	1	16pretestmi3	mi	3	5	1	1	0
279	1	pretest	gui	3	trained	gui	3	4	1	1	1pretestgui3	gui	3	2	1	1	1
280	40	pretest	ku	1	trained	ku	1	5	1	1	40pretestku1	ku	1	6	1	1	0
281	45	pretest	chuang	1	untrained	zhuang	1	6	1	0	45pretestchuang1	zhuang	1	4	1	0	2
282	49	pretest	gui	1	trained	gui	1	6	1	1	49pretestgui1	gui	1	6	1	1	2
283	52	posttest	chuang	1	untrained	chuang	1	6	1	1	52posttestchuang1	chuang	2	6	0	1	2
284	25	pretest	xue	3	untrained	rian	3	6	1	0	25pretestxue3	r?	2	3	0	0	1
285	55	posttest	jian	4	trained	tian	4	6	1	0	55posttestjian4	jian	4	6	1	1	2
286	23	picturenaming	yun	4		wui	2	4	0	0	23picturenamingyun4	yun	2	5	0	1	1
287	43	pretest	niu	2	untrained	niu	2	6	1	1	43pretestniu2	niu	2	7	1	1	2
288	42	posttest	ba	4	untrained	ba	4	5	1	1	42posttestba4	bao	4	5	1	0	2
289	13	picturenaming	wan	2		wan	2	4	1	1	13picturenamingwan2	wan	2	4	1	1	1
290	53	posttest	bi	2	untrained	bi	2	5	1	1	53posttestbi2	bi	2	6	1	1	2
291	36	posttest	ba	1	untrained	ba	1	6	1	1	36posttestba1	ba	1	6	1	1	0
292	25	posttest	jiao	3	untrained	jiao	3	5	1	1	25posttestjiao3	zhao	3	4	1	0	1
293	21	pretest	ku	4	trained	ku	4	5	1	1	21pretestku4	ku	4	4	1	1	1
294	17	posttest	niu	2	untrained	you	2	5	1	0	17posttestniu2	yong	2	3	1	0	1
295	28	pretest	jian	4	trained	zian	4	5	1	0	28pretestjian4	jian	4	6	1	1	0
296	58	picturenaming	di	2		di	1	6	0	1	58picturenamingdi2	di	1	5	0	1	2
297	55	pretest	shu	3	untrained	shu	3	5	1	1	55pretestshu3	shu	3	6	1	1	2
298	46	posttest	mao	1	untrained	mao	1	6	1	1	46posttestmao1	mao	1	6	1	1	2
299	60	picturenaming	chuang	2		chuang	2	6	1	1	60picturenamingchuang2	chuang	2	6	1	1	2
300	15	posttest	xue	1	untrained	xue	1	6	1	1	15posttestxue1	xue	1	4	1	1	1
301	8	pretest	wa	2	trained	wa	2	6	1	1	8pretestwa2	wa	2	5	1	1	0
302	3	posttest	deng	4	trained	dong	4	5	1	0	3posttestdeng4	dong	4	4	1	0	1
303	3	posttest	ma	1	trained	ma	1	6	1	1	3posttestma1	ma	1	6	1	1	1
304	m2	nativespeaker	dao	3		dao	3	6	1	1	m2nativespeakerdao3	dao	3	7	1	1
305	52	pretest	shu	1	untrained	su	1	4	1	0	52pretestshu1	su	1	5	1	0	2
306	52	pretest	fang	2	trained	fang	2	4	1	1	52pretestfang2	fang	2	6	1	1	2
307	29	picturenaming	jiao	1		tiao	1	4	1	0	29picturenamingjiao1	tiao	1	5	1	0	1
308	55	picturenaming	mi	3		mi	3	7	1	1	55picturenamingmi3	mi	3	6	1	1	2
309	38	pretest	hua	4	untrained	kua	4	6	1	0	38pretesthua4	kua	4	6	1	0	0
310	m2	nativespeaker	niu	3		niu	3	6	1	1	m2nativespeakerniu3	niu	3	7	1	1
311	24	pretest	ba	4	untrained	ba	4	7	1	1	24pretestba4	ba	4	4	1	1	0
312	6	picturenaming	xue	3			0	1	0	0	6picturenamingxue3	0	0	0	0	0	0
313	57	posttest	mo	4	trained	mo	4	6	1	1	57posttestmo4	mo	4	6	1	1	2
314	44	pretest	bi	3	untrained	bi	3	6	1	1	44pretestbi3	bi	3	4	1	1	2
315	56	pretest	ba	1	untrained	ba	1	6	1	1	56pretestba1	ba	1	5	1	1	2
316	55	picturenaming	yun	2		giu	4	6	0	0	55picturenamingyun2	ying	4	5	0	0	2
317	8	posttest	jian	4	trained	tian	4	5	1	0	8posttestjian4	jian	4	4	1	1	0
318	42	pretest	hua	4	untrained	wa	4	4	1	0	42pretesthua4	hua	4	5	1	1	2
319	39	pretest	deng	1	trained	dong	1	4	1	0	39pretestdeng1	deng	1	6	1	1	1
320	5	picturenaming	yan	3		yan	3	5	1	1	5picturenamingyan3	yan	3	4	1	1	1
321	12	posttest	shi	1	trained	shi	1	3	1	1	12posttestshi1	shi	1	4	1	1	0
322	39	pretest	qian	2	untrained	tian	2	5	1	0	39pretestqian2	qian	2	6	1	1	1
323	59	pretest	zhu	1	untrained	zhu	1	6	1	1	59pretestzhu1	zhu	1	6	1	1	2
324	38	posttest	shu	3	untrained	shu	3	6	1	1	38posttestshu3	shu	3	5	1	1	0
325	44	pretest	mao	1	untrained		0	1	0	0	44pretestmao1	mao	1	6	1	1	2
326	42	posttest	di	4	untrained	ji	4	5	1	0	42posttestdi4	di	4	6	1	1	2
327	19	posttest	wan	3	untrained	wan	3	5	1	1	19posttestwan3	wan	3	5	1	1	1
328	5	posttest	zhu	4	untrained	zhu	4	5	1	1	5posttestzhu4	zhu	4	6	1	1	1
329	12	posttest	zhu	1	untrained	zhu	1	4	1	1	12posttestzhu1	zhu	1	5	1	1	0
330	34	pretest	zhen	1	trained	zhen	1	7	1	1	34pretestzhen1	zhen	1	5	1	1	0
331	42	pretest	fang	1	trained	feng	1	5	1	0	42pretestfang1	fang	1	6	1	1	2
332	10	picturenaming	hua	4		wa	1	7	0	0	10picturenaminghua4	hua	1	3	0	1	0
333	47	posttest	yun	2	untrained	yun	2	6	1	1	47posttestyun2	yun	2	5	1	1	2
334	24	pretest	hu	2	trained	hu	2	6	1	1	24pretesthu2	hu	2	4	1	1	0
335	50	pretest	ma	3	trained	ma	2	6	0	1	50pretestma3	ma	2	6	0	1	2
336	10	pretest	xiang	1	trained	xiang	4	5	0	1	10pretestxiang1	siang	4	3	0	0	0
337	30	picturenaming	yan	4		di	1	4	0	0	30picturenamingyan4	di	1	2	0	0	0
338	6	picturenaming	wan	3		ba	2	6	0	0	6picturenamingwan3	ba	1	5	0	0	0
339	25	pretest	yun	2	untrained	dun	2	4	1	0	25pretestyun2	yun	2	5	1	1	1
340	26	posttest	bao	3	trained	bao	3	5	1	1	26posttestbao3	bao	3	4	1	1	0
341	1	pretest	zhu	4	untrained	shou	2	7	0	0	1pretestzhu4	shu	2	4	0	0	1
342	f3	nativespeaker	jiao	3		jiao	3	7	1	1	f3nativespeakerjiao3	jiao	3	7	1	1
343	11	posttest	wan	3	untrained	wan	3	6	1	1	11posttestwan3	wan	2	6	0	1	1
344	6	pretest	zhen	3	trained	jian	3	6	1	0	6pretestzhen3	jian	3	5	1	0	0
345	40	picturenaming	hua	1		kua	1	5	1	0	40picturenaminghua1	kua	1	3	1	0	0
346	53	pretest	she	2	trained	shu	2	5	1	0	53pretestshe2	shu	3	3	0	0	2
347	32	pretest	bi	3	untrained	bi	3	5	1	1	32pretestbi3	bi	3	6	1	1	0
348	18	posttest	jiao	1	untrained	jiao	1	5	1	1	18posttestjiao1	jiao	1	5	1	1	0
349	59	posttest	xiang	4	trained	shang	4	7	1	0	59posttestxiang4	shang	4	6	1	0	2
350	59	pretest	chuang	2	untrained	chuang	2	4	1	1	59pretestchuang2	chuang	2	5	1	1	2
351	40	posttest	deng	4	trained	dang	4	5	1	0	40posttestdeng4	dan	4	6	1	0	0
352	45	posttest	xiang	4	trained	xiang	1	4	0	1	45posttestxiang4	xiang	1	5	0	1	2
353	26	posttest	shi	1	trained	shi	1	4	1	1	26posttestshi1	shi	1	4	1	1	0
354	38	picturenaming	niu	3		niao	3	6	1	0	38picturenamingniu3	niu	3	3	1	1	0
355	2	posttest	zhen	3	trained	zhen	3	6	1	1	2posttestzhen3	zhen	3	4	1	1	0
356	16	pretest	dao	3	trained	dao	2	5	0	1	16pretestdao3	dao	3	4	1	1	0
357	20	pretest	wa	4	trained	wa	4	5	1	1	20pretestwa4	wa	4	3	1	1	0
358	17	pretest	xue	3	untrained	shua	2	2	0	0	17pretestxue3	xue	3	4	1	1	1
359	9	posttest	dao	4	trained	dao	4	4	1	1	9posttestdao4	dao	4	6	1	1	1
360	13	pretest	zhen	1	trained	cheng	1	6	1	0	13pretestzhen1	chen	1	5	1	0	1
361	9	picturenaming	yan	4		yan	2	6	0	1	9picturenamingyan4	yan	2	6	0	1	1
362	25	picturenaming	shu	3		shu	2	5	0	1	25picturenamingshu3	shu	3	3	1	1	1
363	12	posttest	di	4	untrained	di	4	6	1	1	12posttestdi4	di	4	5	1	1	0
364	8	posttest	tuo	2	trained	tuo	2	6	1	1	8posttesttuo2	tuo	2	6	1	1	0
365	17	posttest	fang	2	trained	fang	2	6	1	1	17posttestfang2	fang	2	6	1	1	1
366	18	posttest	hua	4	untrained	huo	4	4	1	0	18posttesthua4	hua	4	6	1	1	0
367	29	pretest	hu	3	trained	wu	2	4	0	0	29pretesthu3	mo	2	3	0	0	1
368	17	pretest	xie	4	untrained	xie	4	6	1	1	17pretestxie4	xie	4	5	1	1	1
369	39	posttest	yun	4	untrained	yun	4	7	1	1	39posttestyun4	yun	4	5	1	1	1
370	36	pretest	bao	3	trained	dao	1	7	0	0	36pretestbao3	bao	1	6	0	1	0
371	59	posttest	wa	4	trained	wa	4	4	1	1	59posttestwa4	wa	4	6	1	1	2
372	27	posttest	yun	2	untrained	yuan	2	5	1	0	27posttestyun2	yuan	2	4	1	0	1
373	20	posttest	shu	1	untrained	shu	1	5	1	1	20posttestshu1	shu	1	5	1	1	0
374	56	pretest	dan	3	untrained	dan	2	5	0	1	56pretestdan3	dan	3	2	1	1	2
375	42	posttest	chi	3	trained	shi	2	4	0	0	42posttestchi3	chi	2	6	0	1	2
376	34	pretest	shi	2	trained	shi	2	5	1	1	34pretestshi2	shi	3	4	0	1	0
377	42	posttest	ma	1	trained	me	1	4	1	0	42posttestma1	ma	1	5	1	1	2
378	8	picturenaming	di	4		ba	1	5	0	0	8picturenamingdi4	ba	1	2	0	0	0
379	1	posttest	ma	1	trained	mao	1	5	1	0	1posttestma1	ma	1	5	1	1	1
380	31	picturenaming	dan	4		ban	1	6	0	0	31picturenamingdan4	dan	1	5	0	1	1
381	f1	nativespeaker	xue	1		que	1	7	1	0	f1nativespeakerxue1	xue	1	7	1	0
382	48	posttest	xie	4	untrained		0	1	0	0	48posttestxie4	0	0	0	0	0	2
383	13	pretest	wa	4	trained	wa	4	5	1	1	13pretestwa4	wa	4	5	1	1	1
384	56	posttest	mo	2	trained	mo	2	4	1	1	56posttestmo2	mo	2	5	1	1	2
385	4	pretest	wan	2	untrained	wan	2	6	1	1	4pretestwan2	wan	2	7	1	1	0
386	17	pretest	yun	4	untrained	yun	4	5	1	1	17pretestyun4	yun	4	4	1	1	1
387	36	picturenaming	xue	1		shi	1	4	1	0	36picturenamingxue1	shi	1	6	1	0	0
388	8	posttest	ma	1	trained	ma	1	4	1	1	8posttestma1	ma	1	5	1	1	0
389	f1	nativespeaker	chuang	2		chuang	2	7	1	1	f1nativespeakerchuang2	chuang	2	5	1	1
390	27	posttest	jiao	1	untrained	zhao	1	6	1	0	27posttestjiao1	jiao	1	5	1	1	1
391	49	pretest	yan	3	untrained	yan	2	6	0	1	49pretestyan3	yan	2	6	0	1	2
392	25	posttest	jian	3	trained	tian	2	7	0	0	25posttestjian3	qian	2	4	0	0	1
393	56	posttest	bao	4	trained	bao	4	5	1	1	56posttestbao4	bao	4	5	1	1	2
394	44	posttest	mao	2	untrained	mao	3	4	0	1	44posttestmao2	mao	3	2	0	1	2
395	48	picturenaming	hua	4			0	1	0	0	48picturenaminghua4	0	0	0	0	0	2
396	35	pretest	mao	1	untrained	mao	1	7	1	1	35pretestmao1	mao	1	5	1	1	1
397	3	pretest	shu	3	untrained	chu	2	6	0	0	3pretestshu3	shu	2	3	0	1	1
398	20	posttest	gui	3	trained	gui	3	6	1	1	20posttestgui3	gui	3	6	1	1	0
399	15	picturenaming	mi	4		mi	4	5	1	1	15picturenamingmi4	mi	4	6	1	1	1
400	40	posttest	qian	2	untrained	qiang	2	5	1	0	40posttestqian2	qian	2	5	1	1	0
401	42	posttest	mao	1	untrained	mao	1	3	1	1	42posttestmao1	mao	2	6	0	1	2
402	23	pretest	mo	4	trained	mo	1	4	0	1	23pretestmo4	mo	1	5	0	1	1
403	9	picturenaming	xue	3		shi	4	3	0	0	9picturenamingxue3	shi	4	6	0	0	1
404	4	picturenaming	qian	2		tian	2	6	1	0	4picturenamingqian2	tian	2	5	1	0	0
405	5	picturenaming	wan	2		wan	1	5	0	1	5picturenamingwan2	wan	1	3	0	1	1
406	9	posttest	dan	4	untrained	dan	4	4	1	1	9posttestdan4	dan	4	5	1	1	1
407	54	pretest	wan	2	untrained	wan	2	3	1	1	54pretestwan2	wan	2	4	1	1	2
408	33	posttest	gui	1	trained	gui	1	5	1	1	33posttestgui1	gui	1	3	1	1	1
409	33	posttest	chi	2	trained	shen	2	5	1	0	33posttestchi2	shen	2	6	1	0	1
410	21	posttest	yu	2	trained		0	1	0	0	21posttestyu2	0	0	0	0	0	1
411	39	pretest	niu	3	untrained	niu	3	4	1	1	39pretestniu3	niu	3	3	1	1	1
412	36	posttest	qian	2	untrained		0	1	0	0	36posttestqian2	0	0	0	0	0	0
413	17	pretest	dan	4	untrained	dan	4	5	1	1	17pretestdan4	dan	4	6	1	1	1
414	16	pretest	chuang	2	untrained	chuang	2	6	1	1	16pretestchuang2	chuang	2	5	1	1	0
415	7	picturenaming	qian	1		jian	1	7	1	0	7picturenamingqian1	jian	1	5	1	0	1
416	17	pretest	bi	2	untrained	bi	2	6	1	1	17pretestbi2	bi	2	6	1	1	1
417	22	pretest	tuo	1	trained	tuo	2	5	0	1	22pretesttuo1	tuo	2	4	0	1	0
418	32	pretest	xiang	1	trained	xiang	1	5	1	1	32pretestxiang1	xiang	1	7	1	1	0
419	53	posttest	dan	3	untrained	dan	3	6	1	1	53posttestdan3	dan	3	5	1	1	2
420	14	posttest	zhen	1	trained	zhen	1	5	1	1	14posttestzhen1	zhen	1	6	1	1	0
421	31	picturenaming	shu	3		xu	3	6	1	0	31picturenamingshu3	shu	3	4	1	1	1
422	12	pretest	zhen	1	trained	zhen	1	4	1	1	12pretestzhen1	zhen	1	6	1	1	0
423	10	pretest	bao	4	trained	ao	4	5	1	0	10pretestbao4	bao	4	6	1	1	0
424	31	posttest	dao	4	trained	dao	4	7	1	1	31posttestdao4	dao	4	5	1	1	1
425	22	picturenaming	jiao	3		zhao	2	6	0	0	22picturenamingjiao3	jiao	3	4	1	1	0
426	59	pretest	wan	3	untrained	wan	2	5	0	1	59pretestwan3	wan	2	6	0	1	2
427	49	pretest	wan	3	untrained	wan	3	4	1	1	49pretestwan3	wan	3	4	1	1	2
428	17	pretest	di	2	untrained	di	2	4	1	1	17pretestdi2	di	1	5	0	1	1
429	37	pretest	yu	3	trained	yu	2	3	0	1	37pretestyu3	yu	3	2	1	1	1
430	30	posttest	wa	4	trained	wa	4	6	1	1	30posttestwa4	wa	4	6	1	1	0
431	37	picturenaming	zhu	4		zhu	1	6	0	1	37picturenamingzhu4	zhu	4	5	1	1	1
432	34	posttest	she	4	trained	she	4	5	1	1	34posttestshe4	she	4	6	1	1	0
433	32	posttest	bao	4	trained	bao	1	3	0	1	32posttestbao4	bao	4	5	1	1	0
434	5	posttest	she	4	trained	shi	4	5	1	0	5posttestshe4	she	4	5	1	1	1
435	2	posttest	yu	3	trained	yu	3	7	1	1	2posttestyu3	yu	3	6	1	1	0
436	51	pretest	di	4	untrained	di	4	7	1	1	51pretestdi4	di	4	6	1	1	2
437	37	posttest	xue	3	untrained	xue	3	6	1	1	37posttestxue3	xue	3	4	1	1	1
438	44	pretest	yun	4	untrained	wu	4	3	1	0	44pretestyun4	wu	4	5	1	0	2
439	3	picturenaming	shu	3		chu	3	4	1	0	3picturenamingshu3	shu	3	2	1	1	1
440	50	pretest	mao	2	untrained	mao	2	6	1	1	50pretestmao2	mao	2	5	1	1	2
441	57	pretest	zhu	4	untrained	zhu	4	6	1	1	57pretestzhu4	zhu	4	6	1	1	2
442	21	picturenaming	yun	4		yun	1	5	0	1	21picturenamingyun4	yun	2	5	0	1	1
443	35	picturenaming	chuang	2		chuan	2	6	1	0	35picturenamingchuang2	chuan	2	4	1	0	1
444	45	posttest	yu	2	trained	yu	2	4	1	1	45posttestyu2	yu	2	5	1	1	2
445	56	posttest	mi	3	untrained	mi	2	4	0	1	56posttestmi3	mi	3	4	1	1	2
446	50	posttest	jian	4	trained	tian	4	5	1	0	50posttestjian4	jian	4	5	1	1	2
447	54	pretest	chi	2	trained	qu	2	6	1	0	54pretestchi2	chi	2	6	1	1	2
448	57	pretest	niu	3	untrained	niu	2	2	0	1	57pretestniu3	niu	3	5	1	1	2
449	59	posttest	zhen	1	trained	zhen	1	7	1	1	59posttestzhen1	zheng	1	6	1	0	2
450	34	posttest	xiang	4	trained	xiang	4	6	1	1	34posttestxiang4	xiang	4	6	1	1	0
451	44	picturenaming	jiao	3			0	1	0	0	44picturenamingjiao3	0	0	0	0	0	2
452	23	posttest	dao	3	trained	dao	3	5	1	1	23posttestdao3	dao	3	6	1	1	1
453	7	pretest	ma	1	trained	ma	1	6	1	1	7pretestma1	ma	1	6	1	1	1
454	36	posttest	mo	2	trained	mo	2	7	1	1	36posttestmo2	mo	2	6	1	1	0
455	12	picturenaming	yan	3		yan	3	5	1	1	12picturenamingyan3	yan	3	6	1	1	0
456	50	posttest	bao	4	trained	be	4	4	1	0	50posttestbao4	ba	4	6	1	0	2
457	26	posttest	ma	1	trained	ma	1	6	1	1	26posttestma1	ma	1	5	1	1	0
458	48	pretest	dao	3	trained	dao	3	5	1	1	48pretestdao3	dao	3	5	1	1	2
459	53	pretest	chuang	1	untrained	chuang	1	4	1	1	53pretestchuang1	chuang	1	6	1	1	2
460	55	posttest	yun	2	untrained	weing	2	5	1	0	55posttestyun2	yun	2	5	1	1	2
461	26	pretest	she	4	trained	she	4	5	1	1	26pretestshe4	she	4	6	1	1	0
462	40	picturenaming	qian	1		qiang	1	4	1	0	40picturenamingqian1	qiang	2	5	0	0	0
463	30	picturenaming	mao	2		mao	2	5	1	1	30picturenamingmao2	mao	2	6	1	1	0
464	f1	nativespeaker	bao	4		bao	4	7	1	1	f1nativespeakerbao4	bao	4	7	1	1
465	40	posttest	chi	3	trained	zhi	3	6	1	0	40posttestchi3	zhi	3	5	1	0	0
466	20	posttest	shi	1	trained	shi	1	6	1	1	20posttestshi1	shi	1	5	1	1	0
467	47	pretest	mi	3	untrained	mi	3	3	1	1	47pretestmi3	mi	3	5	1	1	2
468	34	pretest	ba	4	untrained	ba	4	7	1	1	34pretestba4	ba	4	6	1	1	0
469	28	picturenaming	qian	1		qiang	1	7	1	0	28picturenamingqian1	qiang	1	5	1	0	0
470	10	posttest	shu	1	untrained	shu	1	5	1	1	10posttestshu1	shu	1	5	1	1	0
471	1	posttest	shi	2	trained	shi	2	6	1	1	1posttestshi2	shi	2	6	1	1	1
472	60	pretest	di	2	untrained	di	2	6	1	1	60pretestdi2	di	2	6	1	1	2
473	40	posttest	yu	3	trained	yu	3	5	1	1	40posttestyu3	yu	3	6	1	1	0
474	22	pretest	zhu	1	untrained	zhe	1	7	1	0	22pretestzhu1	zhu	1	5	1	1	0
475	3	pretest	gui	1	trained	gui	1	5	1	1	3pretestgui1	gui	1	5	1	1	1
476	55	picturenaming	dan	4		dan	4	7	1	1	55picturenamingdan4	dan	4	6	1	1	2
477	6	posttest	deng	1	trained	deng	1	6	1	1	6posttestdeng1	deng	1	5	1	1	0
478	60	pretest	shu	3	untrained	shu	3	5	1	1	60pretestshu3	shu	3	6	1	1	2
479	12	picturenaming	mi	4		ni	4	6	1	0	12picturenamingmi4	mi	4	6	1	1	0
480	25	posttest	qian	2	untrained	tian	2	7	1	0	25posttestqian2	tian	2	5	1	0	1
481	33	posttest	dan	3	untrained	dan	3	6	1	1	33posttestdan3	dan	3	6	1	1	1
482	5	pretest	gui	1	trained	gui	1	6	1	1	5pretestgui1	gui	1	5	1	1	1
483	45	pretest	yu	2	trained	du	2	5	1	0	45pretestyu2	bi	2	6	1	0	2
484	44	pretest	chuang	1	untrained	tou	2	3	0	0	44pretestchuang1	tuo	2	3	0	0	2
485	15	pretest	shi	2	trained	xu	2	5	1	0	15pretestshi2	xu	2	7	1	0	1
486	17	posttest	bi	2	untrained	di	2	5	1	0	17posttestbi2	bi	2	5	1	1	1
487	53	posttest	ba	1	untrained	ba	1	6	1	1	53posttestba1	ba	1	5	1	1	2
488	16	pretest	mao	2	untrained	mao	2	6	1	1	16pretestmao2	mao	2	4	1	1	0
489	15	posttest	yan	3	untrained	yan	1	4	0	1	15posttestyan3	yan	3	5	1	1	1
490	26	posttest	ba	4	untrained	ba	4	7	1	1	26posttestba4	ba	4	3	1	1	0
491	55	pretest	bi	2	untrained	bi	2	5	1	1	55pretestbi2	bi	2	6	1	1	2
492	f1	nativespeaker	xiang	1		xiang	1	7	1	1	f1nativespeakerxiang1	xiang	1	7	1	1
493	32	picturenaming	di	4		di	1	6	0	1	32picturenamingdi4	di	1	5	0	1	0
494	8	pretest	wan	3	untrained	wa	3	5	1	0	8pretestwan3	wa	3	3	1	0	0
495	28	picturenaming	dan	4		yan	4	7	1	0	28picturenamingdan4	yan	4	5	1	0	0
496	7	posttest	bao	4	trained	bao	4	6	1	1	7posttestbao4	bao	4	5	1	1	1
497	22	pretest	dao	4	trained	dao	4	6	1	1	22pretestdao4	dao	4	6	1	1	0
498	9	picturenaming	dan	4		dan	2	5	0	1	9picturenamingdan4	dan	2	6	0	1	1
499	1	posttest	bao	3	trained	bao	2	5	0	1	1posttestbao3	bao	3	5	1	1	1
500	7	picturenaming	yan	4		yan	4	7	1	1	7picturenamingyan4	yan	4	5	1	1	1
501	60	pretest	qian	1	untrained	qian	2	4	0	1	60pretestqian1	qian	1	6	1	1	2
502	21	pretest	bi	3	untrained	bi	2	5	0	1	21pretestbi3	bi	2	6	0	1	1
503	28	picturenaming	niu	2		yuan	1	6	0	0	28picturenamingniu2	yuan	1	5	0	0	0
504	40	picturenaming	yan	3		yang	2	6	0	0	40picturenamingyan3	yan	2	6	0	1	0
505	15	posttest	yu	2	trained	yu	2	4	1	1	15posttestyu2	yu	2	5	1	1	1
506	48	pretest	jian	4	trained	sian	4	6	1	0	48pretestjian4	xian	4	5	1	0	2
507	17	pretest	jiao	1	untrained	jiao	1	4	1	1	17pretestjiao1	jiao	1	5	1	1	1
508	57	posttest	yun	4	untrained	yun	4	6	1	1	57posttestyun4	yun	4	5	1	1	2
509	38	picturenaming	xue	1		xue	1	6	1	1	38picturenamingxue1	xue	1	7	1	1	0
510	16	posttest	ba	4	untrained	ba	4	6	1	1	16posttestba4	ba	4	7	1	1	0
511	34	pretest	chuang	1	untrained	cheng	1	6	1	0	34pretestchuang1	chuang	1	6	1	1	0
512	56	picturenaming	chuang	2		chuan	2	6	1	0	56picturenamingchuang2	chuang	2	5	1	1	2
513	1	picturenaming	qian	2		tian	2	5	1	0	1picturenamingqian2	tian	2	4	1	0	1
514	53	posttest	xie	2	untrained	xie	2	4	1	1	53posttestxie2	xie	2	6	1	1	2
515	40	pretest	mo	2	trained	mo	2	6	1	1	40pretestmo2	mo	2	6	1	1	0
516	11	pretest	dao	4	trained	dao	4	3	1	1	11pretestdao4	dao	4	3	1	1	1
517	35	posttest	niu	2	untrained	niu	2	5	1	1	35posttestniu2	niu	2	6	1	1	1
518	6	posttest	dao	3	trained	dao	3	6	1	1	6posttestdao3	dao	3	6	1	1	0
519	5	pretest	fang	2	trained	fao	2	5	1	0	5pretestfang2	fang	2	5	1	1	1
520	60	pretest	she	4	trained	shi	4	3	1	0	60pretestshe4	xue	4	6	1	0	2
521	26	pretest	zhu	1	untrained	zhu	1	5	1	1	26pretestzhu1	zhu	1	5	1	1	0
522	13	posttest	dao	3	trained	zao	3	6	1	0	13posttestdao3	dao	3	5	1	1	1
523	52	pretest	mo	2	trained	mo	2	5	1	1	52pretestmo2	mo	2	6	1	1	2
524	27	picturenaming	chuang	2		kua	1	7	0	0	27picturenamingchuang2	hua	1	6	0	0	1
525	5	posttest	deng	4	trained	deng	4	5	1	1	5posttestdeng4	deng	4	6	1	1	1
526	8	picturenaming	yan	4			0	1	0	0	8picturenamingyan4	jiao	3	1	0	0	0
527	1	pretest	mao	1	untrained	mao	1	6	1	1	1pretestmao1	mao	1	5	1	1	1
528	37	pretest	mo	2	trained	mo	2	5	1	1	37pretestmo2	mo	2	6	1	1	1
529	13	pretest	gui	3	trained	wei	3	5	1	0	13pretestgui3	gui	3	4	1	1	1
530	15	pretest	zhen	1	trained	zhen	1	4	1	1	15pretestzhen1	zhen	1	6	1	1	1
531	52	pretest	mi	3	untrained	mi	3	5	1	1	52pretestmi3	mi	3	6	1	1	2
532	38	posttest	bi	2	untrained	bi	2	6	1	1	38posttestbi2	bi	2	6	1	1	0
533	17	pretest	niu	2	untrained	niu	2	3	1	1	17pretestniu2	niu	1	5	0	1	1
534	f3	nativespeaker	hua	4		kua	4	7	1	0	f3nativespeakerhua4	hua	4	7	1	0
535	28	pretest	shu	1	untrained	shu	1	5	1	1	28pretestshu1	shu	1	4	1	1	0
536	28	picturenaming	mao	1		mao	4	7	0	1	28picturenamingmao1	mao	4	5	0	1	0
537	45	posttest	hua	4	untrained	gua	4	4	1	0	45posttesthua4	hua	4	6	1	1	2
538	32	pretest	mao	1	untrained	mao	1	7	1	1	32pretestmao1	mao	1	5	1	1	0
539	12	pretest	wa	4	trained	wa	4	6	1	1	12pretestwa4	wa	4	6	1	1	0
540	45	pretest	yan	4	untrained	yan	4	7	1	1	45pretestyan4	yan	4	5	1	1	2
541	4	pretest	yan	3	untrained	yan	2	6	0	1	4pretestyan3	yan	3	6	1	1	0
542	31	pretest	yu	2	trained	yu	2	6	1	1	31pretestyu2	yu	2	5	1	1	1
543	11	posttest	zhen	3	trained	zhi	3	4	1	0	11posttestzhen3	zhen	3	4	1	1	1
544	13	posttest	ku	4	trained	ku	4	4	1	1	13posttestku4	ku	4	6	1	1	1
545	21	pretest	tuo	1	trained	tuo	1	6	1	1	21pretesttuo1	tuo	1	4	1	1	1
546	56	pretest	deng	4	trained	deng	4	4	1	1	56pretestdeng4	deng	4	6	1	1	2
547	13	picturenaming	hua	1		hua	2	5	0	1	13picturenaminghua1	kua	2	3	0	0	1
548	26	pretest	mao	2	untrained	mao	2	5	1	1	26pretestmao2	mao	3	5	0	1	0
549	24	pretest	qian	1	untrained	qun	2	6	0	0	24pretestqian1	qian	1	6	1	1	0
550	27	posttest	fang	2	trained	fang	2	6	1	1	27posttestfang2	fang	2	6	1	1	1
551	20	pretest	xiang	4	trained	xiang	4	6	1	1	20pretestxiang4	xiang	4	6	1	1	0
552	26	posttest	mo	4	trained	mo	4	7	1	1	26posttestmo4	mo	4	5	1	1	0
553	49	posttest	zhen	3	trained	zhen	4	4	0	1	49posttestzhen3	zhen	3	6	1	1	2
554	49	posttest	chi	3	trained	zhi	3	6	1	0	49posttestchi3	zhi	3	5	1	0	2
555	14	pretest	shu	3	untrained	shu	3	6	1	1	14pretestshu3	shu	3	3	1	1	0
556	23	pretest	chi	2	trained	shu	1	5	0	0	23pretestchi2	shu	1	3	0	0	1
557	9	posttest	chuang	2	untrained	chuang	2	5	1	1	9posttestchuang2	chuang	2	3	1	1	1
558	39	posttest	hua	4	untrained	hua	1	3	0	1	39posttesthua4	hua	4	6	1	1	1
559	41	pretest	mo	2	trained	mo	2	7	1	1	41pretestmo2	mo	2	6	1	1	2
560	f2	nativespeaker	zhen	3		jian	3	7	1	0	f2nativespeakerzhen3	zhen	3	7	1	0
561	20	posttest	xue	3	untrained	shui	3	5	1	0	20posttestxue3	xue	3	5	1	1	0
562	14	posttest	hua	4	untrained	hua	4	6	1	1	14posttesthua4	hua	4	5	1	1	0
563	m2	nativespeaker	zhu	4		zhu	4	7	1	1	m2nativespeakerzhu4	zhu	4	7	1	1
564	52	posttest	chi	3	trained	chi	2	3	0	1	52posttestchi3	chi	3	5	1	1	2
565	46	posttest	niu	2	untrained	niu	3	5	0	1	46posttestniu2	niu	3	6	0	1	2
566	55	posttest	gui	1	trained	gui	1	6	1	1	55posttestgui1	gui	1	6	1	1	2
567	10	pretest	shu	3	untrained	shu	1	3	0	1	10pretestshu3	shu	4	5	0	1	0
568	37	pretest	mi	4	untrained	mi	4	6	1	1	37pretestmi4	mi	4	5	1	1	1
569	22	pretest	xue	3	untrained	xue	3	7	1	1	22pretestxue3	xie	3	6	1	0	0
570	5	pretest	wan	2	untrained	huan	2	6	1	0	5pretestwan2	wan	2	4	1	1	1
571	4	posttest	xie	4	untrained	xie	4	5	1	1	4posttestxie4	xue	4	4	1	0	0
572	18	posttest	yu	3	trained	yu	3	6	1	1	18posttestyu3	yu	3	5	1	1	0
573	2	pretest	xie	4	untrained	sie	4	6	1	0	2pretestxie4	xie	4	3	1	1	0
574	27	picturenaming	ba	1		pa	1	4	1	0	27picturenamingba1	ba	1	6	1	1	1
575	56	pretest	fang	2	trained	fan	2	4	1	0	56pretestfang2	fang	2	5	1	1	2
576	47	pretest	jiao	3	untrained	jiao	3	5	1	1	47pretestjiao3	jiao	3	5	1	1	2
577	49	picturenaming	zhu	4			0	1	0	0	49picturenamingzhu4	0	0	0	0	0	2
578	35	posttest	gui	1	trained	wei	1	6	1	0	35posttestgui1	gui	1	5	1	1	1
579	34	pretest	qian	1	untrained	tian	1	7	1	0	34pretestqian1	qian	1	4	1	1	0
580	30	pretest	jiao	3	untrained	jiao	3	6	1	1	30pretestjiao3	jiao	3	5	1	1	0
581	57	picturenaming	zhu	4		zhu	1	4	0	1	57picturenamingzhu4	zhu	1	5	0	1	2
582	60	pretest	zhu	1	untrained		0	1	0	0	60pretestzhu1	0	0	0	0	0	2
583	6	pretest	wa	2	trained	wa	2	6	1	1	6pretestwa2	wa	2	5	1	1	0
584	28	posttest	xie	2	untrained	xie	2	5	1	1	28posttestxie2	xie	2	5	1	1	0
585	34	pretest	gui	3	trained	gui	3	6	1	1	34pretestgui3	gui	3	5	1	1	0
586	23	posttest	yan	3	untrained	yuan	3	5	1	0	23posttestyan3	yan	3	4	1	1	1
587	24	posttest	hua	4	untrained	hua	4	7	1	1	24posttesthua4	hua	4	5	1	1	0
588	60	posttest	yun	4	untrained	yun	4	7	1	1	60posttestyun4	yun	4	5	1	1	2
589	10	pretest	shi	2	trained	shi	2	4	1	1	10pretestshi2	xue	2	3	1	0	0
590	27	posttest	zhu	4	untrained	zhu	4	4	1	1	27posttestzhu4	zhu	4	3	1	1	1
591	32	pretest	tuo	1	trained	tuo	1	7	1	1	32pretesttuo1	tuo	1	4	1	1	0
592	56	pretest	xue	3	untrained	xie	2	4	0	0	56pretestxue3	xie	2	6	0	0	2
593	25	posttest	chi	3	trained	shi	3	6	1	0	25posttestchi3	shi	2	5	0	0	1
594	11	pretest	qian	1	untrained	qian	2	5	0	1	11pretestqian1	qian	1	4	1	1	1
595	5	posttest	chi	2	trained	chi	3	5	0	1	5posttestchi2	chi	3	6	0	1	1
596	12	pretest	mo	2	trained	mo	2	5	1	1	12pretestmo2	mo	2	4	1	1	0
597	22	picturenaming	wan	2		wan	2	7	1	1	22picturenamingwan2	wan	2	4	1	1	0
598	42	picturenaming	bi	2		di	2	3	1	0	42picturenamingbi2	bi	2	5	1	1	2
599	46	posttest	xue	1	untrained	xue	1	3	1	1	46posttestxue1	xue	1	5	1	1	2
600	12	pretest	she	2	trained	she	2	6	1	1	12pretestshe2	she	2	6	1	1	0
601	5	posttest	zhen	1	trained	zhen	1	6	1	1	5posttestzhen1	zhen	1	6	1	1	1
602	29	picturenaming	bi	3		di	2	5	0	0	29picturenamingbi3	bi	2	6	0	1	1
603	14	pretest	ku	1	trained	ku	1	3	1	1	14pretestku1	ku	1	4	1	1	0
604	50	posttest	xiang	1	trained	siang	1	5	1	0	50posttestxiang1	xiang	1	5	1	1	2
605	33	pretest	zhen	1	trained	zhen	1	5	1	1	33pretestzhen1	zhen	1	6	1	1	1
606	18	posttest	mao	2	untrained	mao	2	6	1	1	18posttestmao2	mao	2	5	1	1	0
607	16	posttest	dan	4	untrained	ba	4	4	1	0	16posttestdan4	dan	4	7	1	1	0
608	31	posttest	shi	1	trained	shi	1	7	1	1	31posttestshi1	shi	1	6	1	1	1
609	29	posttest	dao	4	trained	dao	4	6	1	1	29posttestdao4	dao	4	5	1	1	1
610	54	posttest	shu	1	untrained	shu	1	5	1	1	54posttestshu1	shu	1	6	1	1	2
611	44	pretest	hua	4	untrained	hua	4	5	1	1	44pretesthua4	mo	4	5	1	0	2
612	16	posttest	wa	2	trained	wa	2	4	1	1	16posttestwa2	wa	2	4	1	1	0
613	42	posttest	bi	2	untrained	bi	2	3	1	1	42posttestbi2	bi	2	5	1	1	2
614	44	posttest	bi	3	untrained	bi	3	7	1	1	44posttestbi3	bi	3	5	1	1	2
615	37	pretest	dao	3	trained	dao	3	3	1	1	37pretestdao3	dao	3	3	1	1	1
616	10	pretest	wa	4	trained	wa	4	6	1	1	10pretestwa4	wa	4	3	1	1	0
617	29	posttest	she	2	trained	shi	2	6	1	0	29posttestshe2	she	2	6	1	1	1
618	25	pretest	di	2	untrained	di	2	6	1	1	25pretestdi2	di	2	6	1	1	1
619	2	pretest	ku	4	trained	ku	4	4	1	1	2pretestku4	ku	4	5	1	1	0
620	5	posttest	xue	1	untrained	xue	1	5	1	1	5posttestxue1	xue	1	2	1	1	1
621	2	posttest	yun	2	untrained	yun	2	5	1	1	2posttestyun2	yun	2	2	1	1	0
622	52	picturenaming	hua	4		hua	1	6	0	1	52picturenaminghua4	hua	1	6	0	1	2
623	5	picturenaming	dan	4		dan	1	5	0	1	5picturenamingdan4	dan	1	6	0	1	1
624	41	picturenaming	bi	3		bi	2	3	0	1	41picturenamingbi3	yu	2	5	0	0	2
625	19	posttest	hu	2	trained	hu	2	5	1	1	19posttesthu2	hu	3	5	0	1	1
626	11	posttest	ku	4	trained	ku	4	3	1	1	11posttestku4	ku	4	6	1	1	1
627	26	posttest	xue	1	untrained	xie	1	5	1	0	26posttestxue1	xie	4	3	0	0	0
628	21	picturenaming	dan	3		dan	4	5	0	1	21picturenamingdan3	dan	4	6	0	1	1
629	43	pretest	ba	4	untrained	ba	4	5	1	1	43pretestba4	ba	4	6	1	1	2
630	53	posttest	shu	3	untrained	shu	3	5	1	1	53posttestshu3	shu	3	6	1	1	2
631	34	pretest	chi	3	trained	xue	3	7	1	0	34pretestchi3	chi	3	2	1	1	0
632	2	picturenaming	mi	3		min	1	3	0	0	2picturenamingmi3	min	1	5	0	0	0
633	14	pretest	jiao	1	untrained	tiao	1	5	1	0	14pretestjiao1	qiao	1	5	1	0	0
634	50	posttest	chi	3	trained	qu	3	6	1	0	50posttestchi3	chi	3	5	1	1	2
635	27	picturenaming	xie	2		shou	1	5	0	0	27picturenamingxie2	xiao	1	5	0	0	1
636	35	picturenaming	mi	4		mi	4	7	1	1	35picturenamingmi4	mi	4	6	1	1	1
637	40	posttest	xiang	1	trained	xiao	1	5	1	0	40posttestxiang1	xiang	1	6	1	1	0
638	38	pretest	dan	3	untrained	dan	3	5	1	1	38pretestdan3	dan	3	5	1	1	0
639	32	posttest	dao	4	trained	dao	4	3	1	1	32posttestdao4	dao	4	3	1	1	0
640	1	picturenaming	mao	2		mo	2	4	1	0	1picturenamingmao2	mo	2	4	1	0	1
641	46	pretest	yun	2	untrained	wen	2	6	1	0	46pretestyun2	wen	2	5	1	0	2
642	19	posttest	fang	1	trained	fang	1	5	1	1	19posttestfang1	fang	1	5	1	1	1
643	11	posttest	dan	4	untrained	dan	1	3	0	1	11posttestdan4	dan	4	5	1	1	1
644	20	posttest	chi	2	trained	shi	2	6	1	0	20posttestchi2	shi	2	6	1	0	0
645	38	posttest	yu	2	trained	yu	2	7	1	1	38posttestyu2	yu	2	6	1	1	0
646	13	posttest	ba	1	untrained	ben	1	5	1	0	13posttestba1	ba	1	3	1	1	1
647	58	posttest	xie	2	untrained	sian	1	4	0	0	58posttestxie2	xie	1	5	0	1	2
648	14	pretest	bi	2	untrained	bi	3	6	0	1	14pretestbi2	bi	3	6	0	1	0
649	20	posttest	yun	4	untrained	yun	4	5	1	1	20posttestyun4	yun	4	4	1	1	0
650	14	pretest	ku	4	trained	ku	4	6	1	1	14pretestku4	ku	4	5	1	1	0
651	33	pretest	chi	3	trained	xuan	3	6	1	0	33pretestchi3	chi	3	4	1	1	1
652	4	picturenaming	jiao	1		tiao	3	5	0	0	4picturenamingjiao1	tiao	4	3	0	0	0
653	19	posttest	chi	2	trained	shi	2	6	1	0	19posttestchi2	she	2	3	1	0	1
654	36	posttest	hu	3	trained	hou	3	6	1	0	36posttesthu3	hu	3	6	1	1	0
655	32	posttest	wa	4	trained	ba	1	5	0	0	32posttestwa4	ba	1	5	0	0	0
656	14	pretest	yu	2	trained	yu	3	4	0	1	14pretestyu2	yu	3	6	0	1	0
657	22	picturenaming	xue	1		xin	1	7	1	0	22picturenamingxue1	shi	1	5	1	0	0
658	34	pretest	jian	3	trained	jian	3	7	1	1	34pretestjian3	jian	3	5	1	1	0
659	50	pretest	yan	4	untrained	gie	4	4	1	0	50pretestyan4	yan	4	6	1	1	2
660	45	pretest	mo	4	trained	mo	4	6	1	1	45pretestmo4	mo	4	5	1	1	2
661	58	posttest	yun	2	untrained	wen	3	3	0	0	58posttestyun2	wan	2	5	1	0	2
662	59	pretest	xie	2	untrained	xie	2	6	1	1	59pretestxie2	xie	2	6	1	1	2
663	4	posttest	mo	4	trained	mo	4	4	1	1	4posttestmo4	mo	4	4	1	1	0
664	49	posttest	xue	1	untrained	shue	1	5	1	0	49posttestxue1	xue	1	3	1	1	2
665	11	posttest	bao	3	trained	pao	3	6	1	0	11posttestbao3	bao	3	5	1	1	1
666	28	posttest	hua	4	untrained	hua	4	6	1	1	28posttesthua4	hua	4	6	1	1	0
667	9	pretest	shu	1	untrained	shu	1	6	1	1	9pretestshu1	shu	1	6	1	1	1
668	9	pretest	wan	3	untrained	wan	2	4	0	1	9pretestwan3	wan	3	6	1	1	1
669	36	posttest	di	4	untrained	di	4	5	1	1	36posttestdi4	di	4	6	1	1	0
670	27	posttest	gui	3	trained	gui	3	5	1	1	27posttestgui3	gui	3	6	1	1	1
671	23	pretest	yu	3	trained	yu	2	6	0	1	23pretestyu3	yun	2	5	0	0	1
672	50	pretest	she	2	trained	she	2	7	1	1	50pretestshe2	she	2	5	1	1	2
673	43	pretest	shi	1	trained	shi	1	5	1	1	43pretestshi1	shi	1	6	1	1	2
674	48	posttest	dan	4	untrained		0	1	0	0	48posttestdan4	0	0	0	0	0	2
675	49	picturenaming	bi	2		bi	4	5	0	1	49picturenamingbi2	bi	3	3	0	1	2
676	39	pretest	mi	3	untrained	mi	2	5	0	1	39pretestmi3	mi	3	5	1	1	1
677	26	posttest	qian	1	untrained	qian	1	5	1	1	26posttestqian1	qian	1	5	1	1	0
678	8	picturenaming	xue	1		die	2	5	0	0	8picturenamingxue1	yan	3	5	0	0	0
679	13	posttest	shu	1	untrained	shu	1	5	1	1	13posttestshu1	shou	1	4	1	0	1
680	60	pretest	ba	4	untrained	be	4	4	1	0	60pretestba4	ba	4	6	1	1	2
681	38	posttest	jiao	1	untrained	jiao	1	6	1	1	38posttestjiao1	jiao	1	4	1	1	0
682	18	picturenaming	jiao	1		qian	1	5	1	0	18picturenamingjiao1	qian	1	5	1	0	0
683	32	pretest	deng	4	trained	deng	1	5	0	1	32pretestdeng4	deng	1	5	0	1	0
684	51	posttest	chi	3	trained	shi	2	5	0	0	51posttestchi3	shi	3	3	1	0	2
685	6	posttest	gui	3	trained	gui	3	4	1	1	6posttestgui3	gui	3	6	1	1	0
686	34	posttest	gui	3	trained	gui	3	3	1	1	34posttestgui3	gui	3	4	1	1	0
687	43	picturenaming	wan	2		wan	1	6	0	1	43picturenamingwan2	wan	1	5	0	1	2
688	56	posttest	niu	3	untrained	niu	3	5	1	1	56posttestniu3	niu	3	6	1	1	2
689	34	posttest	wan	3	untrained	wa	4	4	0	0	34posttestwan3	wan	4	5	0	1	0
690	6	pretest	bi	2	untrained	di	4	6	0	0	6pretestbi2	bi	4	5	0	1	0
691	39	picturenaming	mi	4		bi	3	2	0	0	39picturenamingmi4	bi	4	6	1	0	1
692	38	pretest	mao	2	untrained	mao	2	6	1	1	38pretestmao2	mao	2	6	1	1	0
693	54	pretest	ba	1	untrained	ba	1	5	1	1	54pretestba1	ba	1	5	1	1	2
694	31	posttest	qian	1	untrained	jian	1	6	1	0	31posttestqian1	qian	1	5	1	1	1
695	2	picturenaming	qian	1		tian	1	5	1	0	2picturenamingqian1	qian	1	5	1	1	0
696	36	picturenaming	niu	2		niu	2	7	1	1	36picturenamingniu2	niu	2	5	1	1	0
697	14	pretest	xue	1	untrained	xue	1	4	1	1	14pretestxue1	que	1	5	1	0	0
698	58	picturenaming	hua	4		wa	3	4	0	0	58picturenaminghua4	hua	1	3	0	1	2
699	1	posttest	niu	2	untrained	niu	2	4	1	1	1posttestniu2	niu	2	5	1	1	1
700	43	pretest	chuang	2	untrained	zhong	2	5	1	0	43pretestchuang2	chuang	2	6	1	1	2
701	17	picturenaming	xie	4		si	4	5	1	0	17picturenamingxie4	xi	4	5	1	0	1
702	30	pretest	niu	2	untrained	niu	4	6	0	1	30pretestniu2	niu	4	5	0	1	0
703	18	posttest	yan	4	untrained	yan	4	5	1	1	18posttestyan4	yan	4	5	1	1	0
704	32	pretest	mi	4	untrained	mi	4	3	1	1	32pretestmi4	mi	4	3	1	1	0
705	23	posttest	dan	3	untrained	dan	3	5	1	1	23posttestdan3	dan	3	4	1	1	1
706	44	picturenaming	yun	2		yun	2	6	1	1	44picturenamingyun2	yun	2	4	1	1	2
707	41	pretest	chi	2	trained	ju	2	6	1	0	41pretestchi2	zhi	2	6	1	0	2
708	53	posttest	zhen	1	trained	zhen	1	6	1	1	53posttestzhen1	zhen	1	6	1	1	2
709	11	pretest	bi	3	untrained	bi	1	4	0	1	11pretestbi3	bi	4	4	0	1	1
710	46	pretest	zhu	4	untrained	ru	4	5	1	0	46pretestzhu4	ru	4	5	1	0	2
711	16	pretest	wan	3	untrained	wan	3	4	1	1	16pretestwan3	wan	3	4	1	1	0
712	31	picturenaming	bi	3		ni	3	4	1	0	31picturenamingbi3	yu	3	4	1	0	1
713	21	posttest	xie	2	untrained	she	2	5	1	0	21posttestxie2	shi	3	6	0	0	1
714	35	posttest	dan	4	untrained	deng	4	6	1	0	35posttestdan4	dan	4	3	1	1	1
715	f1	nativespeaker	bi	3		bi	3	7	1	1	f1nativespeakerbi3	bi	3	5	1	1
716	14	posttest	mo	4	trained	mo	4	4	1	1	14posttestmo4	mo	4	6	1	1	0
717	36	posttest	dao	4	trained	dao	4	7	1	1	36posttestdao4	dao	4	5	1	1	0
718	5	posttest	shi	2	trained	xi	3	4	0	0	5posttestshi2	shi	3	5	0	1	1
719	51	pretest	hu	2	trained	hu	2	5	1	1	51pretesthu2	hu	2	5	1	1	2
720	1	posttest	mo	2	trained	mo	2	4	1	1	1posttestmo2	mo	2	4	1	1	1
721	15	pretest	shi	1	trained	shi	1	4	1	1	15pretestshi1	shi	1	5	1	1	1
722	48	pretest	hu	2	trained	ku	3	6	0	0	48pretesthu2	ku	2	6	1	0	2
723	60	posttest	bao	4	trained	bo	1	3	0	0	60posttestbao4	ba	4	5	1	0	2
724	24	pretest	mo	2	trained	wo	3	4	0	0	24pretestmo2	mo	2	6	1	1	0
725	19	pretest	yun	2	untrained	yun	2	4	1	1	19pretestyun2	yun	2	6	1	1	1
726	58	posttest	xiang	4	trained	xiang	4	6	1	1	58posttestxiang4	xiang	4	6	1	1	2
727	27	picturenaming	xue	1		xue	1	5	1	1	27picturenamingxue1	xue	1	3	1	1	1
728	59	picturenaming	mao	1		mao	1	7	1	1	59picturenamingmao1	mao	2	6	0	1	2
729	44	posttest	jian	3	trained	tian	4	6	0	0	44posttestjian3	dian	3	3	1	0	2
730	53	posttest	jiao	3	untrained	jiao	3	7	1	1	53posttestjiao3	jiao	3	4	1	1	2
731	14	pretest	dao	4	trained	dao	4	6	1	1	14pretestdao4	dao	4	4	1	1	0
732	6	pretest	shi	1	trained	shi	1	6	1	1	6pretestshi1	shi	1	3	1	1	0
733	2	pretest	shu	1	untrained	shu	1	5	1	1	2pretestshu1	shu	1	6	1	1	0
734	7	pretest	chuang	2	untrained	chong	2	4	1	0	7pretestchuang2	chuang	2	6	1	1	1
735	12	posttest	ku	4	trained	ku	4	6	1	1	12posttestku4	ku	4	4	1	1	0
736	38	pretest	gui	1	trained	gui	1	5	1	1	38pretestgui1	gui	1	6	1	1	0
737	50	posttest	mao	1	untrained	mao	1	5	1	1	50posttestmao1	mao	2	6	0	1	2
738	30	posttest	mo	2	trained	wo	2	4	1	0	30posttestmo2	mo	2	5	1	1	0
739	8	picturenaming	zhu	4		qi	1	4	0	0	8picturenamingzhu4	ciu	1	2	0	0	0
740	f2	nativespeaker	zhu	4		zhu	4	7	1	1	f2nativespeakerzhu4	zhu	4	5	1	1
741	18	posttest	yun	4	untrained	yun	4	5	1	1	18posttestyun4	yan	4	6	1	0	0
742	30	posttest	bi	3	untrained	bi	3	5	1	1	30posttestbi3	bi	3	2	1	1	0
743	28	posttest	qian	1	untrained	quan	1	7	1	0	28posttestqian1	chen	1	5	1	0	0
744	58	pretest	shi	1	trained	shi	4	2	0	1	58pretestshi1	xue	3	2	0	0	2
745	23	posttest	gui	1	trained	gui	1	5	1	1	23posttestgui1	gui	1	5	1	1	1
746	29	posttest	yu	2	trained	nv	3	6	0	0	29posttestyu2	yu	3	5	0	1	1
747	22	posttest	xue	3	untrained	shen	3	5	1	0	22posttestxue3	xue	3	5	1	1	0
748	29	posttest	bao	3	trained	bao	3	5	1	1	29posttestbao3	bao	3	6	1	1	1
749	22	pretest	dao	3	trained	dao	3	7	1	1	22pretestdao3	dao	3	4	1	1	0
750	f2	nativespeaker	ma	1		ma	1	7	1	1	f2nativespeakerma1	ma	1	6	1	1
751	34	posttest	ma	1	trained	ma	1	7	1	1	34posttestma1	ma	1	5	1	1	0
752	46	pretest	xie	4	untrained	xie	4	5	1	1	46pretestxie4	xie	4	6	1	1	2
753	44	pretest	zhu	4	untrained	zhu	4	4	1	1	44pretestzhu4	zhu	4	6	1	1	2
754	47	pretest	jian	3	trained	qian	3	5	1	0	47pretestjian3	jian	3	6	1	1	2
755	41	picturenaming	mao	2		qiu	2	3	1	0	41picturenamingmao2	0	0	0	0	0	2
756	36	pretest	mo	4	trained	mo	4	7	1	1	36pretestmo4	mo	4	6	1	1	0
757	29	posttest	dan	3	untrained	dan	3	4	1	1	29posttestdan3	dan	3	6	1	1	1
758	5	posttest	tuo	2	trained	tuo	3	4	0	1	5posttesttuo2	tuo	2	2	1	1	1
759	53	pretest	jian	4	trained	jian	4	4	1	1	53pretestjian4	jian	4	6	1	1	2
760	1	posttest	yan	4	untrained	yan	4	6	1	1	1posttestyan4	yan	4	6	1	1	1
761	36	posttest	shi	2	trained	ri	2	6	1	0	36posttestshi2	yu	2	6	1	0	0
762	15	pretest	gui	3	trained	gui	1	3	0	1	15pretestgui3	gui	3	3	1	1	1
763	24	pretest	deng	4	trained	tu	4	6	1	0	24pretestdeng4	tou	4	3	1	0	0
764	48	posttest	mao	1	untrained		0	1	0	0	48posttestmao1	0	0	0	0	0	2
765	21	pretest	gui	3	trained	gui	3	6	1	1	21pretestgui3	gui	3	6	1	1	1
766	30	pretest	jian	4	trained	tian	4	6	1	0	30pretestjian4	qian	4	5	1	0	0
767	26	pretest	shu	1	untrained	shuo	1	4	1	0	26pretestshu1	shu	3	5	0	1	0
768	27	pretest	ma	1	trained	ma	1	7	1	1	27pretestma1	ma	1	6	1	1	1
769	6	picturenaming	dan	3		dan	2	5	0	1	6picturenamingdan3	dan	3	5	1	1	0
770	52	picturenaming	xue	3		shue	3	2	1	0	52picturenamingxue3	xue	3	2	1	1	2
771	22	posttest	yan	4	untrained	yan	4	6	1	1	22posttestyan4	yan	4	5	1	1	0
772	12	pretest	jian	3	trained	qian	3	5	1	0	12pretestjian3	qian	3	5	1	0	0
773	41	posttest	ku	4	trained	ku	4	5	1	1	41posttestku4	ku	4	6	1	1	2
774	31	picturenaming	xue	3		shi	3	6	1	0	31picturenamingxue3	shi	3	4	1	0	1
775	60	pretest	yun	2	untrained	yun	2	5	1	1	60pretestyun2	yun	2	6	1	1	2
776	f3	nativespeaker	shi	1		shi	1	7	1	1	f3nativespeakershi1	shi	1	7	1	1
777	56	pretest	hua	1	untrained	hun	1	6	1	0	56pretesthua1	huan	1	5	1	0	2
778	6	pretest	yun	2	untrained	yun	2	7	1	1	6pretestyun2	yun	2	6	1	1	0
779	24	picturenaming	ba	4		ba	1	6	0	1	24picturenamingba4	ba	1	5	0	1	0
780	42	posttest	shu	1	untrained	shi	1	4	1	0	42posttestshu1	shu	1	5	1	1	2
781	57	pretest	yun	4	untrained	yun	4	7	1	1	57pretestyun4	yun	4	6	1	1	2
782	14	picturenaming	bi	3		yu	3	3	1	0	14picturenamingbi3	bi	3	3	1	1	0
783	35	picturenaming	yan	3		yan	3	5	1	1	35picturenamingyan3	yan	3	6	1	1	1
784	27	picturenaming	mao	1		nao	1	6	1	0	27picturenamingmao1	mao	1	3	1	1	1
785	36	picturenaming	dan	4		gan	1	5	0	0	36picturenamingdan4	dan	1	6	0	1	0
786	48	picturenaming	mao	2			0	1	0	0	48picturenamingmao2	0	0	0	0	0	2
787	56	pretest	chi	2	trained	qun	2	6	1	0	56pretestchi2	zhen	2	4	1	0	2
788	18	posttest	chi	2	trained	shi	2	4	1	0	18posttestchi2	shi	2	4	1	0	0
789	23	pretest	wa	4	trained	wa	1	4	0	1	23pretestwa4	wa	4	5	1	1	1
790	60	posttest	shu	3	untrained	shu	3	5	1	1	60posttestshu3	shu	3	5	1	1	2
791	39	posttest	jian	3	trained	qian	2	5	0	0	39posttestjian3	qian	2	5	0	0	1
792	24	posttest	shi	2	trained	shi	2	6	1	1	24posttestshi2	shi	2	5	1	1	0
793	23	pretest	ku	1	trained	ku	1	6	1	1	23pretestku1	ku	1	6	1	1	1
794	52	picturenaming	yan	4		zen	1	5	0	0	52picturenamingyan4	jian	1	6	0	0	2
795	18	posttest	gui	1	trained	gui	1	3	1	1	18posttestgui1	gui	1	6	1	1	0
796	25	posttest	yu	3	trained	wu	2	4	0	0	25posttestyu3	yu	2	5	0	1	1
797	21	posttest	jian	4	trained	jia	1	5	0	0	21posttestjian4	xie	1	3	0	0	1
798	36	picturenaming	zhu	1		shu	1	6	1	0	36picturenamingzhu1	shu	1	6	1	0	0
799	33	posttest	yan	3	untrained	yan	3	5	1	1	33posttestyan3	yan	3	6	1	1	1
800	25	posttest	xie	2	untrained	jie	2	6	1	0	25posttestxie2	xie	2	5	1	1	1
801	21	posttest	ba	4	untrained		0	1	0	0	21posttestba4	ba	2	3	0	1	1
802	49	posttest	mi	4	untrained	mi	4	5	1	1	49posttestmi4	mi	4	3	1	1	2
803	m3	nativespeaker	hu	3		ku	3	6	1	0	m3nativespeakerhu3	hu	3	7	1	0
804	60	pretest	ma	1	trained	me	1	5	1	0	60pretestma1	ma	1	5	1	1	2
805	40	posttest	mao	2	untrained	mao	2	6	1	1	40posttestmao2	mao	2	6	1	1	0
806	54	posttest	yu	2	trained	yu	2	5	1	1	54posttestyu2	yu	2	6	1	1	2
807	12	picturenaming	xie	2		xiao	2	5	1	0	12picturenamingxie2	xiao	3	4	0	0	0
808	52	pretest	yan	3	untrained	yuan	3	3	1	0	52pretestyan3	yan	3	5	1	1	2
809	2	picturenaming	dan	3		de	1	5	0	0	2picturenamingdan3	da	1	7	0	0	0
810	37	pretest	bao	3	trained	dao	3	6	1	0	37pretestbao3	dao	3	3	1	0	1
811	53	pretest	she	4	trained	shi	4	3	1	0	53pretestshe4	she	4	5	1	1	2
812	18	picturenaming	mao	2		mao	2	5	1	1	18picturenamingmao2	mao	2	6	1	1	0
813	10	pretest	mi	4	untrained	mi	4	5	1	1	10pretestmi4	mi	4	2	1	1	0
814	10	posttest	shi	1	trained	shi	1	7	1	1	10posttestshi1	shi	1	5	1	1	0
815	13	picturenaming	yan	4		zhe	2	4	0	0	13picturenamingyan4	zhen	2	5	0	0	1
816	50	posttest	ku	1	trained	ku	1	4	1	1	50posttestku1	ku	1	6	1	1	2
817	24	posttest	yu	2	trained	yu	2	6	1	1	24posttestyu2	yu	2	5	1	1	0
818	14	posttest	zhen	3	trained	chun	2	4	0	0	14posttestzhen3	zhen	3	5	1	1	0
819	8	pretest	dan	4	untrained	da	4	4	1	0	8pretestdan4	deng	4	6	1	0	0
820	11	posttest	xue	3	untrained	xue	3	4	1	1	11posttestxue3	xue	3	6	1	1	1
821	55	pretest	zhu	1	untrained	zhu	1	4	1	1	55pretestzhu1	zhu	2	6	0	1	2
822	22	pretest	di	2	untrained	di	2	6	1	1	22pretestdi2	di	2	3	1	1	0
823	34	posttest	dao	3	trained	dao	2	6	0	1	34posttestdao3	dao	3	6	1	1	0
824	9	pretest	qian	2	untrained	qian	3	5	0	1	9pretestqian2	qian	2	2	1	1	1
825	38	picturenaming	wan	3		mi	3	5	1	0	38picturenamingwan3	mi	2	4	0	0	0
826	34	picturenaming	jiao	3		jiu	3	5	1	0	34picturenamingjiao3	jiu	3	5	1	0	0
827	30	posttest	gui	3	trained	gui	3	6	1	1	30posttestgui3	gui	1	6	0	1	0
828	21	pretest	ba	1	untrained	ba	1	6	1	1	21pretestba1	ba	1	3	1	1	1
829	6	pretest	mi	4	untrained	mi	4	6	1	1	6pretestmi4	mi	4	6	1	1	0
830	26	posttest	dan	3	untrained	dan	3	6	1	1	26posttestdan3	dan	3	6	1	1	0
831	20	pretest	yun	4	untrained	yun	4	5	1	1	20pretestyun4	yun	4	5	1	1	0
832	31	pretest	qian	2	untrained	xian	2	7	1	0	31pretestqian2	xian	2	6	1	0	1
833	53	picturenaming	di	4		ji	1	3	0	0	53picturenamingdi4	di	4	4	1	1	2
834	42	pretest	mo	2	trained	mo	2	5	1	1	42pretestmo2	mo	2	6	1	1	2
835	45	posttest	mi	4	untrained	mi	4	6	1	1	45posttestmi4	mi	4	5	1	1	2
836	22	posttest	chuang	1	untrained	chan	1	5	1	0	22posttestchuang1	chuang	1	6	1	1	0
837	22	posttest	ma	1	trained	la	1	6	1	0	22posttestma1	ma	1	5	1	1	0
838	9	posttest	tuo	1	trained	tuo	1	4	1	1	9posttesttuo1	tuo	1	5	1	1	1
839	27	pretest	jiao	1	untrained	jiao	1	5	1	1	27pretestjiao1	jiao	1	5	1	1	1
840	6	pretest	dao	4	trained	bao	4	5	1	0	6pretestdao4	dao	4	5	1	1	0
841	58	posttest	jian	4	trained	tian	1	4	0	0	58posttestjian4	jiao	1	5	0	0	2
842	53	posttest	chuang	2	untrained	chuang	2	5	1	1	53posttestchuang2	chuang	2	6	1	1	2
843	50	picturenaming	di	4		di	4	6	1	1	50picturenamingdi4	di	4	7	1	1	2
844	11	posttest	chuang	1	untrained	chuang	1	6	1	1	11posttestchuang1	chuang	1	6	1	1	1
845	23	pretest	di	2	untrained	di	1	6	0	1	23pretestdi2	di	1	3	0	1	1
846	6	picturenaming	di	2		da	2	6	1	0	6picturenamingdi2	da	2	2	1	0	0
847	51	posttest	bi	3	untrained	bi	3	6	1	1	51posttestbi3	bi	3	6	1	1	2
848	28	pretest	ku	4	trained	ku	4	6	1	1	28pretestku4	ku	4	5	1	1	0
849	48	pretest	xie	4	untrained	sie	4	5	1	0	48pretestxie4	xie	4	5	1	1	2
850	49	pretest	deng	4	trained	deng	4	5	1	1	49pretestdeng4	deng	4	6	1	1	2
851	49	posttest	yun	2	untrained	yun	2	6	1	1	49posttestyun2	yun	2	7	1	1	2
852	35	pretest	she	4	trained	shi	4	5	1	0	35pretestshe4	she	4	5	1	1	1
853	54	posttest	mao	2	untrained	mao	2	7	1	1	54posttestmao2	mao	2	6	1	1	2
854	36	posttest	xie	4	untrained	shi	4	6	1	0	36posttestxie4	xie	4	6	1	1	0
855	16	posttest	mi	3	untrained	mi	3	5	1	1	16posttestmi3	mi	3	5	1	1	0
856	51	pretest	yu	3	trained	be	2	3	0	0	51pretestyu3	bi	3	5	1	0	2
857	32	picturenaming	chuang	2		zhuang	1	7	0	0	32picturenamingchuang2	zhuang	1	5	0	0	0
858	20	picturenaming	hua	4		hua	4	5	1	1	20picturenaminghua4	hua	4	5	1	1	0
859	38	posttest	bao	4	trained	vao	4	5	1	0	38posttestbao4	ba	4	7	1	0	0
860	34	posttest	fang	1	trained	diao	2	5	0	0	34posttestfang1	sao	1	4	1	0	0
861	20	picturenaming	ba	1		a	4	4	0	0	20picturenamingba1	ba	4	5	0	1	0
862	48	picturenaming	bi	2			0	1	0	0	48picturenamingbi2	0	0	0	0	0	2
863	30	posttest	dan	3	untrained	gan	3	4	1	0	30posttestdan3	dan	3	4	1	1	0
864	40	picturenaming	wan	3		wan	3	4	1	1	40picturenamingwan3	wan	3	5	1	1	0
865	29	posttest	dao	3	trained	dao	3	7	1	1	29posttestdao3	dao	3	5	1	1	1
866	18	pretest	zhu	1	untrained	zhu	1	5	1	1	18pretestzhu1	zhu	1	5	1	1	0
867	52	picturenaming	mi	3		mi	3	5	1	1	52picturenamingmi3	mi	3	4	1	1	2
868	29	picturenaming	ba	1		wa	1	5	1	0	29picturenamingba1	ba	1	3	1	1	1
869	m3	nativespeaker	chi	2		shi	2	7	1	0	m3nativespeakerchi2	shi	2	7	1	1
870	3	pretest	yun	2	untrained	niu	2	6	1	0	3pretestyun2	niu	2	4	1	0	1
871	35	posttest	yan	4	untrained	yan	4	6	1	1	35posttestyan4	yan	4	5	1	1	1
872	19	picturenaming	yun	4		yun	1	4	0	1	19picturenamingyun4	yun	1	6	0	1	1
873	4	posttest	yan	3	untrained	yan	3	6	1	1	4posttestyan3	yan	3	5	1	1	0
874	23	picturenaming	zhu	1		zhu	2	5	0	1	23picturenamingzhu1	zhu	2	5	0	1	1
875	31	picturenaming	hua	4		hua	4	7	1	1	31picturenaminghua4	hua	4	6	1	1	1
876	15	pretest	ma	1	trained	ma	2	5	0	1	15pretestma1	ma	2	5	0	1	1
877	54	posttest	hu	3	trained	hu	3	5	1	1	54posttesthu3	hu	3	4	1	1	2
878	37	pretest	ku	4	trained	ku	4	6	1	1	37pretestku4	ku	4	5	1	1	1
879	14	posttest	yu	2	trained	yu	2	4	1	1	14posttestyu2	yu	3	5	0	1	0
880	51	pretest	zhu	4	untrained	dong	4	6	1	0	51pretestzhu4	dong	4	6	1	0	2
881	51	posttest	tuo	1	trained	tuo	1	6	1	1	51posttesttuo1	tuo	1	5	1	1	2
882	40	posttest	fang	1	trained	fang	1	6	1	1	40posttestfang1	fang	1	5	1	1	0
883	11	pretest	zhen	3	trained	jian	3	4	1	0	11pretestzhen3	qian	2	4	0	0	1
884	49	posttest	ku	1	trained	ku	1	6	1	1	49posttestku1	ku	1	3	1	1	2
885	46	pretest	xiang	4	trained	xiang	4	7	1	1	46pretestxiang4	xiang	4	6	1	1	2
886	24	posttest	mi	3	untrained	mi	3	4	1	1	24posttestmi3	mi	4	1	0	1	0
887	40	pretest	yan	4	untrained	yang	4	4	1	0	40pretestyan4	yan	4	7	1	1	0
888	52	pretest	xie	2	untrained	xie	2	6	1	1	52pretestxie2	xie	2	6	1	1	2
889	20	pretest	gui	1	trained	gui	2	4	0	1	20pretestgui1	gui	1	5	1	1	0
890	9	posttest	yu	3	trained	yu	3	7	1	1	9posttestyu3	yu	3	6	1	1	1
891	12	posttest	she	4	trained	she	4	6	1	1	12posttestshe4	she	4	7	1	1	0
892	5	pretest	shi	2	trained	xu	2	4	1	0	5pretestshi2	xu	2	6	1	0	1
893	60	picturenaming	xue	1		xue	1	4	1	1	60picturenamingxue1	xue	1	6	1	1	2
894	43	posttest	chi	2	trained	shi	2	7	1	0	43posttestchi2	shi	2	6	1	0	2
895	16	pretest	hu	3	trained	gou	3	3	1	0	16pretesthu3	hu	3	3	1	1	0
896	37	picturenaming	bi	3		bi	3	3	1	1	37picturenamingbi3	bi	3	5	1	1	1
897	47	posttest	gui	1	trained	kui	1	4	1	0	47posttestgui1	gui	1	3	1	1	2
898	15	picturenaming	niu	3		niu	2	4	0	1	15picturenamingniu3	niu	2	4	0	1	1
899	18	pretest	dan	4	untrained	dan	4	5	1	1	18pretestdan4	dan	4	5	1	1	0
900	53	picturenaming	hua	1		hua	1	5	1	1	53picturenaminghua1	hua	1	6	1	1	2
901	39	pretest	ku	4	trained	tu	4	5	1	0	39pretestku4	ku	4	5	1	1	1
902	13	picturenaming	ba	1		ba	1	5	1	1	13picturenamingba1	ba	1	5	1	1	1
903	8	posttest	zhen	1	trained	zheng	1	4	1	0	8posttestzhen1	zhen	1	5	1	1	0
904	12	posttest	gui	1	trained	gui	1	5	1	1	12posttestgui1	gui	1	5	1	1	0
905	26	posttest	dao	3	trained	gao	3	6	1	0	26posttestdao3	dao	3	5	1	1	0
906	20	picturenaming	dan	3		deng	2	4	0	0	20picturenamingdan3	dan	3	5	1	1	0
907	40	pretest	wa	4	trained	wa	4	5	1	1	40pretestwa4	wa	4	6	1	1	0
908	22	picturenaming	niu	3		mia	3	5	1	0	22picturenamingniu3	miao	3	4	1	0	0
909	37	pretest	chuang	1	untrained	chuang	1	4	1	1	37pretestchuang1	chuang	4	6	0	1	1
910	31	posttest	yun	4	untrained	yun	4	6	1	1	31posttestyun4	yun	4	5	1	1	1
911	8	pretest	zhen	3	trained	zheng	3	6	1	0	8pretestzhen3	zhang	3	6	1	0	0
912	10	posttest	mi	3	untrained	yi	2	4	0	0	10posttestmi3	mi	3	2	1	1	0
913	46	pretest	zhen	1	trained	ren	1	6	1	0	46pretestzhen1	reng	1	5	1	0	2
914	41	picturenaming	wan	2		wen	1	4	0	0	41picturenamingwan2	wan	1	6	0	1	2
915	37	picturenaming	shu	3		shu	3	4	1	1	37picturenamingshu3	shu	3	6	1	1	1
916	47	posttest	ma	3	trained	ma	3	6	1	1	47posttestma3	ma	3	5	1	1	2
917	34	posttest	yu	2	trained	wu	3	5	0	0	34posttestyu2	yu	2	5	1	1	0
918	14	picturenaming	niu	3		niu	3	4	1	1	14picturenamingniu3	niu	3	5	1	1	0
919	34	picturenaming	niu	3		shui	3	5	1	0	34picturenamingniu3	xue	3	5	1	0	0
920	35	posttest	xie	4	untrained	jie	4	6	1	0	35posttestxie4	xie	4	5	1	1	1
921	f2	nativespeaker	deng	1		deng	1	7	1	1	f2nativespeakerdeng1	deng	1	7	1	1
922	40	picturenaming	mi	3		mi	3	4	1	1	40picturenamingmi3	mi	3	6	1	1	0
923	33	pretest	hu	2	trained	hu	3	5	0	1	33pretesthu2	hu	2	6	1	1	1
924	19	pretest	jiao	1	untrained	tiao	1	5	1	0	19pretestjiao1	jiao	1	5	1	1	1
925	32	pretest	ba	4	untrained	da	4	4	1	0	32pretestba4	ba	1	6	0	1	0
926	33	posttest	tuo	2	trained	tuo	2	6	1	1	33posttesttuo2	tuo	2	5	1	1	1
927	59	picturenaming	xue	3		xue	3	5	1	1	59picturenamingxue3	xue	3	3	1	1	2
928	m2	nativespeaker	qian	2		qian	2	6	1	1	m2nativespeakerqian2	qian	2	7	1	1
929	m3	nativespeaker	she	4		she	4	7	1	1	m3nativespeakershe4	she	4	7	1	1
930	8	pretest	ku	1	trained	ku	1	6	1	1	8pretestku1	ku	1	6	1	1	0
931	50	posttest	she	2	trained	she	2	6	1	1	50posttestshe2	she	2	6	1	1	2
932	12	picturenaming	qian	1		zhao	1	6	1	0	12picturenamingqian1	xiao	1	4	1	0	0
933	53	posttest	qian	1	untrained	tian	1	6	1	0	53posttestqian1	qian	1	5	1	1	2
934	31	picturenaming	chuang	2		shuang	2	7	1	0	31picturenamingchuang2	chuang	2	4	1	1	1
935	16	picturenaming	yan	3		yan	1	4	0	1	16picturenamingyan3	yan	1	6	0	1	0
936	60	picturenaming	hua	4		kua	4	5	1	0	60picturenaminghua4	hua	4	6	1	1	2
937	2	posttest	di	4	untrained	di	4	5	1	1	2posttestdi4	di	4	5	1	1	0
938	38	pretest	ba	4	untrained	da	4	6	1	0	38pretestba4	ba	4	6	1	1	0
939	49	posttest	niu	2	untrained	niu	2	6	1	1	49posttestniu2	niu	2	6	1	1	2
940	53	pretest	mo	4	trained	mo	1	3	0	1	53pretestmo4	mo	4	6	1	1	2
941	27	posttest	dao	4	trained	gao	4	6	1	0	27posttestdao4	dao	4	6	1	1	1
942	44	posttest	bi	2	untrained	bi	2	5	1	1	44posttestbi2	bi	2	6	1	1	2
943	46	pretest	gui	1	trained	moei	1	6	1	0	46pretestgui1	gui	1	5	1	1	2
944	16	posttest	yun	2	untrained	dun	2	5	1	0	16posttestyun2	yun	2	3	1	1	0
945	f1	nativespeaker	qian	1		qian	1	7	1	1	f1nativespeakerqian1	qian	1	7	1	1
946	47	picturenaming	mi	4		bi	4	5	1	0	47picturenamingmi4	mi	4	5	1	1	2
947	44	pretest	ba	4	untrained	ba	4	4	1	1	44pretestba4	ba	4	6	1	1	2
948	56	pretest	qian	2	untrained	sian	1	5	0	0	56pretestqian2	xian	1	6	0	0	2
949	58	picturenaming	qian	1		cian	1	5	1	0	58picturenamingqian1	qian	1	5	1	1	2
950	26	pretest	fang	2	trained	gan	2	5	1	0	26pretestfang2	fang	2	3	1	1	0
951	46	picturenaming	zhu	1		shu	1	4	1	0	46picturenamingzhu1	shi	1	5	1	0	2
952	16	picturenaming	qian	1		qian	2	6	0	1	16picturenamingqian1	qian	2	6	0	1	0
953	21	posttest	mo	2	trained		0	1	0	0	21posttestmo2	wa	2	1	1	0	1
954	51	pretest	yun	4	untrained	yun	4	6	1	1	51pretestyun4	yun	4	5	1	1	2
955	51	picturenaming	bi	2		bi	2	5	1	1	51picturenamingbi2	bi	1	6	0	1	2
956	38	pretest	jian	4	trained	jian	4	7	1	1	38pretestjian4	jian	4	7	1	1	0
957	41	posttest	ba	1	untrained	ba	1	4	1	1	41posttestba1	ba	1	5	1	1	2
958	32	posttest	fang	1	trained	bang	1	6	1	0	32posttestfang1	fang	2	6	0	1	0
959	3	posttest	chuang	2	untrained	chuang	2	6	1	1	3posttestchuang2	chuang	2	3	1	1	1
960	59	posttest	yan	3	untrained	yan	3	6	1	1	59posttestyan3	yan	3	5	1	1	2
961	19	pretest	yan	3	untrained	yan	3	4	1	1	19pretestyan3	yan	3	4	1	1	1
962	42	pretest	tuo	2	trained	tuo	2	5	1	1	42pretesttuo2	tuo	2	6	1	1	2
963	24	posttest	ba	1	untrained	ba	1	6	1	1	24posttestba1	ba	1	5	1	1	0
964	f3	nativespeaker	dan	3		dan	3	7	1	1	f3nativespeakerdan3	dan	3	7	1	1
965	12	picturenaming	xue	3		shu	3	5	1	0	12picturenamingxue3	shu	3	4	1	0	0
966	28	pretest	mo	4	trained	mo	4	5	1	1	28pretestmo4	mo	4	6	1	1	0
967	7	posttest	xie	2	untrained	sie	2	6	1	0	7posttestxie2	xir	2	4	1	0	1
968	19	pretest	she	2	trained	xue	3	4	0	0	19pretestshe2	xue	3	3	0	0	1
969	14	pretest	chuang	2	untrained	chuang	1	5	0	1	14pretestchuang2	chuang	1	5	0	1	0
970	50	picturenaming	chuang	1		chuan	1	6	1	0	50picturenamingchuang1	chuang	1	6	1	1	2
971	30	pretest	mao	2	untrained	nao	2	6	1	0	30pretestmao2	mao	2	6	1	1	0
972	35	pretest	ba	4	untrained	da	4	7	1	0	35pretestba4	ba	4	6	1	1	1
973	17	pretest	zhen	1	trained	jian	1	5	1	0	17pretestzhen1	zhen	1	6	1	1	1
974	29	picturenaming	yan	4		yan	1	7	0	1	29picturenamingyan4	yan	1	4	0	1	1
975	45	posttest	hu	2	trained	gu	2	4	1	0	45posttesthu2	ku	2	6	1	0	2
976	24	posttest	chi	2	trained	shi	2	6	1	0	24posttestchi2	shi	2	5	1	0	0
977	7	pretest	dan	3	untrained	dan	3	6	1	1	7pretestdan3	dan	3	5	1	1	1
978	44	posttest	xue	3	untrained	xue	3	7	1	1	44posttestxue3	xue	3	6	1	1	2
979	15	pretest	qian	1	untrained	qun	1	4	1	0	15pretestqian1	qian	1	6	1	1	1
980	36	pretest	ba	4	untrained	da	4	7	1	0	36pretestba4	ba	4	5	1	1	0
981	57	pretest	mo	2	trained	mo	2	6	1	1	57pretestmo2	mo	2	6	1	1	2
982	33	posttest	mo	4	trained	mo	4	6	1	1	33posttestmo4	mo	4	7	1	1	1
983	24	pretest	shu	3	untrained	shu	3	4	1	1	24pretestshu3	shu	3	4	1	1	0
984	f1	nativespeaker	zhu	1		zhu	1	7	1	1	f1nativespeakerzhu1	zhu	1	7	1	1
985	27	posttest	wan	3	untrained	wa	2	4	0	0	27posttestwan3	wan	2	4	0	1	1
986	15	pretest	mao	1	untrained	mao	1	5	1	1	15pretestmao1	mao	2	3	0	1	1
987	47	pretest	yu	3	trained		0	1	0	0	47pretestyu3	en	3	3	1	0	2
988	12	posttest	wan	2	untrained	wan	2	5	1	1	12posttestwan2	wan	2	5	1	1	0
989	52	pretest	zhen	3	trained	zhen	4	5	0	1	52pretestzhen3	zhen	4	6	0	1	2
990	40	pretest	deng	4	trained	ban	4	6	1	0	40pretestdeng4	dan	4	6	1	0	0
991	44	posttest	ku	1	trained	ku	1	4	1	1	44posttestku1	ku	1	6	1	1	2
992	50	pretest	fang	1	trained	feng	1	6	1	0	50pretestfang1	fang	1	5	1	1	2
993	f3	nativespeaker	wa	4		wa	4	7	1	1	f3nativespeakerwa4	wa	4	7	1	1
994	37	posttest	jiao	1	untrained	jiao	1	5	1	1	37posttestjiao1	jiao	1	5	1	1	1
995	60	posttest	wa	4	trained	wa	4	6	1	1	60posttestwa4	wa	4	6	1	1	2
996	47	posttest	shi	2	trained	ju	2	5	1	0	47posttestshi2	chi	2	5	1	0	2
997	20	pretest	shi	2	trained	shi	1	6	0	1	20pretestshi2	shi	1	6	0	1	0
998	8	posttest	hua	4	untrained	kua	4	6	1	0	8posttesthua4	kua	4	5	1	0	0
999	40	picturenaming	shu	1		shu	1	5	1	1	40picturenamingshu1	shu	1	5	1	1	0
1000	57	picturenaming	di	2		di	4	6	0	1	57picturenamingdi2	di	4	6	0	1	2
1001	29	pretest	dao	3	trained		0	1	0	0	29pretestdao3	dan	3	3	1	0	1
1002	20	picturenaming	dan	4		dan	4	6	1	1	20picturenamingdan4	dan	4	6	1	1	0
1003	49	pretest	di	2	untrained	di	1	6	0	1	49pretestdi2	di	1	5	0	1	2
1004	38	posttest	fang	1	trained	fang	1	7	1	1	38posttestfang1	fang	1	6	1	1	0
1005	13	pretest	mao	2	untrained	mou	2	6	1	0	13pretestmao2	mao	2	5	1	1	1
1006	26	pretest	xie	2	untrained	xie	3	4	0	1	26pretestxie2	xie	3	3	0	1	0
1007	21	posttest	gui	3	trained	gui	3	3	1	1	21posttestgui3	gui	3	1	1	1	1
1008	60	pretest	bao	3	trained	bou	2	6	0	0	60pretestbao3	bao	2	5	0	1	2
1009	5	posttest	mao	1	untrained	mao	1	6	1	1	5posttestmao1	mao	1	4	1	1	1
1010	56	pretest	mao	2	untrained	mao	1	2	0	1	56pretestmao2	mao	2	6	1	1	2
1011	21	pretest	yu	2	trained	lv	2	3	1	0	21pretestyu2	yu	2	4	1	1	1
1012	20	pretest	hua	4	untrained	hua	4	7	1	1	20pretesthua4	hua	4	6	1	1	0
1013	15	pretest	dan	3	untrained	dan	2	6	0	1	15pretestdan3	dan	3	2	1	1	1
1014	25	picturenaming	zhu	4		zhu	3	5	0	1	25picturenamingzhu4	zhu	2	6	0	1	1
1015	27	picturenaming	qian	1		kun	1	6	1	0	27picturenamingqian1	kun	1	5	1	0	1
1016	37	picturenaming	niu	3		niu	2	7	0	1	37picturenamingniu3	niu	3	3	1	1	1
1017	3	posttest	fang	1	trained	fang	1	6	1	1	3posttestfang1	fang	1	5	1	1	1
1018	35	picturenaming	xue	3		shui	3	7	1	0	35picturenamingxue3	xue	3	3	1	1	1
1019	8	posttest	she	4	trained	shu	4	6	1	0	8posttestshe4	she	4	3	1	1	0
1020	39	picturenaming	niu	2			0	1	0	0	39picturenamingniu2	0	0	0	0	0	1
1021	1	posttest	mi	4	untrained	mie	4	5	1	0	1posttestmi4	mi	4	5	1	1	1
1022	21	pretest	mao	1	untrained	mao	1	6	1	1	21pretestmao1	mao	1	6	1	1	1
1023	m2	nativespeaker	zhen	3		zhen	3	7	1	1	m2nativespeakerzhen3	zhen	3	7	1	1
1024	60	picturenaming	jiao	3		jiao	3	3	1	1	60picturenamingjiao3	jiao	2	5	0	1	2
1025	45	posttest	shu	3	untrained	shu	3	5	1	1	45posttestshu3	shu	3	5	1	1	2
1026	9	posttest	yu	2	trained	yu	2	5	1	1	9posttestyu2	yu	2	5	1	1	1
1027	55	picturenaming	xie	2		sui	3	7	0	0	55picturenamingxie2	xue	3	6	0	0	2
1028	52	picturenaming	niu	2		niao	3	4	0	0	52picturenamingniu2	niao	3	5	0	0	2
1029	41	posttest	zhu	4	untrained	zhu	4	6	1	1	41posttestzhu4	zhu	4	6	1	1	2
1030	12	posttest	yu	3	trained	yu	3	4	1	1	12posttestyu3	yu	3	6	1	1	0
1031	8	posttest	yun	4	untrained	bin	4	5	1	0	8posttestyun4	bing	4	5	1	0	0
1032	48	picturenaming	mi	3			0	1	0	0	48picturenamingmi3	0	0	0	0	0	2
1033	20	pretest	dan	3	untrained	deng	3	4	1	0	20pretestdan3	dan	3	2	1	1	0
1034	47	pretest	wa	4	trained	wa	4	6	1	1	47pretestwa4	wa	4	6	1	1	2
1035	42	pretest	gui	3	trained	gui	3	2	1	1	42pretestgui3	gui	3	5	1	1	2
1036	10	picturenaming	dan	3		dan	2	6	0	1	10picturenamingdan3	dan	3	4	1	1	0
1037	26	picturenaming	yun	2		wuing	1	6	0	0	26picturenamingyun2	yun	1	2	0	1	0
1038	54	picturenaming	shu	1		xin	1	7	1	0	54picturenamingshu1	ji	1	5	1	0	2
1039	f1	nativespeaker	hua	1		hua	1	7	1	1	f1nativespeakerhua1	hua	1	7	1	1
1040	f3	nativespeaker	xie	2		xie	2	7	1	1	f3nativespeakerxie2	xie	2	7	1	1
1041	31	posttest	zhu	4	untrained	shu	4	7	1	0	31posttestzhu4	shu	4	5	1	0	1
1042	1	picturenaming	mao	1		mao	2	7	0	1	1picturenamingmao1	mao	1	5	1	1	1
1043	56	pretest	xiang	4	trained	xian	1	1	0	0	56pretestxiang4	xian	4	5	1	0	2
1044	7	posttest	niu	2	untrained	niu	2	7	1	1	7posttestniu2	niu	2	6	1	1	1
1045	41	pretest	wan	3	untrained	wan	3	5	1	1	41pretestwan3	wan	2	5	0	1	2
1046	25	picturenaming	xie	2		ye	2	6	1	0	25picturenamingxie2	qian	2	5	1	0	1
1047	43	pretest	yun	4	untrained	eng	4	6	1	0	43pretestyun4	mi	4	5	1	0	2
1048	56	posttest	xiang	1	trained	xian	1	6	1	0	56posttestxiang1	xian	1	6	1	0	2
1049	26	pretest	mo	4	trained	mo	4	6	1	1	26pretestmo4	mo	4	3	1	1	0
1050	57	picturenaming	mao	2		mao	4	4	0	1	57picturenamingmao2	mao	4	3	0	1	2
1051	54	picturenaming	mao	2		mao	2	7	1	1	54picturenamingmao2	mao	2	4	1	1	2
1052	16	posttest	di	4	untrained	di	4	6	1	1	16posttestdi4	di	4	4	1	1	0
1053	6	posttest	deng	4	trained	deng	4	6	1	1	6posttestdeng4	deng	4	6	1	1	0
1054	56	picturenaming	qian	1		qian	2	7	0	1	56picturenamingqian1	qian	2	6	0	1	2
1055	m3	nativespeaker	bi	2		bi	2	7	1	1	m3nativespeakerbi2	bi	2	7	1	1
1056	18	picturenaming	yun	4		wu	4	6	1	0	18picturenamingyun4	yun	4	2	1	1	0
1057	16	posttest	jiao	3	untrained	jiao	2	6	0	1	16posttestjiao3	jiao	3	4	1	1	0
1058	49	pretest	xue	3	untrained	je	4	4	0	0	49pretestxue3	zhen	3	6	1	0	2
1059	28	posttest	bao	3	trained	wou	3	7	1	0	28posttestbao3	bao	3	6	1	1	0
1060	32	picturenaming	yun	2		niu	2	7	1	0	32picturenamingyun2	yun	2	3	1	1	0
1061	48	pretest	yan	4	untrained	yan	4	6	1	1	48pretestyan4	yan	4	6	1	1	2
1062	2	posttest	chuang	1	untrained	chuang	1	6	1	1	2posttestchuang1	chuang	1	5	1	1	0
1063	52	picturenaming	bi	2		di	1	7	0	0	52picturenamingbi2	bi	1	5	0	1	2
1064	13	posttest	yu	3	trained	ye	3	5	1	0	13posttestyu3	yu	3	3	1	1	1
1065	18	posttest	hua	1	untrained	hua	1	6	1	1	18posttesthua1	hua	1	5	1	1	0
1066	f2	nativespeaker	bi	3		bi	3	7	1	1	f2nativespeakerbi3	bi	3	7	1	1
1067	54	pretest	ma	1	trained	ma	1	6	1	1	54pretestma1	ma	1	5	1	1	2
1068	55	posttest	hua	1	untrained	kua	1	6	1	0	55posttesthua1	kua	1	6	1	0	2
1069	48	pretest	qian	1	untrained	jing	3	5	0	0	48pretestqian1	jiang	1	6	1	0	2
1070	13	pretest	ma	1	trained	ma	1	7	1	1	13pretestma1	ma	1	6	1	1	1
1071	17	posttest	wan	2	untrained	wan	2	6	1	1	17posttestwan2	wen	2	6	1	0	1
1072	10	posttest	ba	1	untrained	ba	1	6	1	1	10posttestba1	ba	1	5	1	1	0
1073	54	posttest	jiao	1	untrained	qiao	1	6	1	0	54posttestjiao1	jiao	1	6	1	1	2
1074	17	pretest	wan	2	untrained	wan	2	5	1	1	17pretestwan2	wan	2	4	1	1	1
1075	37	posttest	wa	2	trained	wang	2	5	1	0	37posttestwa2	wan	2	6	1	0	1
1076	59	pretest	yun	4	untrained	yun	4	5	1	1	59pretestyun4	yun	4	5	1	1	2
1077	50	picturenaming	qian	2		tian	1	5	0	0	50picturenamingqian2	tian	1	6	0	0	2
1078	41	posttest	xie	4	untrained	xie	4	6	1	1	41posttestxie4	xie	4	6	1	1	2
1079	46	posttest	chi	3	trained	xue	3	6	1	0	46posttestchi3	xue	3	3	1	0	2
1080	m2	nativespeaker	deng	1		deng	1	7	1	1	m2nativespeakerdeng1	deng	1	7	1	1
1081	35	picturenaming	wan	3		wan	3	7	1	1	35picturenamingwan3	wan	3	6	1	1	1
1082	54	pretest	gui	1	trained	kui	1	7	1	0	54pretestgui1	gui	1	6	1	1	2
1083	20	picturenaming	di	2		di	2	6	1	1	20picturenamingdi2	di	3	3	0	1	0
1084	29	posttest	deng	1	trained	gao	1	6	1	0	29posttestdeng1	deng	1	5	1	1	1
1085	1	posttest	wan	3	untrained	wan	2	6	0	1	1posttestwan3	wan	2	4	0	1	1
1086	8	pretest	deng	4	trained	dong	1	5	0	0	8pretestdeng4	deng	1	5	0	1	0
1087	36	posttest	ma	1	trained	ma	1	7	1	1	36posttestma1	ma	1	6	1	1	0
1088	41	picturenaming	yan	4			0	1	0	0	41picturenamingyan4	qian	1	6	0	0	2
1089	54	picturenaming	zhu	1		mi	2	6	0	0	54picturenamingzhu1	mi	2	5	0	0	2
1090	43	pretest	di	2	untrained	di	2	7	1	1	43pretestdi2	di	1	6	0	1	2
1091	54	picturenaming	chuang	1		chuang	1	7	1	1	54picturenamingchuang1	chuang	1	5	1	1	2
1092	38	posttest	ku	4	trained	ku	4	5	1	1	38posttestku4	ku	4	7	1	1	0
1093	15	picturenaming	hua	4		kua	4	5	1	0	15picturenaminghua4	hua	4	6	1	1	1
1094	18	pretest	fang	2	trained	chuang	2	5	1	0	18pretestfang2	fang	2	3	1	1	0
1095	f1	nativespeaker	wa	4		wa	4	7	1	1	f1nativespeakerwa4	wa	4	7	1	1
1096	38	pretest	jiao	1	untrained	xiao	1	7	1	0	38pretestjiao1	xiao	1	5	1	0	0
1097	37	picturenaming	ba	4		ba	4	7	1	1	37picturenamingba4	ba	4	6	1	1	1
1098	57	picturenaming	xie	2		sie	4	6	0	0	57picturenamingxie2	xie	4	5	0	1	2
1099	12	pretest	mao	2	untrained	mao	2	4	1	1	12pretestmao2	mao	2	5	1	1	0
1100	23	posttest	shi	2	trained	shi	1	7	0	1	23posttestshi2	shi	1	4	0	1	1
1101	15	posttest	hua	1	untrained	kua	1	6	1	0	15posttesthua1	kua	1	6	1	0	1
1102	36	pretest	shu	1	untrained	shu	1	7	1	1	36pretestshu1	shu	1	7	1	1	0
1103	41	pretest	yun	4	untrained	nuei	4	2	1	0	41pretestyun4	yun	4	5	1	1	2
1104	11	pretest	bi	2	untrained	bi	1	4	0	1	11pretestbi2	bi	4	5	0	1	1
1105	3	posttest	wa	2	trained	gua	2	5	1	0	3posttestwa2	wa	2	6	1	1	1
1106	29	pretest	shi	1	trained	she	1	6	1	0	29pretestshi1	shi	1	7	1	1	1
1107	47	posttest	niu	2	untrained	niu	2	5	1	1	47posttestniu2	niu	2	6	1	1	2
1108	34	pretest	ma	1	trained	ma	1	7	1	1	34pretestma1	ma	1	4	1	1	0
1109	6	pretest	deng	4	trained	deng	4	6	1	1	6pretestdeng4	deng	4	6	1	1	0
1110	8	posttest	bao	3	trained	bao	3	3	1	1	8posttestbao3	bao	3	6	1	1	0
1111	57	pretest	dan	4	untrained	dan	4	7	1	1	57pretestdan4	dang	4	5	1	0	2
1112	8	pretest	wan	2	untrained	wang	2	7	1	0	8pretestwan2	wan	2	6	1	1	0
1113	24	pretest	bao	3	trained	bou	3	3	1	0	24pretestbao3	bao	4	5	0	1	0
1114	5	posttest	xie	4	untrained	xie	4	6	1	1	5posttestxie4	xie	4	3	1	1	1
1115	55	pretest	bi	3	untrained	bie	2	6	0	0	55pretestbi3	bi	3	5	1	1	2
1116	33	picturenaming	jiao	3		yao	3	3	1	0	33picturenamingjiao3	jiao	3	6	1	1	1
1117	56	pretest	wa	4	trained	wa	4	7	1	1	56pretestwa4	wa	4	6	1	1	2
1118	56	pretest	bi	3	untrained	bi	2	7	0	1	56pretestbi3	bi	2	6	0	1	2
1119	27	picturenaming	jiao	3		sheng	1	7	0	0	27picturenamingjiao3	xiang	1	4	0	0	1
1120	42	posttest	xue	3	untrained	xue	3	6	1	1	42posttestxue3	xue	3	5	1	1	2
1121	57	pretest	xue	1	untrained	je	1	6	1	0	57pretestxue1	jue	1	6	1	0	2
1122	34	picturenaming	yun	4		hu	4	6	1	0	34picturenamingyun4	hu	4	4	1	0	0
1123	2	pretest	fang	1	trained	fang	1	7	1	1	2pretestfang1	fang	1	5	1	1	0
1124	33	pretest	mo	2	trained	mo	2	6	1	1	33pretestmo2	mo	2	4	1	1	1
1125	59	pretest	dan	4	untrained	dan	4	7	1	1	59pretestdan4	dan	4	6	1	1	2
1126	30	posttest	she	4	trained	shi	4	6	1	0	30posttestshe4	she	4	3	1	1	0
1127	42	posttest	xie	2	untrained	xie	2	7	1	1	42posttestxie2	xie	2	7	1	1	2
1128	56	posttest	gui	3	trained	gui	3	4	1	1	56posttestgui3	gui	3	6	1	1	2
1129	20	pretest	ku	1	trained	ku	1	7	1	1	20pretestku1	ku	1	5	1	1	0
1130	4	pretest	yun	2	untrained	yun	2	4	1	1	4pretestyun2	yun	2	5	1	1	0
1131	8	pretest	ba	1	untrained	ba	4	6	0	1	8pretestba1	ba	1	6	1	1	0
1132	50	posttest	fang	1	trained	bang	1	7	1	0	50posttestfang1	fang	1	5	1	1	2
1133	8	posttest	wan	2	untrained	wang	2	4	1	0	8posttestwan2	wan	2	5	1	1	0
1134	24	pretest	jian	3	trained	jian	3	4	1	1	24pretestjian3	jian	3	3	1	1	0
1135	59	posttest	deng	1	trained	deng	1	7	1	1	59posttestdeng1	deng	1	6	1	1	2
1136	56	posttest	yu	3	trained	yu	3	4	1	1	56posttestyu3	yu	3	4	1	1	2
1137	4	pretest	qian	1	untrained	tian	2	7	0	0	4pretestqian1	tian	2	4	0	0	0
1138	43	posttest	xue	3	untrained	xue	3	7	1	1	43posttestxue3	xue	3	6	1	1	2
1139	f1	nativespeaker	yan	3		yan	3	7	1	1	f1nativespeakeryan3	yan	3	7	1	1
1140	47	posttest	shu	3	untrained	shu	3	6	1	1	47posttestshu3	shu	3	4	1	1	2
1141	59	pretest	ku	1	trained	wu	1	7	1	0	59pretestku1	m	1	6	1	0	2
1142	7	posttest	ku	4	trained	ku	4	6	1	1	7posttestku4	ku	4	6	1	1	1
1143	44	picturenaming	yan	4		yan	1	6	0	1	44picturenamingyan4	yan	3	2	0	1	2
1144	4	posttest	xiang	1	trained	xiang	1	7	1	1	4posttestxiang1	xiang	1	4	1	1	0
1145	59	posttest	ku	4	trained	ku	4	7	1	1	59posttestku4	ku	4	6	1	1	2
1146	41	pretest	xiang	4	trained	xiang	4	7	1	1	41pretestxiang4	xiang	4	5	1	1	2
1147	4	picturenaming	chuang	2		chuing	2	6	1	0	4picturenamingchuang2	qun	2	5	1	0	0
1148	27	picturenaming	zhu	1		gang	1	6	1	0	27picturenamingzhu1	dan	1	5	1	0	1
1149	30	posttest	mi	4	untrained	mi	4	7	1	1	30posttestmi4	mi	4	5	1	1	0
1150	34	posttest	deng	1	trained	deng	1	7	1	1	34posttestdeng1	zeng	1	3	1	0	0
1151	17	pretest	zhen	3	trained	zhen	3	6	1	1	17pretestzhen3	zhen	3	5	1	1	1
1152	50	posttest	di	4	untrained	di	4	7	1	1	50posttestdi4	di	4	6	1	1	2
1153	33	pretest	yan	3	untrained	yang	4	4	0	0	33pretestyan3	yan	4	3	0	1	1
1154	20	picturenaming	mao	2		mao	4	6	0	1	20picturenamingmao2	mao	4	3	0	1	0
1155	24	picturenaming	jiao	3		shi	3	7	1	0	24picturenamingjiao3	shi	2	5	0	0	0
1156	20	pretest	niu	2	untrained	niu	2	7	1	1	20pretestniu2	niu	2	4	1	1	0
1157	53	pretest	yun	4	untrained	ying	4	5	1	0	53pretestyun4	yan	4	6	1	0	2
1158	5	posttest	fang	2	trained	bang	3	6	0	0	5posttestfang2	fang	2	2	1	1	1
1159	18	pretest	fang	1	trained	feng	1	7	1	0	18pretestfang1	fang	1	4	1	1	0
1160	2	pretest	zhu	1	untrained	zhu	1	6	1	1	2pretestzhu1	zhu	1	6	1	1	0
1161	5	posttest	xiang	1	trained	jiao	1	7	1	0	5posttestxiang1	jiang	1	4	1	0	1
1162	57	pretest	mo	4	trained	mo	4	7	1	1	57pretestmo4	mo	4	6	1	1	2
1163	42	posttest	yan	4	untrained	yan	4	5	1	1	42posttestyan4	yan	4	6	1	1	2
1164	2	posttest	mi	3	untrained	mi	3	7	1	1	2posttestmi3	mi	3	6	1	1	0
1165	31	posttest	xiang	4	trained	xiang	4	7	1	1	31posttestxiang4	xiang	4	6	1	1	1
1166	51	picturenaming	ba	4		ba	2	6	0	1	51picturenamingba4	ba	3	4	0	1	2
1167	14	picturenaming	zhu	4		shu	4	6	1	0	14picturenamingzhu4	zhu	4	3	1	1	0
1168	9	pretest	yun	2	untrained	yun	2	7	1	1	9pretestyun2	yun	2	4	1	1	1
1169	32	pretest	chuang	1	untrained	chuang	1	6	1	1	32pretestchuang1	chuang	4	5	0	1	0
1170	12	posttest	mi	3	untrained	ni	3	6	1	0	12posttestmi3	mi	3	4	1	1	0
1171	51	posttest	di	2	untrained	di	2	6	1	1	51posttestdi2	di	2	5	1	1	2
1172	38	posttest	wa	4	trained	gua	4	6	1	0	38posttestwa4	wa	4	6	1	1	0
1173	43	pretest	wa	2	trained	nua	2	6	1	0	43pretestwa2	wa	2	5	1	1	2
1174	22	pretest	fang	2	trained	fan	2	6	1	0	22pretestfang2	fang	2	5	1	1	0
1175	m2	nativespeaker	tuo	2		tuo	2	7	1	1	m2nativespeakertuo2	tuo	2	5	1	1
1176	6	pretest	hu	2	trained	ku	3	6	0	0	6pretesthu2	hu	3	4	0	1	0
1177	52	pretest	mi	4	untrained	mi	4	6	1	1	52pretestmi4	mi	4	6	1	1	2
1178	18	pretest	yan	4	untrained	nian	4	5	1	0	18pretestyan4	yan	4	4	1	1	0
1179	8	picturenaming	yan	3		jiang	1	6	0	0	8picturenamingyan3	jiang	1	3	0	0	0
1180	20	picturenaming	wan	3		huan	2	5	0	0	20picturenamingwan3	wan	2	5	0	1	0
1181	38	picturenaming	di	4		di	4	7	1	1	38picturenamingdi4	di	4	7	1	1	0
1182	35	pretest	bao	3	trained	dao	3	6	1	0	35pretestbao3	dao	3	4	1	0	1
1183	47	pretest	qian	2	untrained	cian	2	6	1	0	47pretestqian2	qian	2	6	1	1	2
1184	14	posttest	xie	2	untrained	qie	2	6	1	0	14posttestxie2	qian	2	3	1	0	0
1185	59	pretest	bi	2	untrained	bi	2	6	1	1	59pretestbi2	bi	2	5	1	1	2
1186	47	pretest	tuo	2	trained	tuo	2	7	1	1	47pretesttuo2	tuo	2	5	1	1	2
1187	25	picturenaming	yan	3		yan	2	4	0	1	25picturenamingyan3	yan	3	5	1	1	1
1188	34	posttest	wa	2	trained	wa	2	7	1	1	34posttestwa2	wa	2	5	1	1	0
1189	43	picturenaming	di	2		di	4	7	0	1	43picturenamingdi2	di	4	6	0	1	2
1190	53	posttest	dan	4	untrained	deng	4	4	1	0	53posttestdan4	dan	4	6	1	1	2
1191	1	pretest	fang	2	trained	fang	2	6	1	1	1pretestfang2	fang	2	3	1	1	1
1192	27	pretest	niu	3	untrained	niu	2	6	0	1	27pretestniu3	niu	2	6	0	1	1
1193	9	posttest	hua	4	untrained	hua	4	6	1	1	9posttesthua4	hua	4	6	1	1	1
1194	43	posttest	yan	4	untrained	yang	4	6	1	0	43posttestyan4	yan	4	4	1	1	2
1195	m2	nativespeaker	zhen	1		zhen	1	7	1	1	m2nativespeakerzhen1	zhen	1	7	1	1
1196	53	picturenaming	xue	3		xiu	3	6	1	0	53picturenamingxue3	xiu	3	3	1	0	2
1197	32	pretest	she	2	trained	she	2	6	1	1	32pretestshe2	shu	3	3	0	0	0
1198	43	pretest	zhu	4	untrained	zhu	4	6	1	1	43pretestzhu4	zhu	4	6	1	1	2
1199	49	posttest	zhu	4	untrained	zhu	4	7	1	1	49posttestzhu4	zhu	4	6	1	1	2
1200	49	posttest	gui	3	trained	gui	3	4	1	1	49posttestgui3	gui	3	5	1	1	2
1201	21	picturenaming	shu	3		shi	2	6	0	0	21picturenamingshu3	shi	2	6	0	0	1
1202	28	pretest	ma	1	trained	ma	1	7	1	1	28pretestma1	ma	1	5	1	1	0
1203	33	picturenaming	chuang	1		chuang	1	7	1	1	33picturenamingchuang1	chuang	1	5	1	1	1
1204	11	pretest	chi	2	trained	chu	2	6	1	0	11pretestchi2	shu	3	6	0	0	1
1205	38	picturenaming	zhu	1		chu	1	6	1	0	38picturenamingzhu1	zhu	1	6	1	1	0
1206	f2	nativespeaker	xiang	1		xiang	1	7	1	1	f2nativespeakerxiang1	xiang	1	7	1	1
1207	6	posttest	fang	1	trained	fang	1	7	1	1	6posttestfang1	fang	1	5	1	1	0
1208	1	posttest	di	2	untrained	di	2	6	1	1	1posttestdi2	di	2	6	1	1	1
1209	49	pretest	jian	3	trained	dian	4	5	0	0	49pretestjian3	jian	4	6	0	1	2
1210	31	pretest	wa	2	trained	wa	2	7	1	1	31pretestwa2	wa	2	5	1	1	1
1211	34	pretest	di	2	untrained	ji	3	7	0	0	34pretestdi2	di	2	5	1	1	0
1212	48	posttest	mo	4	trained		0	1	0	0	48posttestmo4	0	0	0	0	0	2
1213	35	pretest	shu	3	untrained	shu	3	5	1	1	35pretestshu3	shu	3	4	1	1	1
1214	22	pretest	wan	3	untrained	ba	3	6	1	0	22pretestwan3	wan	3	5	1	1	0
1215	9	posttest	qian	2	untrained	qien	2	6	1	0	9posttestqian2	qian	2	3	1	1	1
1216	5	pretest	yan	3	untrained	yan	2	7	0	1	5pretestyan3	yan	3	6	1	1	1
1217	m2	nativespeaker	niu	2		niu	2	7	1	1	m2nativespeakerniu2	niu	2	7	1	1
1218	52	posttest	bao	4	trained	bao	4	6	1	1	52posttestbao4	bao	4	6	1	1	2
1219	10	pretest	hu	3	trained	ku	3	3	1	0	10pretesthu3	ku	3	3	1	0	0
1220	52	pretest	xue	3	untrained	sue	3	3	1	0	52pretestxue3	xue	3	3	1	1	2
1221	13	pretest	shu	1	untrained	xiu	1	5	1	0	13pretestshu1	shu	1	2	1	1	1
1222	24	posttest	ku	4	trained	kuo	4	7	1	0	24posttestku4	ku	4	6	1	1	0
1223	54	pretest	she	4	trained	she	4	7	1	1	54pretestshe4	she	4	6	1	1	2
1224	25	pretest	wan	3	untrained	wan	2	6	0	1	25pretestwan3	wan	2	5	0	1	1
1225	18	picturenaming	hua	4		hua	4	6	1	1	18picturenaminghua4	hua	4	5	1	1	0
1226	43	pretest	jian	3	trained	jiang	3	7	1	0	43pretestjian3	jian	3	5	1	1	2
1227	7	pretest	mi	3	untrained	mi	3	5	1	1	7pretestmi3	mi	3	4	1	1	1
1228	24	pretest	deng	1	trained	dou	1	7	1	0	24pretestdeng1	deng	1	6	1	1	0
1229	51	posttest	xiang	1	trained	xiang	1	7	1	1	51posttestxiang1	xiang	1	6	1	1	2
1230	31	pretest	wan	3	untrained	wan	3	6	1	1	31pretestwan3	wan	3	5	1	1	1
1231	48	posttest	fang	1	trained		0	1	0	0	48posttestfang1	0	0	0	0	0	2
1232	f3	nativespeaker	niu	3		niu	2	3	0	1	f3nativespeakerniu3	niu	3	7	1	1
1233	54	posttest	tuo	1	trained	tuo	1	7	1	1	54posttesttuo1	tuo	1	5	1	1	2
1234	10	posttest	xie	2	untrained	xie	2	5	1	1	10posttestxie2	xie	2	4	1	1	0
1235	56	pretest	wa	2	trained	wan	3	6	0	0	56pretestwa2	wa	2	6	1	1	2
1236	34	posttest	zhu	1	untrained	zhu	1	7	1	1	34posttestzhu1	zhu	1	5	1	1	0
1237	8	pretest	bao	4	trained	bao	1	2	0	1	8pretestbao4	bao	4	5	1	1	0
1238	46	pretest	di	2	untrained	di	3	7	0	1	46pretestdi2	di	3	5	0	1	2
1239	14	posttest	jian	3	trained	dian	3	6	1	0	14posttestjian3	dian	3	6	1	0	0
1240	60	posttest	hua	1	untrained	hua	1	6	1	1	60posttesthua1	hua	1	5	1	1	2
1241	47	pretest	xue	3	untrained	shue	3	5	1	0	47pretestxue3	xue	3	3	1	1	2
1242	1	pretest	yun	4	untrained	yan	2	6	0	0	1pretestyun4	yan	2	3	0	0	1
1243	2	pretest	mao	1	untrained	mao	1	6	1	1	2pretestmao1	mao	1	4	1	1	0
1244	1	pretest	mo	2	trained	moa	1	3	0	0	1pretestmo2	mo	2	2	1	1	1
1245	14	posttest	tuo	1	trained	tuo	1	6	1	1	14posttesttuo1	tuo	1	4	1	1	0
1246	53	posttest	zhu	1	untrained	zhu	1	7	1	1	53posttestzhu1	zhu	1	6	1	1	2
1247	48	posttest	mo	2	trained		0	1	0	0	48posttestmo2	0	0	0	0	0	2
1248	f1	nativespeaker	fang	2		fang	2	7	1	1	f1nativespeakerfang2	fang	2	7	1	1
1249	26	pretest	bi	3	untrained	bi	3	7	1	1	26pretestbi3	bi	3	6	1	1	0
1250	8	posttest	shi	2	trained	shen	2	7	1	0	8posttestshi2	shen	1	6	0	0	0
1251	6	pretest	dan	4	untrained	an	4	6	1	0	6pretestdan4	en	4	6	1	0	0
1252	3	picturenaming	yun	4		niun	2	5	0	0	3picturenamingyun4	niu	2	4	0	0	1
1253	42	picturenaming	yun	2		yue	1	5	0	0	42picturenamingyun2	yun	4	6	0	1	2
1254	6	pretest	mao	2	untrained	mao	2	6	1	1	6pretestmao2	mao	2	6	1	1	0
1255	13	picturenaming	mao	1		lao	2	7	0	0	13picturenamingmao1	mao	2	5	0	1	1
1256	32	posttest	di	4	untrained	di	1	2	0	1	32posttestdi4	di	4	5	1	1	0
1257	51	pretest	fang	2	trained	fang	2	7	1	1	51pretestfang2	fang	2	5	1	1	2
1258	28	posttest	dan	3	untrained	dan	1	5	0	1	28posttestdan3	dan	3	4	1	1	0
1259	1	picturenaming	yun	4		ying	2	6	0	0	1picturenamingyun4	ying	2	5	0	0	1
1260	45	posttest	chuang	1	untrained	chuang	1	6	1	1	45posttestchuang1	chuang	1	6	1	1	2
1261	38	pretest	shu	3	untrained	shu	3	6	1	1	38pretestshu3	shu	3	5	1	1	0
1262	56	posttest	di	4	untrained	di	4	7	1	1	56posttestdi4	di	4	7	1	1	2
1263	26	pretest	ba	4	untrained	a	4	6	1	0	26pretestba4	ba	4	6	1	1	0
1264	9	pretest	bao	3	trained	bao	3	4	1	1	9pretestbao3	bao	3	6	1	1	1
1265	56	pretest	dan	4	untrained	dan	4	6	1	1	56pretestdan4	dan	4	5	1	1	2
1266	28	posttest	ba	4	untrained	ba	4	7	1	1	28posttestba4	ba	4	6	1	1	0
1267	58	pretest	she	4	trained	shu	4	6	1	0	58pretestshe4	she	4	3	1	1	2
1268	31	posttest	mao	1	untrained	mao	1	7	1	1	31posttestmao1	mao	1	5	1	1	1
1269	m3	nativespeaker	ku	1		ku	1	7	1	1	m3nativespeakerku1	ku	1	7	1	1
1270	48	pretest	ba	1	untrained	dao	1	5	1	0	48pretestba1	dao	3	5	0	0	2
1271	4	posttest	di	4	untrained	di	4	7	1	1	4posttestdi4	di	4	6	1	1	0
1272	18	pretest	she	4	trained	shu	4	6	1	0	18pretestshe4	she	4	6	1	1	0
1273	52	pretest	ma	3	trained	ma	2	6	0	1	52pretestma3	ma	2	5	0	1	2
1274	25	posttest	hu	3	trained	wu	2	6	0	0	25posttesthu3	hu	2	6	0	1	1
1275	5	posttest	fang	1	trained	feng	1	6	1	0	5posttestfang1	fang	1	6	1	1	1
1276	14	posttest	yan	3	untrained	yen	3	6	1	0	14posttestyan3	yan	3	6	1	1	0
1277	48	pretest	jian	3	trained	jiang	3	6	1	0	48pretestjian3	jian	3	4	1	1	2
1278	44	picturenaming	di	2		di	1	6	0	1	44picturenamingdi2	di	1	6	0	1	2
1279	30	pretest	hua	1	untrained	hua	1	3	1	1	30pretesthua1	wa	2	4	0	0	0
1280	21	pretest	ku	1	trained	ku	1	7	1	1	21pretestku1	ku	1	5	1	1	1
1281	46	posttest	xue	3	untrained	xue	3	7	1	1	46posttestxue3	xue	3	6	1	1	2
1282	12	posttest	chi	3	trained	xue	3	5	1	0	12posttestchi3	chi	3	5	1	1	0
1283	20	posttest	xie	2	untrained	xie	2	6	1	1	20posttestxie2	xie	2	3	1	1	0
1284	39	pretest	wa	2	trained	wa	2	6	1	1	39pretestwa2	wa	2	6	1	1	1
1285	15	pretest	mi	3	untrained		0	1	0	0	15pretestmi3	mi	3	4	1	1	1
1286	50	posttest	yun	2	untrained	yun	2	6	1	1	50posttestyun2	yun	2	6	1	1	2
1287	3	posttest	dao	3	trained	tao	2	6	0	0	3posttestdao3	tao	2	5	0	0	1
1288	49	pretest	chi	3	trained	je	4	5	0	0	49pretestchi3	zhen	3	5	1	0	2
1289	8	pretest	niu	2	untrained	niu	2	6	1	1	8pretestniu2	niu	2	5	1	1	0
1290	26	pretest	bao	4	trained	bao	4	4	1	1	26pretestbao4	bao	4	3	1	1	0
1291	47	pretest	tuo	1	trained	cuo	1	4	1	0	47pretesttuo1	tuo	1	5	1	1	2
1292	23	pretest	mi	3	untrained	mi	3	3	1	1	23pretestmi3	mi	3	5	1	1	1
1293	14	picturenaming	di	2		di	2	7	1	1	14picturenamingdi2	di	2	5	1	1	0
1294	33	posttest	dao	4	trained	da	4	7	1	0	33posttestdao4	dan	4	5	1	0	1
1295	55	picturenaming	qian	1		tian	2	3	0	0	55picturenamingqian1	qian	2	6	0	1	2
1296	49	picturenaming	shu	3		shu	3	7	1	1	49picturenamingshu3	zhu	3	4	1	0	2
1297	15	picturenaming	wan	2		wan	3	5	0	1	15picturenamingwan2	wan	2	4	1	1	1
1298	24	pretest	hua	4	untrained	hua	4	7	1	1	24pretesthua4	hua	4	5	1	1	0
1299	41	pretest	shu	1	untrained	shu	1	7	1	1	41pretestshu1	shu	1	6	1	1	2
1300	3	posttest	mi	4	untrained	mi	4	6	1	1	3posttestmi4	mi	4	6	1	1	1
1301	31	pretest	jian	4	trained	jian	4	7	1	1	31pretestjian4	jian	4	5	1	1	1
1302	48	pretest	hua	4	untrained	kua	4	3	1	0	48pretesthua4	kua	4	6	1	0	2
1303	42	pretest	mao	1	untrained	mao	1	6	1	1	42pretestmao1	mao	1	6	1	1	2
1304	5	posttest	gui	3	trained	gui	3	6	1	1	5posttestgui3	gui	3	6	1	1	1
1305	25	pretest	zhu	4	untrained	zhu	4	7	1	1	25pretestzhu4	zhu	4	5	1	1	1
1306	27	posttest	wan	2	untrained	wan	2	6	1	1	27posttestwan2	wan	2	5	1	1	1
1307	54	posttest	zhen	1	trained	zhen	1	4	1	1	54posttestzhen1	zhen	1	5	1	1	2
1308	16	posttest	shi	2	trained	she	2	6	1	0	16posttestshi2	shu	3	3	0	0	0
1309	21	posttest	zhu	1	untrained		0	1	0	0	21posttestzhu1	zhi	1	6	1	0	1
1310	47	pretest	yan	4	untrained	yan	4	5	1	1	47pretestyan4	yan	4	5	1	1	2
1311	39	posttest	she	2	trained	she	2	6	1	1	39posttestshe2	xue	2	5	1	0	1
1312	45	picturenaming	yan	4		yan	1	7	0	1	45picturenamingyan4	yan	1	5	0	1	2
1313	26	posttest	jiao	3	untrained	qiao	3	7	1	0	26posttestjiao3	qiao	3	5	1	0	0
1314	25	pretest	dao	4	trained	chang	4	6	1	0	25pretestdao4	tou	4	6	1	0	1
1315	35	pretest	hua	1	untrained	hua	1	7	1	1	35pretesthua1	hua	1	6	1	1	1
1316	60	posttest	dao	3	trained	dao	3	4	1	1	60posttestdao3	dao	3	6	1	1	2
1317	11	posttest	yu	2	trained	yu	2	6	1	1	11posttestyu2	yu	2	6	1	1	1
1318	34	posttest	mao	2	untrained	bao	3	7	0	0	34posttestmao2	bao	3	3	0	0	0
1319	7	picturenaming	zhu	4		zhu	1	7	0	1	7picturenamingzhu4	zhu	1	4	0	1	1
1320	40	posttest	dan	4	untrained	dang	4	5	1	0	40posttestdan4	dan	4	6	1	1	0
1321	35	pretest	dan	3	untrained	dan	3	4	1	1	35pretestdan3	dan	3	2	1	1	1
1322	50	posttest	wa	4	trained	wa	4	6	1	1	50posttestwa4	hua	4	4	1	0	2
1323	28	picturenaming	yan	4		yan	4	7	1	1	28picturenamingyan4	yan	4	6	1	1	0
1324	39	posttest	chuang	2	untrained	chuang	2	6	1	1	39posttestchuang2	chuang	2	6	1	1	1
1325	58	posttest	shi	2	trained	shi	2	6	1	1	58posttestshi2	shi	2	3	1	1	2
1326	m3	nativespeaker	mi	4		mi	4	7	1	1	m3nativespeakermi4	mi	4	7	1	1
1327	35	posttest	jiao	1	untrained	jiao	1	7	1	1	35posttestjiao1	jiao	1	5	1	1	1
1328	46	picturenaming	shu	1		guo	1	6	1	0	46picturenamingshu1	0	0	0	0	0	2
1329	31	pretest	wan	2	untrained	wan	2	7	1	1	31pretestwan2	wan	2	5	1	1	1
1330	34	posttest	yan	4	untrained	yan	3	6	0	1	34posttestyan4	yan	4	5	1	1	0
1331	40	picturenaming	jiao	1			0	1	0	0	40picturenamingjiao1	yan	2	5	0	0	0
1332	33	picturenaming	bi	2		bi	1	2	0	1	33picturenamingbi2	bi	1	1	0	1	1
1333	20	pretest	hu	2	trained	hu	2	4	1	1	20pretesthu2	hu	2	6	1	1	0
1334	39	posttest	wan	2	untrained	wan	2	7	1	1	39posttestwan2	wan	2	6	1	1	1
1335	22	posttest	xie	2	untrained	sie	2	7	1	0	22posttestxie2	xie	2	4	1	1	0
1336	54	pretest	yan	4	untrained	yan	4	7	1	1	54pretestyan4	yan	4	6	1	1	2
1337	40	picturenaming	qian	2		qiang	2	6	1	0	40picturenamingqian2	qian	2	6	1	1	0
1338	25	pretest	mo	2	trained	mo	2	5	1	1	25pretestmo2	mo	2	5	1	1	1
1339	5	pretest	niu	2	untrained	niu	2	6	1	1	5pretestniu2	niu	2	2	1	1	1
1340	20	posttest	niu	2	untrained	niu	2	5	1	1	20posttestniu2	niu	2	6	1	1	0
1341	12	picturenaming	shu	3		shu	3	7	1	1	12picturenamingshu3	shu	3	6	1	1	0
1342	15	posttest	gui	1	trained	gui	1	6	1	1	15posttestgui1	gui	1	4	1	1	1
1343	35	posttest	shi	2	trained	shi	2	6	1	1	35posttestshi2	shi	2	5	1	1	1
1344	39	pretest	mao	1	untrained	mao	1	6	1	1	39pretestmao1	mao	1	7	1	1	1
1345	56	pretest	shi	2	trained	xun	2	6	1	0	56pretestshi2	xue	3	3	0	0	2
1346	47	posttest	xie	4	untrained	sie	4	6	1	0	47posttestxie4	xie	4	5	1	1	2
1347	4	pretest	mo	2	trained	mo	2	4	1	1	4pretestmo2	mo	2	4	1	1	0
1348	8	posttest	ba	4	untrained	ba	4	7	1	1	8posttestba4	ba	4	6	1	1	0
1349	26	picturenaming	xie	2		xue	4	7	0	0	26picturenamingxie2	xie	4	5	0	1	0
1350	60	picturenaming	ba	4		pa	4	7	1	0	60picturenamingba4	ba	4	3	1	1	2
1351	20	posttest	yu	3	trained	yu	3	3	1	1	20posttestyu3	yu	3	5	1	1	0
1352	44	posttest	zhu	4	untrained	zhu	4	5	1	1	44posttestzhu4	zhu	4	6	1	1	2
1353	46	pretest	yu	2	trained	wei	3	5	0	0	46pretestyu2	mi	3	2	0	0	2
1354	32	pretest	niu	2	untrained	niu	2	7	1	1	32pretestniu2	niu	2	6	1	1	0
1355	25	posttest	mi	3	untrained	mi	3	7	1	1	25posttestmi3	mi	3	6	1	1	1
1356	13	pretest	ma	3	trained	ma	3	6	1	1	13pretestma3	ma	3	5	1	1	1
1357	33	pretest	dan	3	untrained		0	1	0	0	33pretestdan3	dan	3	5	1	1	1
1358	3	posttest	hu	3	trained	eng	2	6	0	0	3posttesthu3	en	2	3	0	0	1
1359	m2	nativespeaker	bao	3		bao	3	7	1	1	m2nativespeakerbao3	bao	3	7	1	1
1360	19	posttest	jian	4	trained	tian	4	4	1	0	19posttestjian4	jian	4	5	1	1	1
1361	16	posttest	shu	1	untrained	zhu	1	5	1	0	16posttestshu1	zhu	1	5	1	0	0
1362	11	pretest	yan	3	untrained	nian	2	6	0	0	11pretestyan3	yan	2	4	0	1	1
1363	49	pretest	bao	4	trained	dao	4	6	1	0	49pretestbao4	bao	4	6	1	1	2
1364	20	posttest	zhu	1	untrained	zhu	1	7	1	1	20posttestzhu1	zhu	1	6	1	1	0
1365	23	pretest	fang	2	trained	bang	2	6	1	0	23pretestfang2	fang	2	4	1	1	1
1366	53	posttest	chi	3	trained	shi	3	6	1	0	53posttestchi3	shi	3	6	1	0	2
1367	47	pretest	deng	4	trained	deng	4	5	1	1	47pretestdeng4	deng	4	6	1	1	2
1368	3	pretest	xiang	4	trained	siao	4	5	1	0	3pretestxiang4	xiang	4	6	1	1	1
1369	6	picturenaming	niu	2		nium	2	6	1	0	6picturenamingniu2	niu	2	5	1	1	0
1370	39	pretest	jian	3	trained	tian	3	6	1	0	39pretestjian3	tian	3	5	1	0	1
1371	56	pretest	chuang	2	untrained	quan	2	6	1	0	56pretestchuang2	chuang	2	6	1	1	2
1372	46	pretest	niu	2	untrained	niu	2	5	1	1	46pretestniu2	niu	2	3	1	1	2
1373	35	picturenaming	shu	3		she	3	3	1	0	35picturenamingshu3	shu	3	3	1	1	1
1374	30	posttest	yu	3	trained	yu	3	7	1	1	30posttestyu3	yi	3	2	1	0	0
1375	35	picturenaming	di	4		di	4	6	1	1	35picturenamingdi4	di	4	5	1	1	1
1376	6	posttest	qian	2	untrained	qian	2	7	1	1	6posttestqian2	qian	2	5	1	1	0
1377	18	picturenaming	xie	4		shu	3	7	0	0	18picturenamingxie4	shu	3	6	0	0	0
1378	21	pretest	bao	4	trained	dao	4	6	1	0	21pretestbao4	bao	4	5	1	1	1
1379	23	posttest	xue	1	untrained	xue	1	7	1	1	23posttestxue1	xue	1	5	1	1	1
1380	45	posttest	fang	1	trained	fang	1	6	1	1	45posttestfang1	fang	1	6	1	1	2
1381	5	pretest	jiao	3	untrained	tiao	3	6	1	0	5pretestjiao3	tiao	3	6	1	0	1
1382	46	picturenaming	niu	3		kan	4	6	0	0	46picturenamingniu3	dan	4	4	0	0	2
1383	49	pretest	yan	4	untrained	yanm	4	7	1	0	49pretestyan4	yan	4	5	1	1	2
1384	5	pretest	chuang	1	untrained	chuang	1	7	1	1	5pretestchuang1	chuang	1	6	1	1	1
1385	9	posttest	zhu	4	untrained	zhu	4	7	1	1	9posttestzhu4	zhu	4	5	1	1	1
1386	18	pretest	shi	1	trained	shi	1	7	1	1	18pretestshi1	shi	1	5	1	1	0
1387	11	pretest	zhen	1	trained	jen	1	6	1	0	11pretestzhen1	zhen	1	5	1	1	1
1388	50	posttest	niu	2	untrained	niu	2	7	1	1	50posttestniu2	niu	2	6	1	1	2
1389	51	picturenaming	chuang	2		shuang	1	6	0	0	51picturenamingchuang2	shuang	1	6	0	0	2
1390	42	pretest	jiao	1	untrained	yang	1	3	1	0	42pretestjiao1	yao	1	5	1	0	2
1391	47	posttest	hu	2	trained	ku	2	6	1	0	47posttesthu2	ku	2	5	1	0	2
1392	20	pretest	zhen	1	trained	zun	1	6	1	0	20pretestzhen1	zhen	1	6	1	1	0
1393	36	posttest	mao	1	untrained	mao	1	6	1	1	36posttestmao1	mao	1	6	1	1	0
1394	41	posttest	xie	2	untrained	qian	2	5	1	0	41posttestxie2	qian	2	5	1	0	2
1395	53	picturenaming	chuang	1		chuang	4	4	0	1	53picturenamingchuang1	chua	4	6	0	0	2
1396	43	picturenaming	hua	4		kua	1	5	0	0	43picturenaminghua4	hua	1	5	0	1	2
1397	18	posttest	bao	4	trained	ba	4	6	1	0	18posttestbao4	ba	4	6	1	0	0
1398	45	pretest	wan	2	untrained	wan	2	7	1	1	45pretestwan2	wan	2	6	1	1	2
1399	50	picturenaming	bi	3		bi	2	7	0	1	50picturenamingbi3	bi	2	6	0	1	2
1400	6	pretest	qian	1	untrained	qian	1	4	1	1	6pretestqian1	qian	1	5	1	1	0
1401	55	posttest	shu	3	untrained	shu	3	6	1	1	55posttestshu3	shu	3	5	1	1	2
1402	40	picturenaming	yun	4		ye	4	4	1	0	40picturenamingyun4	yan	4	6	1	0	0
1403	40	picturenaming	mao	2		mao	1	5	0	1	40picturenamingmao2	mao	1	5	0	1	0
1404	20	pretest	chuang	1	untrained	chuang	1	7	1	1	20pretestchuang1	chuang	1	6	1	1	0
1405	49	posttest	yu	3	trained	yu	3	6	1	1	49posttestyu3	yu	3	4	1	1	2
1406	19	picturenaming	jiao	1		pi	1	6	1	0	19picturenamingjiao1	xi	1	5	1	0	1
1407	10	posttest	deng	4	trained	deng	4	6	1	1	10posttestdeng4	deng	4	4	1	1	0
1408	16	picturenaming	jiao	3		qiao	1	6	0	0	16picturenamingjiao3	jiao	1	5	0	1	0
1409	24	picturenaming	mi	3		mi	3	2	1	1	24picturenamingmi3	mi	3	2	1	1	0
1410	6	pretest	dao	3	trained	dao	2	6	0	1	6pretestdao3	dao	3	4	1	1	0
1411	f1	nativespeaker	yu	2		yun	2	7	1	0	f1nativespeakeryu2	yu	2	4	1	0
1412	57	pretest	xie	2	untrained	xie	2	7	1	1	57pretestxie2	xie	2	6	1	1	2
1413	f3	nativespeaker	she	4		she	4	7	1	1	f3nativespeakershe4	she	4	7	1	1
1414	47	posttest	qian	1	untrained	zian	1	5	1	0	47posttestqian1	zian	1	5	1	0	2
1415	23	pretest	tuo	2	trained	tua	1	7	0	0	23pretesttuo2	tuo	1	3	0	1	1
1416	22	posttest	qian	2	untrained	tian	2	6	1	0	22posttestqian2	qian	2	6	1	1	0
1417	36	posttest	wan	2	untrained	wan	2	6	1	1	36posttestwan2	wan	2	6	1	1	0
1418	48	posttest	xue	1	untrained		0	1	0	0	48posttestxue1	0	0	0	0	0	2
1419	60	posttest	ma	1	trained	ma	1	5	1	1	60posttestma1	ma	3	5	0	1	2
1420	58	pretest	ku	4	trained	ku	4	5	1	1	58pretestku4	ku	4	6	1	1	2
1421	10	picturenaming	ba	1		ba	1	7	1	1	10picturenamingba1	ba	1	4	1	1	0
1422	9	posttest	dan	3	untrained	deng	3	4	1	0	9posttestdan3	dan	3	5	1	1	1
1423	31	posttest	dan	4	untrained	dan	4	6	1	1	31posttestdan4	dan	4	6	1	1	1
1424	34	posttest	zhen	1	trained	jen	1	7	1	0	34posttestzhen1	zhen	1	5	1	1	0
1425	55	pretest	she	4	trained	shuo	4	7	1	0	55pretestshe4	shuo	4	5	1	0	2
1426	9	posttest	zhu	1	untrained	zhu	1	3	1	1	9posttestzhu1	zhu	1	6	1	1	1
1427	27	pretest	shu	1	untrained	shu	1	7	1	1	27pretestshu1	shu	1	5	1	1	1
1428	19	pretest	qian	2	untrained	tian	2	4	1	0	19pretestqian2	qian	2	5	1	1	1
1429	60	posttest	chuang	2	untrained	chuang	2	6	1	1	60posttestchuang2	chuang	2	6	1	1	2
1430	37	pretest	tuo	2	trained	tuo	2	7	1	1	37pretesttuo2	tuo	2	6	1	1	1
1431	14	picturenaming	chuang	1		tuan	1	6	1	0	14picturenamingchuang1	tuan	1	4	1	0	0
1432	3	pretest	deng	1	trained	deng	1	7	1	1	3pretestdeng1	deng	1	5	1	1	1
1433	23	posttest	wan	2	untrained	wan	2	4	1	1	23posttestwan2	wan	2	6	1	1	1
1434	25	pretest	yan	4	untrained	tua	2	6	0	0	25pretestyan4	ye	4	5	1	0	1
1435	20	pretest	tuo	2	trained	tuo	2	7	1	1	20pretesttuo2	tuo	2	5	1	1	0
1436	1	pretest	niu	3	untrained	niao	2	6	0	0	1pretestniu3	niu	2	3	0	1	1
1437	52	pretest	shi	1	trained	shi	1	7	1	1	52pretestshi1	shi	1	6	1	1	2
1438	47	picturenaming	jiao	3		jiu	3	7	1	0	47picturenamingjiao3	jiu	3	5	1	0	2
1439	18	posttest	fang	1	trained	fang	1	6	1	1	18posttestfang1	fang	1	5	1	1	0
1440	4	posttest	jian	3	trained	tian	4	3	0	0	4posttestjian3	tian	4	3	0	0	0
1441	47	pretest	mi	4	untrained	mi	4	3	1	1	47pretestmi4	mi	4	6	1	1	2
1442	20	picturenaming	chuang	2		chuang	1	3	0	1	20picturenamingchuang2	chuang	1	3	0	1	0
1443	21	pretest	wa	4	trained	wa	1	6	0	1	21pretestwa4	wa	1	5	0	1	1
1444	9	picturenaming	yun	4		yuan	4	4	1	0	9picturenamingyun4	yan	4	5	1	0	1
1445	32	posttest	yu	3	trained		0	1	0	0	32posttestyu3	yu	3	2	1	1	0
1446	8	pretest	shi	2	trained	she	2	6	1	0	8pretestshi2	she	2	1	1	0	0
1447	39	pretest	mo	4	trained		0	1	0	0	39pretestmo4	mo	4	6	1	1	1
1448	36	posttest	bao	4	trained	bao	4	6	1	1	36posttestbao4	bao	4	6	1	1	0
1449	47	picturenaming	dan	3		tao	3	3	1	0	47picturenamingdan3	jiao	3	5	1	0	2
1450	23	posttest	wa	4	trained	wa	1	6	0	1	23posttestwa4	wa	1	6	0	1	1
1451	33	posttest	ku	4	trained	hu	4	7	1	0	33posttestku4	ku	4	5	1	1	1
1452	6	picturenaming	mao	1		mao	1	7	1	1	6picturenamingmao1	mao	1	6	1	1	0
1453	7	picturenaming	qian	2		tian	2	7	1	0	7picturenamingqian2	tian	2	3	1	0	1
1454	54	posttest	xie	2	untrained	xie	2	6	1	1	54posttestxie2	xie	2	5	1	1	2
1455	23	posttest	niu	2	untrained	niu	2	2	1	1	23posttestniu2	yun	4	5	0	0	1
1456	45	posttest	mo	4	trained	wo	4	4	1	0	45posttestmo4	mo	4	5	1	1	2
1457	57	pretest	di	4	untrained	di	4	7	1	1	57pretestdi4	di	4	6	1	1	2
1458	60	posttest	di	2	untrained	di	2	7	1	1	60posttestdi2	di	2	6	1	1	2
1459	1	posttest	fang	1	trained	han	2	6	0	0	1posttestfang1	fang	1	3	1	1	1
1460	31	pretest	bao	4	trained	bao	4	7	1	1	31pretestbao4	bao	4	5	1	1	1
1461	20	posttest	tuo	1	trained	tuo	1	7	1	1	20posttesttuo1	tuo	1	4	1	1	0
1462	2	posttest	chuang	2	untrained	chuang	2	6	1	1	2posttestchuang2	chuang	2	4	1	1	0
1463	9	pretest	xiang	1	trained	xiang	3	6	0	1	9pretestxiang1	xiang	3	6	0	1	1
1464	f1	nativespeaker	ma	1		ma	1	7	1	1	f1nativespeakerma1	ma	1	5	1	1
1465	21	posttest	niu	3	untrained		0	1	0	0	21posttestniu3	0	0	0	0	0	1
1466	24	posttest	jian	4	trained	jian	4	7	1	1	24posttestjian4	jian	4	6	1	1	0
1467	1	pretest	ku	1	trained	kou	1	3	1	0	1pretestku1	kou	1	5	1	0	1
1468	16	pretest	jian	3	trained	tian	2	7	0	0	16pretestjian3	qian	2	6	0	0	0
1469	13	pretest	deng	4	trained	deng	4	6	1	1	13pretestdeng4	deng	4	5	1	1	1
1470	21	posttest	gui	1	trained	gui	1	4	1	1	21posttestgui1	gui	3	5	0	1	1
1471	53	posttest	chuang	1	untrained	chuang	1	7	1	1	53posttestchuang1	chuang	1	5	1	1	2
1472	39	pretest	tuo	2	trained	wo	3	4	0	0	39pretesttuo2	tuo	2	5	1	1	1
1473	42	picturenaming	qian	2		qie	3	5	0	0	42picturenamingqian2	xie	2	6	1	0	2
1474	2	pretest	ma	1	trained	ma	1	5	1	1	2pretestma1	ma	1	6	1	1	0
1475	24	posttest	zhu	1	untrained	zhu	1	7	1	1	24posttestzhu1	zhu	1	3	1	1	0
1476	31	pretest	chi	3	trained	shi	3	7	1	0	31pretestchi3	shi	3	5	1	0	1
1477	33	posttest	xie	4	untrained	xie	3	3	0	1	33posttestxie4	xie	4	4	1	1	1
1478	24	posttest	ma	1	trained	wa	2	4	0	0	24posttestma1	ma	1	5	1	1	0
1479	11	posttest	xue	1	untrained	shui	1	4	1	0	11posttestxue1	xue	1	6	1	1	1
1480	20	picturenaming	yun	2		wuing	1	6	0	0	20picturenamingyun2	wen	1	4	0	0	0
1481	27	pretest	yan	3	untrained	yan	1	4	0	1	27pretestyan3	yan	3	4	1	1	1
1482	4	posttest	jiao	3	untrained	tiao	3	4	1	0	4posttestjiao3	tiao	3	6	1	0	0
1483	26	posttest	wan	2	untrained	guan	3	6	0	0	26posttestwan2	guan	3	3	0	0	0
1484	46	pretest	chuang	2	untrained	chang	2	4	1	0	46pretestchuang2	chang	2	6	1	0	2
1485	33	posttest	zhu	4	untrained	che	1	6	0	0	33posttestzhu4	zhu	4	5	1	1	1
1486	32	posttest	chuang	1	untrained	chuang	1	6	1	1	32posttestchuang1	chuang	1	5	1	1	0
1487	37	picturenaming	shu	1		shu	4	7	0	1	37picturenamingshu1	shu	4	6	0	1	1
1488	31	pretest	fang	2	trained	fang	2	7	1	1	31pretestfang2	fang	2	7	1	1	1
1489	f3	nativespeaker	hu	3		ku	3	7	1	0	f3nativespeakerhu3	hu	3	7	1	0
1490	3	pretest	ma	3	trained		0	1	0	0	3pretestma3	mha	1	6	0	0	1
1491	57	posttest	deng	1	trained	dong	1	7	1	0	57posttestdeng1	dong	1	6	1	0	2
1492	22	posttest	ba	1	untrained	ba	1	7	1	1	22posttestba1	ba	1	5	1	1	0
1493	57	picturenaming	shu	1		shu	4	6	0	1	57picturenamingshu1	shu	4	5	0	1	2
1494	32	picturenaming	zhu	1		zhu	1	7	1	1	32picturenamingzhu1	zhu	1	7	1	1	0
1495	43	pretest	ku	4	trained	ku	4	7	1	1	43pretestku4	gu	4	5	1	0	2
1496	4	picturenaming	mi	4		mi	1	7	0	1	4picturenamingmi4	mi	1	5	0	1	0
1497	16	picturenaming	niu	2		niu	4	6	0	1	16picturenamingniu2	niu	4	2	0	1	0
1498	44	picturenaming	bi	2		bie	2	6	1	0	44picturenamingbi2	ye	2	5	1	0	2
1499	24	pretest	niu	3	untrained	you	3	7	1	0	24pretestniu3	niu	3	3	1	1	0
1500	20	posttest	she	4	trained	she	4	7	1	1	20posttestshe4	she	4	5	1	1	0
1501	60	pretest	ma	3	trained	me	3	6	1	0	60pretestma3	ma	3	6	1	1	2
1502	55	posttest	ku	4	trained	ku	4	7	1	1	55posttestku4	ku	4	6	1	1	2
1503	6	pretest	ku	4	trained	ku	4	7	1	1	6pretestku4	ku	4	5	1	1	0
1504	42	picturenaming	niu	3		niu	2	6	0	1	42picturenamingniu3	niu	2	5	0	1	2
1505	6	posttest	wan	2	untrained	huan	3	5	0	0	6posttestwan2	wan	3	4	0	1	0
1506	8	pretest	xue	3	untrained	she	3	4	1	0	8pretestxue3	xue	3	5	1	1	0
1507	23	posttest	xue	3	untrained	xue	3	4	1	1	23posttestxue3	xue	3	5	1	1	1
1508	58	posttest	jiao	3	untrained	jiao	3	7	1	1	58posttestjiao3	jiao	3	5	1	1	2
1509	14	picturenaming	mi	3		mi	3	6	1	1	14picturenamingmi3	mi	3	5	1	1	0
1510	11	pretest	mi	3	untrained	mi	2	5	0	1	11pretestmi3	mi	2	6	0	1	1
1511	7	posttest	mo	4	trained	mo	4	6	1	1	7posttestmo4	mo	4	5	1	1	1
1512	52	posttest	ma	3	trained	ma	3	6	1	1	52posttestma3	ma	3	5	1	1	2
1513	57	pretest	she	2	trained	she	2	7	1	1	57pretestshe2	xue	3	5	0	0	2
1514	30	posttest	hu	2	trained	hu	2	6	1	1	30posttesthu2	hu	2	7	1	1	0
1515	12	posttest	xue	3	untrained	xue	3	5	1	1	12posttestxue3	xue	3	5	1	1	0
1516	m2	nativespeaker	di	2		di	2	6	1	1	m2nativespeakerdi2	di	2	7	1	1
1517	48	posttest	ku	4	trained		0	1	0	0	48posttestku4	0	0	0	0	0	2
1518	35	posttest	zhu	4	untrained	zhu	4	7	1	1	35posttestzhu4	zhu	4	4	1	1	1
1519	52	posttest	she	4	trained	she	4	7	1	1	52posttestshe4	she	4	6	1	1	2
1520	56	posttest	wan	2	untrained	wan	3	4	0	1	56posttestwan2	wan	2	6	1	1	2
1521	20	posttest	mo	2	trained	mo	2	6	1	1	20posttestmo2	mo	2	6	1	1	0
1522	1	posttest	yan	3	untrained	lian	3	6	1	0	1posttestyan3	yan	3	5	1	1	1
1523	35	posttest	bi	3	untrained	bi	3	4	1	1	35posttestbi3	bi	3	7	1	1	1
1524	43	picturenaming	bi	2		bi	1	7	0	1	43picturenamingbi2	bi	1	4	0	1	2
1525	15	picturenaming	yan	4		yan	4	6	1	1	15picturenamingyan4	yan	4	6	1	1	1
1526	58	pretest	yu	2	trained	yu	3	5	0	1	58pretestyu2	yu	3	5	0	1	2
1527	3	pretest	bi	2	untrained	bi	2	7	1	1	3pretestbi2	bi	2	5	1	1	1
1528	58	pretest	zhu	4	untrained	zhu	4	6	1	1	58pretestzhu4	zhu	4	6	1	1	2
1529	24	pretest	shi	1	trained	shi	1	7	1	1	24pretestshi1	shi	1	7	1	1	0
1530	5	posttest	jiao	1	untrained	diao	1	6	1	0	5posttestjiao1	diao	1	5	1	0	1
1531	31	picturenaming	niu	3		niu	2	4	0	1	31picturenamingniu3	niu	3	5	1	1	1
1532	54	pretest	gui	3	trained	kui	2	5	0	0	54pretestgui3	gui	3	3	1	1	2
1533	f3	nativespeaker	shu	3		shu	3	7	1	1	f3nativespeakershu3	shu	3	7	1	1
1534	1	posttest	chuang	1	untrained	chuang	1	7	1	1	1posttestchuang1	chuang	1	3	1	1	1
1535	26	posttest	she	4	trained	she	4	5	1	1	26posttestshe4	she	4	6	1	1	0
1536	17	pretest	qian	2	untrained	jian	2	4	1	0	17pretestqian2	qian	2	3	1	1	1
1537	44	pretest	gui	1	trained	gui	1	2	1	1	44pretestgui1	gui	1	6	1	1	2
1538	53	picturenaming	niu	2		niu	2	7	1	1	53picturenamingniu2	niu	2	5	1	1	2
1539	28	picturenaming	wan	2		wan	1	2	0	1	28picturenamingwan2	wan	4	2	0	1	0
1540	14	posttest	shu	1	untrained	shu	1	6	1	1	14posttestshu1	shu	1	6	1	1	0
1541	22	posttest	jian	3	trained	jian	3	6	1	1	22posttestjian3	jian	3	4	1	1	0
1542	43	pretest	yan	3	untrained	yang	3	4	1	0	43pretestyan3	yan	2	2	0	1	2
1543	22	posttest	ba	4	untrained	ba	4	7	1	1	22posttestba4	ba	4	3	1	1	0
1544	10	picturenaming	zhu	1		zhu	1	7	1	1	10picturenamingzhu1	zhu	1	5	1	1	0
1545	20	posttest	xiang	1	trained	xiang	1	6	1	1	20posttestxiang1	xiang	1	6	1	1	0
1546	32	picturenaming	niu	3		niu	2	4	0	1	32picturenamingniu3	n?	2	3	0	0	0
1547	4	posttest	jian	4	trained	tian	4	6	1	0	4posttestjian4	jian	4	6	1	1	0
1548	54	picturenaming	jiao	1		chua	1	7	1	0	54picturenamingjiao1	chuang	1	5	1	0	2
1549	37	pretest	wan	3	untrained	wan	3	4	1	1	37pretestwan3	wan	3	3	1	1	1
1550	53	posttest	she	2	trained	she	2	6	1	1	53posttestshe2	shi	2	6	1	0	2
1551	m2	nativespeaker	jian	4		jian	4	7	1	1	m2nativespeakerjian4	jian	4	7	1	1
1552	31	picturenaming	di	2		ji	3	6	0	0	31picturenamingdi2	di	2	3	1	1	1
1553	2	pretest	she	4	trained	shu	4	6	1	0	2pretestshe4	shu	4	6	1	0	0
1554	38	posttest	dan	3	untrained	dan	3	4	1	1	38posttestdan3	dan	3	6	1	1	0
1555	4	picturenaming	wan	2		wan	3	4	0	1	4picturenamingwan2	wan	4	3	0	1	0
1556	13	picturenaming	mao	2		lao	2	6	1	0	13picturenamingmao2	lao	2	5	1	0	1
1557	1	pretest	xue	1	untrained	zhui	1	5	1	0	1pretestxue1	chui	1	5	1	0	1
1558	39	pretest	fang	1	trained	bao	1	7	1	0	39pretestfang1	fang	1	6	1	1	1
1559	2	pretest	bao	4	trained	bao	4	5	1	1	2pretestbao4	dao	4	5	1	0	0
1560	11	picturenaming	ba	1		ba	1	6	1	1	11picturenamingba1	ba	1	3	1	1	1
1561	49	pretest	mo	2	trained	mo	2	4	1	1	49pretestmo2	mu	3	5	0	0	2
1562	57	pretest	deng	1	trained	dong	1	3	1	0	57pretestdeng1	deng	1	6	1	1	2
1563	4	picturenaming	zhu	4		qu	4	5	1	0	4picturenamingzhu4	zhu	4	5	1	1	0
1564	32	posttest	hu	2	trained	hu	3	4	0	1	32posttesthu2	hu	3	3	0	1	0
1565	42	picturenaming	wan	3		wan	3	2	1	1	42picturenamingwan3	wan	3	3	1	1	2
1566	28	posttest	fang	2	trained	cuang	2	6	1	0	28posttestfang2	fang	2	4	1	1	0
1567	50	posttest	shi	1	trained	shi	1	4	1	1	50posttestshi1	shi	1	6	1	1	2
1568	5	posttest	chuang	1	untrained	chuang	1	6	1	1	5posttestchuang1	chuang	1	4	1	1	1
1569	10	picturenaming	niu	2		niu	2	5	1	1	10picturenamingniu2	niu	2	5	1	1	0
1570	8	posttest	dan	4	untrained	dang	4	6	1	0	8posttestdan4	dan	4	6	1	1	0
1571	56	posttest	deng	1	trained	du	1	6	1	0	56posttestdeng1	deng	1	6	1	1	2
1572	29	posttest	zhu	4	untrained	ru	4	7	1	0	29posttestzhu4	zhu	4	5	1	1	1
1573	53	posttest	ku	1	trained	ku	1	6	1	1	53posttestku1	ku	1	6	1	1	2
1574	2	picturenaming	bi	2		bi	2	4	1	1	2picturenamingbi2	bi	1	4	0	1	0
1575	59	pretest	fang	1	trained	fen	1	7	1	0	59pretestfang1	huan	1	6	1	0	2
1576	46	pretest	chi	3	trained		0	1	0	0	46pretestchi3	xiea	3	2	1	0	2
1577	59	posttest	yun	2	untrained	yun	2	5	1	1	59posttestyun2	yun	2	6	1	1	2
1578	6	posttest	bi	3	untrained	bi	2	6	0	1	6posttestbi3	bi	3	5	1	1	0
1579	7	posttest	bi	2	untrained	bi	2	6	1	1	7posttestbi2	bi	2	5	1	1	1
1580	24	picturenaming	chuang	2		chuang	2	7	1	1	24picturenamingchuang2	chuang	2	6	1	1	0
1581	m3	nativespeaker	ba	1		ba	1	7	1	1	m3nativespeakerba1	ba	1	5	1	1
1582	46	posttest	zhen	3	trained	jian	3	6	1	0	46posttestzhen3	zhen	3	4	1	1	2
1583	11	picturenaming	qian	1		quan	2	5	0	0	11picturenamingqian1	qian	2	6	0	1	1
1584	46	posttest	mi	4	untrained	mi	4	6	1	1	46posttestmi4	mi	4	6	1	1	2
1585	1	pretest	jian	3	trained	jian	2	2	0	1	1pretestjian3	jian	1	5	0	1	1
1586	16	posttest	chuang	2	untrained	chuang	2	6	1	1	16posttestchuang2	chuang	2	6	1	1	0
1587	9	posttest	mao	1	untrained	mao	1	5	1	1	9posttestmao1	mao	1	6	1	1	1
1588	40	pretest	xie	4	untrained	que	4	4	1	0	40pretestxie4	shi	4	6	1	0	0
1589	31	pretest	tuo	2	trained	cuang	2	6	1	0	31pretesttuo2	tuo	2	5	1	1	1
1590	9	picturenaming	mi	3		mi	2	6	0	1	9picturenamingmi3	mi	2	5	0	1	1
1591	13	posttest	niu	3	untrained	niu	2	3	0	1	13posttestniu3	niu	2	1	0	1	1
1592	39	picturenaming	hua	1		hua	1	7	1	1	39picturenaminghua1	hua	1	5	1	1	1
1593	60	pretest	dao	4	trained		0	1	0	0	60pretestdao4	0	0	0	0	0	2
1594	36	pretest	shi	2	trained	shi	2	6	1	1	36pretestshi2	shi	2	6	1	1	0
1595	54	picturenaming	qian	1		chuang	1	5	1	0	54picturenamingqian1	chuang	1	6	1	0	2
1596	37	pretest	di	2	untrained	di	2	7	1	1	37pretestdi2	di	2	7	1	1	1
1597	19	picturenaming	mao	2		mao	2	7	1	1	19picturenamingmao2	mao	2	4	1	1	1
1598	10	posttest	jian	3	trained	qian	2	6	0	0	10posttestjian3	qian	2	6	0	0	0
1599	17	posttest	shu	3	untrained	shu	3	5	1	1	17posttestshu3	shu	3	5	1	1	1
1600	58	posttest	dan	4	untrained	kan	4	7	1	0	58posttestdan4	dan	4	5	1	1	2
1601	3	picturenaming	mao	2		miu	2	5	1	0	3picturenamingmao2	niu	2	5	1	0	1
1602	19	posttest	chuang	2	untrained	chuang	2	4	1	1	19posttestchuang2	chuang	2	6	1	1	1
1603	60	posttest	qian	2	untrained	qian	2	7	1	1	60posttestqian2	qian	2	5	1	1	2
1604	35	picturenaming	di	2		di	2	7	1	1	35picturenamingdi2	di	2	6	1	1	1
1605	22	picturenaming	chuang	1		chan	1	7	1	0	22picturenamingchuang1	chuang	1	3	1	1	0
1606	4	pretest	mao	1	untrained	mao	2	6	0	1	4pretestmao1	mao	2	5	0	1	0
1607	f2	nativespeaker	shu	1		shu	1	7	1	1	f2nativespeakershu1	shu	1	7	1	1
1608	60	pretest	dao	3	trained	dao	2	6	0	1	60pretestdao3	dao	2	6	0	1	2
1609	39	posttest	jian	4	trained	tie	4	4	1	0	39posttestjian4	jian	4	5	1	1	1
1610	21	pretest	dao	4	trained	dao	1	5	0	1	21pretestdao4	dao	1	5	0	1	1
1611	34	pretest	yun	2	untrained	yun	2	7	1	1	34pretestyun2	yun	2	4	1	1	0
1612	6	picturenaming	zhu	4		shu	1	5	0	0	6picturenamingzhu4	shu	1	4	0	0	0
1613	39	posttest	dan	3	untrained	dan	3	5	1	1	39posttestdan3	dan	3	6	1	1	1
1614	35	pretest	she	2	trained	she	2	4	1	1	35pretestshe2	she	2	3	1	1	1
1615	24	posttest	mi	4	untrained	mi	4	6	1	1	24posttestmi4	mi	4	5	1	1	0
1616	f2	nativespeaker	jian	3		jian	3	7	1	1	f2nativespeakerjian3	jian	3	7	1	1
1617	32	picturenaming	qian	1		xin	1	7	1	0	32picturenamingqian1	xian	1	6	1	0	0
1618	17	pretest	chi	3	trained	qu	3	6	1	0	17pretestchi3	qu	3	4	1	0	1
1619	50	posttest	mao	2	untrained	mao	2	7	1	1	50posttestmao2	mao	2	5	1	1	2
1620	4	posttest	yan	4	untrained	yan	4	6	1	1	4posttestyan4	yan	4	5	1	1	0
1621	3	pretest	yun	4	untrained	mian	4	7	1	0	3pretestyun4	yan	4	6	1	0	1
1622	35	posttest	fang	2	trained	fang	2	7	1	1	35posttestfang2	fang	2	4	1	1	1
1623	31	posttest	wan	3	untrained	wan	3	4	1	1	31posttestwan3	wan	3	5	1	1	1
1624	53	posttest	di	2	untrained	di	2	6	1	1	53posttestdi2	di	2	7	1	1	2
1625	11	posttest	fang	1	trained	bang	1	5	1	0	11posttestfang1	fang	1	5	1	1	1
1626	54	posttest	xiang	1	trained	xiang	1	7	1	1	54posttestxiang1	xiang	1	6	1	1	2
1627	12	posttest	bao	3	trained	dao	3	6	1	0	12posttestbao3	dao	3	6	1	0	0
1628	7	picturenaming	yun	4		wun	1	5	0	0	7picturenamingyun4	ma	1	6	0	0	1
1629	21	posttest	chi	3	trained		0	1	0	0	21posttestchi3	shi	2	4	0	0	1
1630	55	posttest	qian	2	untrained	tian	2	7	1	0	55posttestqian2	qian	2	6	1	1	2
1631	7	posttest	ba	4	untrained	ba	4	7	1	1	7posttestba4	ba	4	6	1	1	1
1632	55	pretest	mo	4	trained	mo	4	7	1	1	55pretestmo4	mo	4	6	1	1	2
1633	29	posttest	di	2	untrained	di	2	4	1	1	29posttestdi2	di	2	5	1	1	1
1634	f1	nativespeaker	jiao	1		jiao	1	7	1	1	f1nativespeakerjiao1	jiao	1	5	1	1
1635	36	picturenaming	shu	3		shu	3	5	1	1	36picturenamingshu3	shu	3	4	1	1	0
1636	m2	nativespeaker	zhu	1		zhu	1	7	1	1	m2nativespeakerzhu1	zhu	1	7	1	1
1637	32	picturenaming	xue	1		shu	1	6	1	0	32picturenamingxue1	shu	1	4	1	0	0
1638	38	picturenaming	niu	2		niao	3	7	0	0	38picturenamingniu2	niu	3	5	0	1	0
1639	33	pretest	xue	1	untrained	she	1	7	1	0	33pretestxue1	shi	1	5	1	0	1
1640	2	pretest	niu	2	untrained	niu	2	4	1	1	2pretestniu2	niu	1	4	0	1	0
1641	27	picturenaming	hua	1		tua	1	7	1	0	27picturenaminghua1	tuo	1	5	1	0	1
1642	13	posttest	mao	1	untrained	lou	1	6	1	0	13posttestmao1	mao	1	3	1	1	1
1643	52	pretest	jiao	1	untrained	zou	1	6	1	0	52pretestjiao1	jiao	1	5	1	1	2
1644	40	pretest	ba	4	untrained	ba	4	7	1	1	40pretestba4	ba	4	6	1	1	0
1645	52	posttest	ma	1	trained	ma	1	6	1	1	52posttestma1	ma	1	5	1	1	2
1646	39	picturenaming	dan	3		dan	1	7	0	1	39picturenamingdan3	dan	1	6	0	1	1
1647	16	pretest	xue	3	untrained	xue	3	3	1	1	16pretestxue3	xue	3	5	1	1	0
1648	12	picturenaming	mao	1		mao	1	6	1	1	12picturenamingmao1	mao	1	4	1	1	0
1649	23	pretest	ma	3	trained	ma	2	7	0	1	23pretestma3	ma	3	6	1	1	1
1650	34	pretest	dao	3	trained	dao	3	7	1	1	34pretestdao3	dao	3	5	1	1	0
1651	36	picturenaming	di	4		di	1	4	0	1	36picturenamingdi4	di	1	4	0	1	0
1652	5	pretest	jian	4	trained	tie	4	6	1	0	5pretestjian4	dian	4	5	1	0	1
1653	1	posttest	jian	4	trained	tian	1	4	0	0	1posttestjian4	tian	1	3	0	0	1
1654	29	pretest	shu	3	untrained	shu	2	4	0	1	29pretestshu3	shu	3	5	1	1	1
1655	36	pretest	dao	3	trained	dao	2	6	0	1	36pretestdao3	dao	3	5	1	1	0
1656	60	picturenaming	xie	4		xie	4	6	1	1	60picturenamingxie4	xie	4	7	1	1	2
1657	35	picturenaming	xue	1		shue	1	6	1	0	35picturenamingxue1	xue	1	5	1	1	1
1658	43	posttest	shu	3	untrained	se	3	4	1	0	43posttestshu3	su	3	5	1	0	2
1659	8	posttest	wan	3	untrained	hua	2	3	0	0	8posttestwan3	wan	3	4	1	1	0
1660	33	posttest	dao	3	trained	dao	3	6	1	1	33posttestdao3	dao	3	6	1	1	1
1661	24	posttest	tuo	2	trained	tuo	2	6	1	1	24posttesttuo2	tuo	2	4	1	1	0
1662	40	posttest	xue	3	untrained	xue	3	5	1	1	40posttestxue3	xue	3	5	1	1	0
1663	10	pretest	xiang	4	trained	jiang	2	6	0	0	10pretestxiang4	xiang	1	6	0	1	0
1664	25	pretest	mao	1	untrained	mao	1	7	1	1	25pretestmao1	mao	1	5	1	1	1
1665	55	posttest	wan	2	untrained	wan	2	7	1	1	55posttestwan2	wan	2	6	1	1	2
1666	36	pretest	niu	3	untrained	niu	2	6	0	1	36pretestniu3	niu	2	6	0	1	0
1667	13	picturenaming	mi	4		mi	2	5	0	1	13picturenamingmi4	mi	2	4	0	1	1
1668	9	picturenaming	xie	2		shie	2	6	1	0	9picturenamingxie2	xie	2	6	1	1	1
1669	49	picturenaming	shu	1		shu	3	6	0	1	49picturenamingshu1	shu	3	5	0	1	2
1670	15	posttest	niu	3	untrained	niu	2	7	0	1	15posttestniu3	niu	2	6	0	1	1
1671	30	pretest	bao	4	trained	e	4	6	1	0	30pretestbao4	ba	4	2	1	0	0
1672	51	posttest	shu	3	untrained	shu	3	6	1	1	51posttestshu3	shu	3	5	1	1	2
1673	11	pretest	ma	1	trained	ma	1	6	1	1	11pretestma1	ma	1	5	1	1	1
1674	14	pretest	hu	2	trained	hu	3	4	0	1	14pretesthu2	hu	3	4	0	1	0
1675	7	pretest	ba	1	untrained	ba	1	6	1	1	7pretestba1	ba	1	4	1	1	1
1676	12	posttest	jian	4	trained	jian	4	6	1	1	12posttestjian4	jian	4	6	1	1	0
1677	36	picturenaming	niu	3		niu	2	5	0	1	36picturenamingniu3	niu	3	4	1	1	0
1678	34	pretest	xie	2	untrained	xie	3	6	0	1	34pretestxie2	xie	3	6	0	1	0
1679	46	posttest	di	2	untrained	di	2	6	1	1	46posttestdi2	di	2	7	1	1	2
1680	11	posttest	zhu	4	untrained	chu	1	2	0	0	11posttestzhu4	zhu	4	6	1	1	1
1681	2	pretest	chuang	2	untrained	chuang	2	7	1	1	2pretestchuang2	chuang	2	4	1	1	0
1682	1	posttest	wan	2	untrained	huan	2	5	1	0	1posttestwan2	wan	2	6	1	1	1
1683	31	picturenaming	wan	3		wan	3	7	1	1	31picturenamingwan3	wan	3	4	1	1	1
1684	47	posttest	hu	3	trained	di	2	7	0	0	47posttesthu3	ku	3	6	1	0	2
1685	f1	nativespeaker	shi	2		shi	2	7	1	1	f1nativespeakershi2	shi	2	7	1	1
1686	29	pretest	mo	4	trained	mo	4	7	1	1	29pretestmo4	mo	4	5	1	1	1
1687	47	pretest	bao	3	trained	dao	3	4	1	0	47pretestbao3	dao	3	5	1	0	2
1688	13	picturenaming	bi	3		di	3	5	1	0	13picturenamingbi3	di	3	4	1	0	1
1689	35	picturenaming	jiao	1		jiang	1	7	1	0	35picturenamingjiao1	jiang	1	5	1	0	1
1690	15	picturenaming	xie	2		xie	2	4	1	1	15picturenamingxie2	xie	4	5	0	1	1
1691	32	posttest	xiang	1	trained	jiang	1	7	1	0	32posttestxiang1	xiang	1	5	1	1	0
1692	1	posttest	bi	3	untrained	bi	3	4	1	1	1posttestbi3	bi	3	5	1	1	1
1693	50	posttest	yun	4	untrained	yun	4	5	1	1	50posttestyun4	yun	4	6	1	1	2
1694	19	posttest	tuo	2	trained	cuo	2	6	1	0	19posttesttuo2	tuo	2	6	1	1	1
1695	34	picturenaming	chuang	2		xuan	3	6	0	0	34picturenamingchuang2	xue	3	3	0	0	0
1696	59	pretest	yu	2	trained	yu	2	7	1	1	59pretestyu2	yu	2	6	1	1	2
1697	5	posttest	chuang	2	untrained	chuang	2	3	1	1	5posttestchuang2	chuang	4	2	0	1	1
1698	29	posttest	fang	2	trained	bao	3	4	0	0	29posttestfang2	fang	2	5	1	1	1
1699	49	picturenaming	hua	1			0	1	0	0	49picturenaminghua1	0	0	0	0	0	2
1700	31	pretest	dao	3	trained	dao	2	7	0	1	31pretestdao3	dao	2	2	0	1	1
1701	1	pretest	wa	4	trained	wa	2	7	0	1	1pretestwa4	wa	2	5	0	1	1
1702	54	posttest	fang	2	trained	fang	2	7	1	1	54posttestfang2	fang	2	6	1	1	2
1703	57	posttest	yu	3	trained	wu	3	5	1	0	57posttestyu3	yu	3	6	1	1	2
1704	43	picturenaming	xie	2		sia	1	6	0	0	43picturenamingxie2	xiang	1	6	0	0	2
1705	7	picturenaming	yun	2		wen	2	4	1	0	7picturenamingyun2	yuan	2	1	1	0	1
1706	45	pretest	zhu	1	untrained	zhu	1	6	1	1	45pretestzhu1	zhu	1	6	1	1	2
1707	11	pretest	she	2	trained	she	2	6	1	1	11pretestshe2	shu	2	4	1	0	1
1708	49	pretest	wa	2	trained	wa	1	5	0	1	49pretestwa2	wa	1	5	0	1	2
1709	14	posttest	niu	2	untrained	niu	2	7	1	1	14posttestniu2	niu	2	5	1	1	0
1710	44	picturenaming	yan	3		yan	4	6	0	1	44picturenamingyan3	yan	4	5	0	1	2
1711	14	picturenaming	hua	1		hua	1	5	1	1	14picturenaminghua1	hua	1	4	1	1	0
1712	32	picturenaming	mao	1		mao	1	7	1	1	32picturenamingmao1	mao	1	7	1	1	0
1713	38	picturenaming	shu	3		xue	3	7	1	0	38picturenamingshu3	xue	3	3	1	0	0
1714	37	picturenaming	hua	1		gua	2	4	0	0	37picturenaminghua1	hua	3	2	0	1	1
1715	3	posttest	jiao	1	untrained	ciao	1	6	1	0	3posttestjiao1	ziao	1	4	1	0	1
1716	49	posttest	qian	2	untrained	tian	2	3	1	0	49posttestqian2	jian	3	4	0	0	2
1717	34	picturenaming	xue	1		xue	3	3	0	1	34picturenamingxue1	xue	1	2	1	1	0
1718	19	pretest	wa	2	trained	wa	3	7	0	1	19pretestwa2	wa	3	4	0	1	1
1719	38	posttest	shi	1	trained	shi	1	5	1	1	38posttestshi1	shi	1	6	1	1	0
1720	7	posttest	mi	4	untrained	mi	4	6	1	1	7posttestmi4	mi	4	5	1	1	1
1721	f3	nativespeaker	gui	1		gui	1	7	1	1	f3nativespeakergui1	gui	1	7	1	1
1722	53	picturenaming	xie	2		xue	2	7	1	0	53picturenamingxie2	xie	2	6	1	1	2
1723	41	posttest	jian	3	trained	jian	3	3	1	1	41posttestjian3	qian	2	4	0	0	2
1724	14	picturenaming	shu	1		zhu	1	6	1	0	14picturenamingshu1	zhu	1	4	1	0	0
1725	32	posttest	shu	1	untrained	shu	1	7	1	1	32posttestshu1	shu	1	5	1	1	0
1726	1	pretest	zhen	3	trained	chen	3	3	1	0	1pretestzhen3	qian	2	3	0	0	1
1727	35	pretest	mao	2	untrained	mao	2	6	1	1	35pretestmao2	mao	2	5	1	1	1
1728	30	picturenaming	shu	1		she	1	6	1	0	30picturenamingshu1	shu	1	5	1	1	0
1729	46	pretest	wa	4	trained	wa	4	7	1	1	46pretestwa4	wa	4	5	1	1	2
1730	12	posttest	yun	4	untrained	yun	4	7	1	1	12posttestyun4	yun	4	6	1	1	0
1731	25	pretest	xie	4	untrained	xue	3	3	0	0	25pretestxie4	xie	4	5	1	1	1
1732	56	posttest	shi	2	trained	she	2	6	1	0	56posttestshi2	shi	2	6	1	1	2
1733	6	pretest	wan	3	untrained		0	1	0	0	6pretestwan3	wan	3	2	1	1	0
1734	3	posttest	zhu	1	untrained	chu	1	6	1	0	3posttestzhu1	zhu	1	6	1	1	1
1735	44	picturenaming	qian	1		tian	1	7	1	0	44picturenamingqian1	tian	1	5	1	0	2
1736	44	pretest	bao	4	trained	bao	4	6	1	1	44pretestbao4	dao	4	6	1	0	2
1737	13	posttest	gui	1	trained	gui	1	6	1	1	13posttestgui1	gui	1	5	1	1	1
1738	36	pretest	xue	3	untrained	she	2	6	0	0	36pretestxue3	shi	2	6	0	0	0
1739	8	posttest	zhu	1	untrained	zhu	1	4	1	1	8posttestzhu1	zhu	1	4	1	1	0
1740	25	pretest	xiang	4	trained	shang	1	6	0	0	25pretestxiang4	shang	4	3	1	0	1
1741	32	pretest	ma	3	trained	na	3	6	1	0	32pretestma3	ma	3	6	1	1	0
1742	36	posttest	ku	1	trained	ku	1	6	1	1	36posttestku1	ku	1	6	1	1	0
1743	5	pretest	mi	3	untrained	mi	3	4	1	1	5pretestmi3	mi	3	4	1	1	1
1744	9	picturenaming	chuang	2		huan	2	5	1	0	9picturenamingchuang2	huan	2	3	1	0	1
1745	28	posttest	ma	3	trained	ma	3	7	1	1	28posttestma3	ma	3	5	1	1	0
1746	54	posttest	niu	3	untrained	niu	2	2	0	1	54posttestniu3	niu	3	3	1	1	2
1747	37	posttest	hua	4	untrained	hua	4	7	1	1	37posttesthua4	hua	4	6	1	1	1
1748	9	pretest	yu	3	trained	yu	3	5	1	1	9pretestyu3	yu	3	3	1	1	1
1749	13	posttest	qian	1	untrained	zang	1	7	1	0	13posttestqian1	xiang	1	7	1	0	1
1750	44	picturenaming	hua	1			0	1	0	0	44picturenaminghua1	0	0	0	0	0	2
1751	34	pretest	bao	4	trained	bao	4	6	1	1	34pretestbao4	bao	4	6	1	1	0
1752	55	posttest	shi	1	trained	xue	3	2	0	0	55posttestshi1	shi	1	6	1	1	2
1753	2	posttest	yan	3	untrained	yan	3	5	1	1	2posttestyan3	yan	3	5	1	1	0
1754	9	posttest	xiang	4	trained	shang	4	6	1	0	9posttestxiang4	shang	4	3	1	0	1
1755	44	pretest	yu	3	trained	yu	1	4	0	1	44pretestyu3	yu	2	5	0	1	2
1756	43	picturenaming	bi	3		bi	3	4	1	1	43picturenamingbi3	bi	3	5	1	1	2
1757	18	posttest	shi	2	trained	shi	2	7	1	1	18posttestshi2	shi	2	6	1	1	0
1758	52	picturenaming	yan	3		zen	3	7	1	0	52picturenamingyan3	jian	3	3	1	0	2
1759	38	pretest	yun	2	untrained	yun	2	6	1	1	38pretestyun2	yu	3	4	0	0	0
1760	27	picturenaming	xue	3		shui	1	6	0	0	27picturenamingxue3	xue	1	3	0	1	1
1761	35	posttest	ku	1	trained	gu	1	6	1	0	35posttestku1	ku	1	5	1	1	1
1762	6	posttest	zhu	4	untrained	shu	4	5	1	0	6posttestzhu4	shu	4	6	1	0	0
1763	53	pretest	ku	4	trained	ku	1	3	0	1	53pretestku4	ku	4	6	1	1	2
1764	34	pretest	jian	4	trained	jian	4	5	1	1	34pretestjian4	jian	4	5	1	1	0
1765	33	pretest	gui	3	trained	gui	3	7	1	1	33pretestgui3	gui	3	7	1	1	1
1766	44	pretest	xiang	4	trained	qiang	3	3	0	0	44pretestxiang4	jiao	4	5	1	0	2
1767	52	pretest	hua	1	untrained	hua	1	7	1	1	52pretesthua1	hua	1	5	1	1	2
1768	45	picturenaming	yun	2		yun	4	7	0	1	45picturenamingyun2	yun	4	5	0	1	2
1769	46	posttest	shi	1	trained	xu	1	7	1	0	46posttestshi1	shi	1	6	1	1	2
1770	57	pretest	yu	3	trained	yu	3	6	1	1	57pretestyu3	yu	3	6	1	1	2
1771	42	picturenaming	mao	1		mao	1	5	1	1	42picturenamingmao1	mao	1	5	1	1	2
1772	31	picturenaming	xie	4		xue	4	5	1	0	31picturenamingxie4	shi	4	4	1	0	1
1773	49	posttest	mao	2	untrained	mao	2	7	1	1	49posttestmao2	mao	2	5	1	1	2
1774	19	posttest	zhu	1	untrained	zhu	1	5	1	1	19posttestzhu1	zhu	1	5	1	1	1
1775	26	pretest	mao	1	untrained	mao	1	2	1	1	26pretestmao1	mao	1	5	1	1	0
1776	35	pretest	ku	1	trained	ku	3	7	0	1	35pretestku1	ku	1	6	1	1	1
1777	2	posttest	hua	4	untrained	hua	4	6	1	1	2posttesthua4	hua	4	4	1	1	0
1778	51	picturenaming	jiao	3		siao	1	7	0	0	51picturenamingjiao3	jiao	1	5	0	1	2
1779	1	picturenaming	niu	3		mai	2	5	0	0	1picturenamingniu3	mao	2	6	0	0	1
1780	20	posttest	gui	1	trained	gui	1	7	1	1	20posttestgui1	gui	1	4	1	1	0
1781	56	posttest	mi	4	untrained	mi	4	5	1	1	56posttestmi4	mi	4	6	1	1	2
1782	4	pretest	mao	2	untrained	mao	2	7	1	1	4pretestmao2	mao	2	5	1	1	0
1783	57	pretest	ma	3	trained	ma	3	6	1	1	57pretestma3	ma	3	5	1	1	2
1784	31	picturenaming	hua	1		hua	1	7	1	1	31picturenaminghua1	hua	1	5	1	1	1
1785	10	pretest	jiao	1	untrained	jiao	3	3	0	1	10pretestjiao1	jiao	1	6	1	1	0
1786	48	pretest	wan	2	untrained	wan	2	7	1	1	48pretestwan2	wan	2	6	1	1	2
1787	30	posttest	hua	4	untrained	hua	4	7	1	1	30posttesthua4	hua	4	3	1	1	0
1788	28	pretest	mao	2	untrained	mao	2	6	1	1	28pretestmao2	mao	2	4	1	1	0
1789	58	pretest	deng	4	trained	dang	4	7	1	0	58pretestdeng4	dang	4	6	1	0	2
1790	32	pretest	yu	3	trained		0	1	0	0	32pretestyu3	yu	3	6	1	1	0
1791	13	pretest	niu	2	untrained	niu	2	6	1	1	13pretestniu2	niu	2	4	1	1	1
1792	26	picturenaming	mao	1		mao	1	7	1	1	26picturenamingmao1	mao	1	5	1	1	0
1793	9	posttest	she	2	trained	xue	3	4	0	0	9posttestshe2	shi	2	6	1	0	1
1794	22	pretest	bi	3	untrained	nin	2	3	0	0	22pretestbi3	bi	3	3	1	1	0
1795	10	posttest	shi	2	trained	she	2	5	1	0	10posttestshi2	shu	3	3	0	0	0
1796	41	picturenaming	shu	1		shu	1	3	1	1	41picturenamingshu1	shu	1	5	1	1	2
1797	34	pretest	deng	1	trained	deng	1	7	1	1	34pretestdeng1	deng	1	6	1	1	0
1798	38	picturenaming	mao	1		mao	1	5	1	1	38picturenamingmao1	mao	1	6	1	1	0
1799	19	posttest	chuang	1	untrained	chuang	1	5	1	1	19posttestchuang1	chuang	1	5	1	1	1
1800	4	posttest	tuo	2	trained	tuo	2	7	1	1	4posttesttuo2	tuo	2	5	1	1	0
1801	45	posttest	mi	3	untrained	mi	3	7	1	1	45posttestmi3	mi	3	6	1	1	2
1802	43	pretest	fang	1	trained	feng	1	7	1	0	43pretestfang1	fang	1	7	1	1	2
1803	3	picturenaming	xue	1		xie	3	3	0	0	3picturenamingxue1	xie	2	3	0	0	1
1804	8	posttest	deng	4	trained	dong	4	4	1	0	8posttestdeng4	deng	4	5	1	1	0
1805	28	pretest	chi	3	trained	she	2	3	0	0	28pretestchi3	shu	3	3	1	0	0
1806	40	posttest	ku	1	trained	ku	2	5	0	1	40posttestku1	ku	1	7	1	1	0
1807	8	pretest	yun	4	untrained		0	1	0	0	8pretestyun4	ying	4	2	1	0	0
1808	32	pretest	qian	2	untrained	jian	1	3	0	0	32pretestqian2	jian	1	6	0	0	0
1809	25	pretest	qian	2	untrained	tian	2	7	1	0	25pretestqian2	ji	3	3	0	0	1
1810	55	pretest	mi	4	untrained	mi	4	5	1	1	55pretestmi4	mi	4	5	1	1	2
1811	10	pretest	she	4	trained	shi	4	7	1	0	10pretestshe4	shi	4	5	1	0	0
1812	40	picturenaming	bi	2		bi	1	5	0	1	40picturenamingbi2	bi	1	6	0	1	0
1813	34	posttest	chi	3	trained	xue	3	5	1	0	34posttestchi3	chi	3	3	1	1	0
1814	21	picturenaming	chuang	2		che	1	6	0	0	21picturenamingchuang2	chuang	1	5	0	1	1
1815	36	posttest	jian	4	trained	chin	4	7	1	0	36posttestjian4	zhen	4	6	1	0	0
1816	58	picturenaming	mi	3		mi	1	1	0	1	58picturenamingmi3	mi	3	2	1	1	2
1817	57	posttest	tuo	2	trained	zuo	2	6	1	0	57posttesttuo2	tuo	2	6	1	1	2
1818	36	posttest	xiang	4	trained	shan	4	7	1	0	36posttestxiang4	fang	4	6	1	0	0
1819	29	pretest	qian	2	untrained	tian	3	5	0	0	29pretestqian2	qian	2	6	1	1	1
1820	13	picturenaming	shu	3		she	2	6	0	0	13picturenamingshu3	she	2	5	0	0	1
1821	16	pretest	wan	2	untrained	wan	2	6	1	1	16pretestwan2	wan	2	6	1	1	0
1822	26	pretest	hu	2	trained	huo	3	5	0	0	26pretesthu2	huo	3	4	0	0	0
1823	59	picturenaming	qian	2		qien	1	7	0	0	59picturenamingqian2	qian	1	4	0	1	2
1824	7	pretest	xiang	1	trained	siang	1	6	1	0	7pretestxiang1	xiang	1	6	1	1	1
1825	16	picturenaming	xie	2		shui	4	4	0	0	16picturenamingxie2	shui	4	3	0	0	0
1826	7	pretest	bi	2	untrained	bi	2	4	1	1	7pretestbi2	bi	2	3	1	1	1
1827	41	pretest	xue	3	untrained	xie	3	5	1	0	41pretestxue3	xie	3	5	1	0	2
1828	29	pretest	dan	3	untrained	zhan	3	6	1	0	29pretestdan3	dan	3	3	1	1	1
1829	15	pretest	zhu	1	untrained	zhu	4	2	0	1	15pretestzhu1	chu	1	4	1	0	1
1830	52	pretest	yun	2	untrained	wun	2	4	1	0	52pretestyun2	yun	2	6	1	1	2
1831	19	posttest	wan	2	untrained	wan	2	6	1	1	19posttestwan2	wan	2	5	1	1	1
1832	34	posttest	chi	2	trained	xue	3	6	0	0	34posttestchi2	xue	3	4	0	0	0
1833	53	picturenaming	shu	3		shi	3	5	1	0	53picturenamingshu3	shi	3	5	1	0	2
1834	5	posttest	yu	3	trained	yu	3	6	1	1	5posttestyu3	yu	3	6	1	1	1
1835	55	posttest	ma	3	trained	ma	3	3	1	1	55posttestma3	ma	3	4	1	1	2
1836	48	posttest	gui	1	trained		0	1	0	0	48posttestgui1	0	0	0	0	0	2
1837	27	picturenaming	mi	4		ba	1	6	0	0	27picturenamingmi4	ba	4	4	1	0	1
1838	33	posttest	qian	1	untrained	qian	1	7	1	1	33posttestqian1	qian	1	4	1	1	1
1839	15	posttest	mao	2	untrained	mao	2	6	1	1	15posttestmao2	mao	2	5	1	1	1
1840	40	pretest	wan	3	untrained	wan	2	3	0	1	40pretestwan3	wan	3	6	1	1	0
1841	41	pretest	shu	3	untrained	shu	1	2	0	1	41pretestshu3	shu	2	4	0	1	2
1842	6	posttest	jiao	1	untrained	qiao	2	6	0	0	6posttestjiao1	xiao	1	6	1	0	0
1843	27	posttest	qian	1	untrained	qian	1	7	1	1	27posttestqian1	qian	1	6	1	1	1
1844	18	posttest	mi	3	untrained	mi	2	6	0	1	18posttestmi3	mi	2	6	0	1	0
1845	38	picturenaming	jiao	1			0	1	0	0	38picturenamingjiao1	xiang	1	6	1	0	0
1846	m3	nativespeaker	yu	3		yu	3	7	1	1	m3nativespeakeryu3	yu	3	7	1	1
1847	5	picturenaming	ba	1		ba	1	7	1	1	5picturenamingba1	ba	1	6	1	1	1
1848	53	posttest	dao	3	trained	dao	3	6	1	1	53posttestdao3	dao	3	4	1	1	2
1849	f2	nativespeaker	yu	2		yu	2	7	1	1	f2nativespeakeryu2	yu	2	7	1	1
1850	55	pretest	niu	3	untrained	niu	2	3	0	1	55pretestniu3	niu	3	6	1	1	2
1851	57	picturenaming	jiao	3		diao	4	6	0	0	57picturenamingjiao3	diao	4	6	0	0	2
1852	53	posttest	jian	4	trained	tien	4	4	1	0	53posttestjian4	jian	4	6	1	1	2
1853	59	picturenaming	mi	3		mi	4	2	0	1	59picturenamingmi3	mi	3	3	1	1	2
1854	7	posttest	yun	2	untrained	yun	2	6	1	1	7posttestyun2	yun	2	4	1	1	1
1855	5	picturenaming	xie	2		jie	4	7	0	0	5picturenamingxie2	xie	4	3	0	1	1
1856	51	pretest	xue	1	untrained	xue	1	6	1	1	51pretestxue1	xue	1	6	1	1	2
1857	2	pretest	jian	4	trained	jian	4	5	1	1	2pretestjian4	jian	4	4	1	1	0
1858	7	pretest	xie	4	untrained	sie	4	7	1	0	7pretestxie4	xie	4	5	1	1	1
1859	4	posttest	shi	2	trained	she	2	5	1	0	4posttestshi2	shi	2	5	1	1	0
1860	18	posttest	wan	2	untrained	wan	2	5	1	1	18posttestwan2	wan	2	6	1	1	0
1861	47	posttest	chi	2	trained	chi	2	6	1	1	47posttestchi2	chi	2	6	1	1	2
1862	36	pretest	jiao	3	untrained	zhao	2	6	0	0	36pretestjiao3	zhao	2	5	0	0	0
1863	f3	nativespeaker	yun	4		yun	4	7	1	1	f3nativespeakeryun4	yun	4	7	1	1
1864	34	pretest	she	4	trained	she	4	7	1	1	34pretestshe4	she	4	6	1	1	0
1865	41	posttest	mao	2	untrained	mao	2	5	1	1	41posttestmao2	mao	2	5	1	1	2
1866	31	pretest	she	4	trained	she	4	6	1	1	31pretestshe4	she	4	5	1	1	1
1867	16	posttest	mao	2	untrained	mao	2	6	1	1	16posttestmao2	mao	2	5	1	1	0
1868	56	posttest	qian	2	untrained	qian	2	4	1	1	56posttestqian2	qian	2	6	1	1	2
1869	39	pretest	she	2	trained	she	2	6	1	1	39pretestshe2	xue	3	5	0	0	1
1870	18	pretest	dao	3	trained	dao	3	6	1	1	18pretestdao3	dao	3	6	1	1	0
1871	35	posttest	wa	2	trained	wa	2	6	1	1	35posttestwa2	wa	2	5	1	1	1
1872	7	posttest	ba	1	untrained	ba	1	7	1	1	7posttestba1	ba	1	6	1	1	1
1873	57	posttest	wa	4	trained	ba	4	6	1	0	57posttestwa4	wa	4	2	1	1	2
1874	f3	nativespeaker	xue	1		xue	1	7	1	1	f3nativespeakerxue1	xue	1	7	1	1
1875	57	posttest	mao	1	untrained	mao	1	7	1	1	57posttestmao1	mao	1	7	1	1	2
1876	20	posttest	wa	4	trained	wa	4	7	1	1	20posttestwa4	wa	4	6	1	1	0
1877	1	posttest	chi	2	trained	chi	2	5	1	1	1posttestchi2	chi	2	7	1	1	1
1878	54	posttest	chi	2	trained	shi	2	7	1	0	54posttestchi2	shi	2	5	1	0	2
1879	27	posttest	mo	2	trained	mo	2	6	1	1	27posttestmo2	mo	2	5	1	1	1
1880	9	pretest	bi	3	untrained	li	3	4	1	0	9pretestbi3	bi	3	5	1	1	1
1881	51	pretest	zhu	1	untrained	zhong	1	6	1	0	51pretestzhu1	zhong	1	5	1	0	2
1882	58	posttest	xue	1	untrained	xie	1	6	1	0	58posttestxue1	xie	1	5	1	0	2
1883	6	posttest	xue	1	untrained	shui	1	5	1	0	6posttestxue1	xue	1	4	1	1	0
1884	23	pretest	bi	3	untrained	bi	3	7	1	1	23pretestbi3	bi	3	3	1	1	1
1885	60	pretest	wa	4	trained	wa	4	5	1	1	60pretestwa4	wa	4	6	1	1	2
1886	55	posttest	she	4	trained	she	4	5	1	1	55posttestshe4	she	4	5	1	1	2
1887	53	posttest	yun	2	untrained	yun	2	5	1	1	53posttestyun2	yun	2	6	1	1	2
1888	12	picturenaming	chuang	1		zhang	1	7	1	0	12picturenamingchuang1	zheng	1	5	1	0	0
1889	15	pretest	di	2	untrained	di	2	6	1	1	15pretestdi2	di	2	5	1	1	1
1890	27	pretest	dan	4	untrained	gan	4	6	1	0	27pretestdan4	dan	4	5	1	1	1
1891	5	picturenaming	jiao	3		niu	4	5	0	0	5picturenamingjiao3	niu	4	2	0	0	1
1892	15	picturenaming	dan	3		dan	2	4	0	1	15picturenamingdan3	dan	3	4	1	1	1
1893	44	picturenaming	chuang	2			0	1	0	0	44picturenamingchuang2	0	0	0	0	0	2
1894	15	pretest	hua	4	untrained	hua	4	6	1	1	15pretesthua4	hua	4	5	1	1	1
1895	24	pretest	chuang	2	untrained	chuang	2	5	1	1	24pretestchuang2	chuang	2	6	1	1	0
1896	18	posttest	ma	1	trained	ma	1	7	1	1	18posttestma1	ma	1	5	1	1	0
1897	42	pretest	di	2	untrained	ti	2	6	1	0	42pretestdi2	di	2	6	1	1	2
1898	27	posttest	mao	2	untrained	mao	2	7	1	1	27posttestmao2	mao	2	4	1	1	1
1899	60	picturenaming	qian	1		qian	1	5	1	1	60picturenamingqian1	qian	1	5	1	1	2
1900	38	posttest	ba	4	untrained	ba	4	7	1	1	38posttestba4	ba	4	7	1	1	0
1901	60	picturenaming	mao	2		mao	2	7	1	1	60picturenamingmao2	mao	2	6	1	1	2
1902	59	pretest	ba	4	untrained	ba	4	7	1	1	59pretestba4	ba	4	6	1	1	2
1903	12	pretest	chi	2	trained	chi	2	6	1	1	12pretestchi2	chi	2	5	1	1	0
1904	36	posttest	she	4	trained	she	4	6	1	1	36posttestshe4	she	4	6	1	1	0
1905	30	pretest	wan	2	untrained	wang	2	6	1	0	30pretestwan2	wan	2	6	1	1	0
1906	52	pretest	xiang	1	trained	xiang	1	4	1	1	52pretestxiang1	xiang	1	7	1	1	2
1907	47	pretest	ku	1	trained	ke	1	5	1	0	47pretestku1	ku	1	6	1	1	2
1908	27	pretest	shu	3	untrained	shu	2	7	0	1	27pretestshu3	shu	3	6	1	1	1
1909	39	posttest	bao	4	trained	bou	4	5	1	0	39posttestbao4	ba	4	6	1	0	1
1910	13	posttest	bao	4	trained	bao	4	6	1	1	13posttestbao4	bao	4	5	1	1	1
1911	53	picturenaming	yun	4		yun	4	2	1	1	53picturenamingyun4	yun	4	6	1	1	2
1912	34	picturenaming	xie	4		xie	3	5	0	1	34picturenamingxie4	xie	4	5	1	1	0
1913	54	posttest	mo	4	trained	mo	4	7	1	1	54posttestmo4	mo	4	5	1	1	2
1914	28	pretest	ku	1	trained	ku	1	7	1	1	28pretestku1	ku	1	6	1	1	0
1915	9	posttest	zhen	3	trained	zhen	3	5	1	1	9posttestzhen3	zhen	4	4	0	1	1
1916	11	pretest	zhu	4	untrained	shu	1	5	0	0	11pretestzhu4	shu	1	3	0	0	1
1917	47	pretest	yun	2	untrained	lun	2	5	1	0	47pretestyun2	lun	2	5	1	0	2
1918	29	picturenaming	niu	3		niu	2	7	0	1	29picturenamingniu3	niu	2	5	0	1	1
1919	49	pretest	mao	1	untrained	mao	1	3	1	1	49pretestmao1	mao	1	5	1	1	2
1920	40	posttest	xie	4	untrained	shi	4	6	1	0	40posttestxie4	xie	4	6	1	1	0
1921	26	posttest	yun	2	untrained	wuing	3	4	0	0	26posttestyun2	guin	3	4	0	0	0
1922	m3	nativespeaker	fang	2		fang	2	7	1	1	m3nativespeakerfang2	fang	2	7	1	1
1923	58	pretest	fang	2	trained	fang	2	6	1	1	58pretestfang2	fang	2	5	1	1	2
1924	21	posttest	xue	1	untrained		0	1	0	0	21posttestxue1	xue	3	5	0	1	1
1925	34	picturenaming	ba	1		bao	1	6	1	0	34picturenamingba1	ba	1	5	1	1	0
1926	26	posttest	xiang	1	trained	xiang	1	4	1	1	26posttestxiang1	xiang	1	5	1	1	0
1927	42	picturenaming	di	2		ji	3	2	0	0	42picturenamingdi2	ji	3	5	0	0	2
1928	53	picturenaming	bi	3		bi	3	7	1	1	53picturenamingbi3	bi	3	5	1	1	2
1929	10	picturenaming	xie	2		sie	4	6	0	0	10picturenamingxie2	xie	4	3	0	1	0
1930	18	posttest	ku	4	trained	ku	4	7	1	1	18posttestku4	ku	4	6	1	1	0
1931	20	pretest	niu	3	untrained	niu	2	6	0	1	20pretestniu3	niu	2	6	0	1	0
1932	37	posttest	fang	2	trained	fang	2	6	1	1	37posttestfang2	fang	2	6	1	1	1
1933	28	posttest	xiang	4	trained		0	1	0	0	28posttestxiang4	xiang	4	6	1	1	0
1934	5	picturenaming	shu	1		shu	4	6	0	1	5picturenamingshu1	shu	4	6	0	1	1
1935	48	posttest	dao	4	trained		0	1	0	0	48posttestdao4	0	0	0	0	0	2
1936	11	pretest	hua	4	untrained	hua	4	5	1	1	11pretesthua4	wa	4	4	1	0	1
1937	58	pretest	di	4	untrained	di	4	7	1	1	58pretestdi4	di	4	6	1	1	2
1938	33	picturenaming	chuang	2		chuang	1	7	0	1	33picturenamingchuang2	chuang	1	5	0	1	1
1939	4	pretest	ma	3	trained	ma	2	6	0	1	4pretestma3	ma	3	6	1	1	0
1940	28	posttest	niu	2	untrained	niu	2	7	1	1	28posttestniu2	niu	2	5	1	1	0
1941	28	picturenaming	yun	2		yun	1	5	0	1	28picturenamingyun2	yun	1	5	0	1	0
1942	48	pretest	mo	2	trained	mo	2	7	1	1	48pretestmo2	mo	2	5	1	1	2
1943	59	pretest	xiang	4	trained	shang	4	6	1	0	59pretestxiang4	xiang	4	6	1	1	2
1944	10	pretest	xie	4	untrained	xie	2	6	0	1	10pretestxie4	xie	2	4	0	1	0
1945	60	posttest	tuo	2	trained	tuo	2	6	1	1	60posttesttuo2	tuo	2	5	1	1	2
1946	9	posttest	niu	2	untrained	niu	2	3	1	1	9posttestniu2	niu	3	5	0	1	1
1947	60	pretest	zhen	1	trained	zhen	1	6	1	1	60pretestzhen1	zhen	1	6	1	1	2
1948	18	posttest	dan	4	untrained	deng	4	6	1	0	18posttestdan4	deng	4	5	1	0	0
1949	52	posttest	ku	4	trained	ku	4	6	1	1	52posttestku4	ku	4	6	1	1	2
1950	47	picturenaming	di	4		ti	4	5	1	0	47picturenamingdi4	di	4	6	1	1	2
1951	24	pretest	bi	3	untrained	bi	3	2	1	1	24pretestbi3	bi	3	3	1	1	0
1952	20	pretest	ma	3	trained	ma	3	4	1	1	20pretestma3	ma	3	3	1	1	0
1953	39	pretest	xue	3	untrained	jue	2	6	0	0	39pretestxue3	zhi	3	4	1	0	1
1954	41	picturenaming	di	4		di	1	6	0	1	41picturenamingdi4	di	1	5	0	1	2
1955	2	pretest	qian	2	untrained	tian	2	6	1	0	2pretestqian2	tian	2	5	1	0	0
1956	48	pretest	chi	3	trained	chi	3	6	1	1	48pretestchi3	chi	3	4	1	1	2
1957	5	pretest	zhen	3	trained	zhen	3	3	1	1	5pretestzhen3	zhen	3	4	1	1	1
1958	49	posttest	she	4	trained	shi	4	4	1	0	49posttestshe4	she	4	6	1	1	2
1959	48	posttest	shi	2	trained		0	1	0	0	48posttestshi2	0	0	0	0	0	2
1960	51	posttest	niu	3	untrained	miong	3	7	1	0	51posttestniu3	niu	3	5	1	1	2
1961	47	pretest	di	4	untrained	ti	4	4	1	0	47pretestdi4	di	4	6	1	1	2
1962	60	posttest	bi	3	untrained	bi	3	6	1	1	60posttestbi3	bi	3	6	1	1	2
1963	40	posttest	chuang	2	untrained	chuang	2	6	1	1	40posttestchuang2	chuang	2	5	1	1	0
1964	14	pretest	dan	3	untrained	tan	3	4	1	0	14pretestdan3	tan	3	6	1	0	0
1965	30	posttest	jiao	1	untrained	jiao	1	7	1	1	30posttestjiao1	jiao	1	6	1	1	0
1966	43	pretest	bi	3	untrained	bi	3	7	1	1	43pretestbi3	bi	3	6	1	1	2
1967	51	pretest	chuang	1	untrained	chuang	1	5	1	1	51pretestchuang1	chuang	2	6	0	1	2
1968	60	picturenaming	hua	1		hua	1	5	1	1	60picturenaminghua1	hua	1	6	1	1	2
1969	45	picturenaming	mao	2		mao	3	4	0	1	45picturenamingmao2	mao	3	3	0	1	2
1970	35	posttest	tuo	1	trained	tuo	1	7	1	1	35posttesttuo1	tuo	1	4	1	1	1
1971	19	pretest	dao	4	trained	dao	4	4	1	1	19pretestdao4	dao	4	6	1	1	1
1972	57	pretest	ku	1	trained	ku	1	5	1	1	57pretestku1	ku	1	5	1	1	2
1973	34	pretest	tuo	1	trained	tuo	1	6	1	1	34pretesttuo1	tuo	1	5	1	1	0
1974	21	picturenaming	ba	4		a	4	6	1	0	21picturenamingba4	ba	4	4	1	1	1
1975	20	posttest	niu	3	untrained	niu	2	2	0	1	20posttestniu3	niu	3	3	1	1	0
1976	30	picturenaming	dan	4		e	4	6	1	0	30picturenamingdan4	e	4	5	1	0	0
1977	36	pretest	di	2	untrained	di	2	5	1	1	36pretestdi2	di	2	6	1	1	0
1978	6	posttest	niu	3	untrained	niu	2	4	0	1	6posttestniu3	niu	2	7	0	1	0
1979	40	pretest	mao	1	untrained	mao	1	7	1	1	40pretestmao1	mao	1	5	1	1	0
1980	36	posttest	zhen	3	trained	zhen	3	5	1	1	36posttestzhen3	zhen	3	6	1	1	0
1981	11	posttest	wa	4	trained	hua	1	3	0	0	11posttestwa4	wan	4	6	1	0	1
1982	4	picturenaming	yun	2		yun	4	6	0	1	4picturenamingyun2	yun	4	4	0	1	0
1983	1	pretest	yu	2	trained	ei	2	6	1	0	1pretestyu2	yi	2	6	1	0	1
1984	46	picturenaming	ba	1		da	1	7	1	0	46picturenamingba1	ba	1	5	1	1	2
1985	28	pretest	hua	4	untrained	hua	4	7	1	1	28pretesthua4	hua	4	6	1	1	0
1986	38	pretest	qian	2	untrained	xiang	3	6	0	0	38pretestqian2	qian	2	6	1	1	0
1987	41	pretest	bao	4	trained		0	1	0	0	41pretestbao4	bao	4	5	1	1	2
1988	37	posttest	shi	1	trained	shi	2	2	0	1	37posttestshi1	shi	1	6	1	1	1
1989	32	picturenaming	ba	4		ba	4	4	1	1	32picturenamingba4	ba	1	4	0	1	0
1990	37	pretest	ku	1	trained	ku	1	4	1	1	37pretestku1	ku	1	5	1	1	1
1991	37	pretest	bi	3	untrained	bi	2	6	0	1	37pretestbi3	bi	2	7	0	1	1
1992	16	posttest	wan	3	untrained	wan	3	6	1	1	16posttestwan3	wan	3	4	1	1	0
1993	30	picturenaming	bi	2		bi	1	5	0	1	30picturenamingbi2	bi	2	5	1	1	0
1994	40	picturenaming	yan	4		yue	1	4	0	0	40picturenamingyan4	yan	4	6	1	1	0
1995	5	posttest	hua	1	untrained	hua	1	6	1	1	5posttesthua1	hua	1	6	1	1	1
1996	45	pretest	wan	3	untrained	wan	3	6	1	1	45pretestwan3	wan	2	5	0	1	2
1997	10	pretest	hua	1	untrained	wa	4	6	0	0	10pretesthua1	hua	4	5	0	1	0
1998	m2	nativespeaker	wa	4		wa	4	5	1	1	m2nativespeakerwa4	wa	4	7	1	1
1999	7	picturenaming	niu	3		niu	3	4	1	1	7picturenamingniu3	niu	3	5	1	1	1
[truncated: 9,161 more rows]
