# Supplementary material for: The effects of high versus low talker variability and individual aptitude on phonetic training of Mandarin lexical tones
Source: PeerJ. 2019 Aug 9;7:e7191. doi: 10.7717/peerj.7191 (PMC6690337; doi:10.7717/peerj.7191)
Supplement: Supplemental Information 12 [file peerj-07-7191-s012.csv]

version1	subject	condition	session	sound	pic1	pic2	Correct Answer	Contrast	Choice	Result	score	RT
version1	1	1	1	wan_t2_m2.wav	wan_t2_play.jpg	wan_t3_bowl.jpg	p1	T2-3_tv3	clickedleft	correct	1	1329.106501
version1	1	1	1	di_t4_f1a.wav	di_t2_siren.jpg	di_t4_earth.jpg	p2	T2-4_tv1	clickedright	correct	1	620.3100941
version1	1	1	1	yun_t4_m3.wav	yun_t4_iron.jpg	yun_t2_cloud.jpg	p1	T2-4_tv4	clickedright	incorrect	0	1510.401198
version1	1	1	1	hua_t4_f3a.wav	hua_t1_flower.jpg	hua_t4_paint.jpg	p2	T1-4_tv2	clickedleft	incorrect	0	712.0778443
version1	1	1	1	mao_t1_m2.wav	mao_t1_cat.jpg	mao_t2_anchor.jpg	p1	T1-2_tv3	clickedright	incorrect	0	29.68349016
version1	1	1	1	jiao_t3_f1a.wav	jiao_t3_foot.jpg	jiao_t1_glue.jpg	p1	T1-3_tv1	clickedleft	correct	1	597.4871685
version1	1	1	1	dan_t4_m2.wav	dan_t3_brush.jpg	dan_t4_egg.jpg	p2	T3-4_tv3	clickedright	correct	1	724.7562019
version1	1	1	1	wan_t3_f1a.wav	wan_t3_bowl.jpg	wan_t2_play.jpg	p1	T2-3_tv1	clickedright	incorrect	0	336.1368691
version1	1	1	1	chuang_t2_m2.wav	chuang_t1_window.jpg	chuang_t2_bed.jpg	p2	T1-2_tv3	clickedleft	incorrect	0	1193.763045
version1	1	1	1	bi_t2_m2.wav	bi_t3_pen.jpg	bi_t2_nose.jpg	p2	T2-3_tv3	clickedleft	incorrect	0	1053.227117
version1	1	1	1	xie_t4_m2.wav	xie_t2_shoe.jpg	xie_t4_crab.jpg	p2	T2-4_tv3	clickedleft	incorrect	0	984.5607357
version1	1	1	1	ba_t1_m3.wav	ba_t4_father.jpg	ba_t1_eight.jpg	p2	T1-4_tv4	clickedright	correct	1	174.1655261
version1	1	1	1	bi_t2_m3.wav	bi_t3_pen.jpg	bi_t2_nose.jpg	p2	T2-3_tv4	clickedleft	incorrect	0	2369.627887
version1	1	1	1	bi_t3_f3a.wav	bi_t3_pen.jpg	bi_t2_nose.jpg	p1	T2-3_tv2	clickedright	incorrect	0	1012.289991
version1	1	1	1	qian_t2_f3a.wav	qian_t2_money.jpg	qian_t1_swing.jpg	p1	T1-2_tv2	clickedleft	correct	1	880.311805
version1	1	1	1	chuang_t2_f1a.wav	chuang_t2_bed.jpg	chuang_t1_window.jpg	p1	T1-2_tv1	clickedleft	correct	1	1166.64799
version1	1	1	1	chuang_t1_f3a.wav	chuang_t1_window.jpg	chuang_t2_bed.jpg	p1	T1-2_tv2	clickedright	incorrect	0	1056.228828
version1	1	1	1	shu_t1_f1a.wav	shu_t3_mouse.jpg	shu_t1_comb.jpg	p2	T1-3_tv1	clickedleft	incorrect	0	1469.145851
version1	1	1	1	niu_t2_m3.wav	niu_t3_button.jpg	niu_t2_cow.jpg	p2	T2-3_tv4	clickedright	correct	1	288.0307956
version1	1	1	1	yun_t4_f3a.wav	yun_t4_iron.jpg	yun_t2_cloud.jpg	p1	T2-4_tv2	clickedright	incorrect	0	710.5269461
version1	1	1	1	xue_t3_m2.wav	xue_t1_boot.jpg	xue_t3_snow.jpg	p2	T1-3_tv3	clickedleft	incorrect	0	1374.004277
version1	1	1	1	xue_t3_f1a.wav	xue_t3_snow.jpg	xue_t1_boot.jpg	p1	T1-3_tv1	clickedright	incorrect	0	191.2805817
version1	1	1	1	ba_t4_f1a.wav	ba_t4_father.jpg	ba_t1_eight.jpg	p1	T1-4_tv1	clickedleft	correct	1	1039.686912
version1	1	1	1	yan_t4_m3.wav	yan_t4_flame.jpg	yan_t3_eye.jpg	p1	T3-4_tv4	clickedright	incorrect	0	1006.794269
version1	1	1	1	jiao_t3_m2.wav	jiao_t3_foot.jpg	jiao_t1_glue.jpg	p1	T1-3_tv3	clickedright	incorrect	0	1290.066724
version1	1	1	1	shu_t3_f1a.wav	shu_t1_comb.jpg	shu_t3_mouse.jpg	p2	T1-3_tv1	clickedright	correct	1	1157.925577
version1	1	1	1	di_t2_f3a.wav	di_t4_earth.jpg	di_t2_siren.jpg	p2	T2-4_tv2	clickedright	correct	1	233.3023952
version1	1	1	1	ba_t1_f3a.wav	ba_t4_father.jpg	ba_t1_eight.jpg	p2	T1-4_tv2	clickedleft	incorrect	0	553.56929
version1	1	1	1	chuang_t2_m3.wav	chuang_t1_window.jpg	chuang_t2_bed.jpg	p2	T1-2_tv4	clickedright	correct	1	227.0791275
version1	1	1	1	mao_t2_f3a.wav	mao_t2_anchor.jpg	mao_t1_cat.jpg	p1	T1-2_tv2	clickedright	incorrect	0	668.4029085
version1	1	1	1	zhu_t4_f3a.wav	zhu_t4_pour.jpg	zhu_t1_pig.jpg	p1	T1-4_tv2	clickedleft	correct	1	38.59709153
version1	1	1	1	hua_t1_f3a.wav	hua_t1_flower.jpg	hua_t4_paint.jpg	p1	T1-4_tv2	clickedright	incorrect	0	473.3139435
version1	1	1	1	mi_t4_f3a.wav	mi_t3_rice.jpg	mi_t4_honey.jpg	p2	T3-4_tv2	clickedright	correct	1	316.9918734
version1	1	1	1	zhu_t4_f3a.wav	zhu_t1_pig.jpg	zhu_t4_pour.jpg	p2	T1-4_tv2	clickedright	correct	1	852.7985458
version1	1	1	1	mao_t2_m3.wav	mao_t2_anchor.jpg	mao_t1_cat.jpg	p1	T1-2_tv4	clickedleft	correct	1	1227.447819
version1	1	1	1	yun_t4_f1a.wav	yun_t4_iron.jpg	yun_t2_cloud.jpg	p1	T2-4_tv1	clickedright	incorrect	0	419.4893071
version1	1	1	1	shu_t1_m3.wav	shu_t1_comb.jpg	shu_t3_mouse.jpg	p1	T1-3_tv4	clickedright	incorrect	0	1053.719846
version1	1	1	1	bi_t2_f3a.wav	bi_t3_pen.jpg	bi_t2_nose.jpg	p2	T2-3_tv2	clickedright	correct	1	799.8477331
version1	1	1	1	hua_t4_f1a.wav	hua_t1_flower.jpg	hua_t4_paint.jpg	p2	T1-4_tv1	clickedleft	incorrect	0	1186.488452
version1	1	1	1	yun_t2_m3.wav	yun_t2_cloud.jpg	yun_t4_iron.jpg	p1	T2-4_tv4	clickedright	incorrect	0	211.3896493
version1	1	1	1	jiao_t1_f3a.wav	jiao_t1_glue.jpg	jiao_t3_foot.jpg	p1	T1-3_tv2	clickedright	incorrect	0	1106.038494
version1	1	1	1	mi_t4_m2.wav	mi_t4_honey.jpg	mi_t3_rice.jpg	p1	T3-4_tv3	clickedleft	correct	1	547.7857143
version1	1	1	1	wan_t3_m2.wav	wan_t2_play.jpg	wan_t3_bowl.jpg	p2	T2-3_tv3	clickedright	correct	1	380.4178785
version1	1	1	1	jiao_t3_f3a.wav	jiao_t1_glue.jpg	jiao_t3_foot.jpg	p2	T1-3_tv2	clickedleft	incorrect	0	763.2690334
version1	1	1	1	niu_t2_m2.wav	niu_t2_cow.jpg	niu_t3_button.jpg	p1	T2-3_tv3	clickedleft	correct	1	501.8400342
version1	1	1	1	shu_t3_f3a.wav	shu_t1_comb.jpg	shu_t3_mouse.jpg	p2	T1-3_tv2	clickedleft	incorrect	0	334.248503
version1	1	1	1	xue_t3_f3a.wav	xue_t1_boot.jpg	xue_t3_snow.jpg	p2	T1-3_tv2	clickedleft	incorrect	0	581.6462789
version1	1	1	1	yan_t3_f3a.wav	yan_t3_eye.jpg	yan_t4_flame.jpg	p1	T3-4_tv2	clickedleft	correct	1	34.93455945
version1	1	1	1	yun_t4_f1a.wav	yun_t2_cloud.jpg	yun_t4_iron.jpg	p2	T2-4_tv1	clickedright	correct	1	190.9037639
version1	1	1	1	hua_t4_m2.wav	hua_t1_flower.jpg	hua_t4_paint.jpg	p2	T1-4_tv3	clickedleft	incorrect	0	179.8836612
version1	1	1	1	niu_t3_m2.wav	niu_t2_cow.jpg	niu_t3_button.jpg	p2	T2-3_tv3	clickedleft	incorrect	0	586.1967494
version1	1	1	1	mi_t4_f1a.wav	mi_t4_honey.jpg	mi_t3_rice.jpg	p1	T3-4_tv1	clickedleft	correct	1	1242.5787
version1	1	1	1	hua_t4_m3.wav	hua_t1_flower.jpg	hua_t4_paint.jpg	p2	T1-4_tv4	clickedright	correct	1	81.43156544
version1	1	1	1	xue_t1_f3a.wav	xue_t1_boot.jpg	xue_t3_snow.jpg	p1	T1-3_tv2	clickedright	incorrect	0	1229.356287
version1	1	1	1	mao_t2_m2.wav	mao_t1_cat.jpg	mao_t2_anchor.jpg	p2	T1-2_tv3	clickedright	correct	1	1298.162104
version1	1	1	1	mi_t4_m3.wav	mi_t4_honey.jpg	mi_t3_rice.jpg	p1	T3-4_tv4	clickedright	incorrect	0	652.7399487
version1	1	1	1	qian_t2_m2.wav	qian_t1_swing.jpg	qian_t2_money.jpg	p2	T1-2_tv3	clickedright	correct	1	487.8575706
version1	1	1	1	chuang_t1_f1a.wav	chuang_t1_window.jpg	chuang_t2_bed.jpg	p1	T1-2_tv1	clickedright	incorrect	0	1549.444825
version1	1	1	1	hua_t1_f3a.wav	hua_t1_flower.jpg	hua_t4_paint.jpg	p1	T1-4_tv2	clickedright	incorrect	0	381.0102652
version1	1	1	1	bi_t3_f3a.wav	bi_t2_nose.jpg	bi_t3_pen.jpg	p2	T2-3_tv2	clickedright	correct	1	173.2493584
version1	1	1	1	yan_t3_m2.wav	yan_t3_eye.jpg	yan_t4_flame.jpg	p1	T3-4_tv3	clickedleft	correct	1	1120.315227
version1	1	1	1	di_t4_m2.wav	di_t2_siren.jpg	di_t4_earth.jpg	p2	T2-4_tv3	clickedright	correct	1	654.606929
version1	1	1	1	dan_t3_f3a.wav	dan_t4_egg.jpg	dan_t3_brush.jpg	p2	T3-4_tv2	clickedright	correct	1	705.5637297
version1	1	1	1	wan_t2_f1a.wav	wan_t2_play.jpg	wan_t3_bowl.jpg	p1	T2-3_tv1	clickedright	incorrect	0	310.1847733
version1	1	1	1	zhu_t1_m3.wav	zhu_t1_pig.jpg	zhu_t4_pour.jpg	p1	T1-4_tv4	clickedright	incorrect	0	526.7972626
version1	1	1	1	yun_t2_f1a.wav	yun_t4_iron.jpg	yun_t2_cloud.jpg	p2	T2-4_tv1	clickedleft	incorrect	0	1171.412318
version1	1	1	1	zhu_t4_m2.wav	zhu_t1_pig.jpg	zhu_t4_pour.jpg	p2	T1-4_tv3	clickedright	correct	1	869.9542344
version1	1	1	1	di_t2_m2.wav	di_t2_siren.jpg	di_t4_earth.jpg	p1	T2-4_tv3	clickedright	incorrect	0	381.7857143
version1	1	1	1	bi_t2_f1a.wav	bi_t2_nose.jpg	bi_t3_pen.jpg	p1	T2-3_tv1	clickedleft	correct	1	419.7797263
version1	1	1	1	mao_t1_f1a.wav	mao_t2_anchor.jpg	mao_t1_cat.jpg	p2	T1-2_tv1	clickedright	correct	1	1170.200171
version1	1	1	1	dan_t4_m3.wav	dan_t4_egg.jpg	dan_t3_brush.jpg	p1	T3-4_tv4	clickedright	incorrect	0	571.9803251
version1	1	1	1	yan_t4_m2.wav	yan_t3_eye.jpg	yan_t4_flame.jpg	p2	T3-4_tv3	clickedright	correct	1	390.820787
version1	1	1	1	ba_t4_m3.wav	ba_t4_father.jpg	ba_t1_eight.jpg	p1	T1-4_tv4	clickedright	incorrect	0	875.2972626
version1	1	1	1	shu_t3_m2.wav	shu_t3_mouse.jpg	shu_t1_comb.jpg	p1	T1-3_tv3	clickedright	incorrect	0	330.1300257
version1	1	1	1	qian_t1_f1a.wav	qian_t2_money.jpg	qian_t1_swing.jpg	p2	T1-2_tv1	clickedleft	incorrect	0	373.6154833
version1	1	1	1	xue_t1_f1a.wav	xue_t3_snow.jpg	xue_t1_boot.jpg	p2	T1-3_tv1	clickedright	correct	1	631.7553464
version1	1	1	1	mao_t1_f3a.wav	mao_t1_cat.jpg	mao_t2_anchor.jpg	p1	T1-2_tv2	clickedleft	correct	1	563.7292558
version1	1	1	1	di_t4_m2.wav	di_t2_siren.jpg	di_t4_earth.jpg	p2	T2-4_tv3	clickedleft	incorrect	0	768.6539778
version1	1	1	1	chuang_t1_f1a.wav	chuang_t2_bed.jpg	chuang_t1_window.jpg	p2	T1-2_tv1	clickedleft	incorrect	0	446.0239521
version1	1	1	1	jiao_t1_m2.wav	jiao_t3_foot.jpg	jiao_t1_glue.jpg	p2	T1-3_tv3	clickedright	correct	1	1052.765612
version1	1	1	1	shu_t1_m2.wav	shu_t3_mouse.jpg	shu_t1_comb.jpg	p2	T1-3_tv3	clickedleft	incorrect	0	409.5517536
version1	1	1	1	zhu_t4_f1a.wav	zhu_t4_pour.jpg	zhu_t1_pig.jpg	p1	T1-4_tv1	clickedright	incorrect	0	423.3447391
version1	1	1	1	xie_t2_f1a.wav	xie_t2_shoe.jpg	xie_t4_crab.jpg	p1	T2-4_tv1	clickedleft	correct	1	1117.03935
version1	1	1	1	niu_t3_f1a.wav	niu_t2_cow.jpg	niu_t3_button.jpg	p2	T2-3_tv1	clickedright	correct	1	2016.132592
version1	1	1	1	shu_t3_m3.wav	shu_t1_comb.jpg	shu_t3_mouse.jpg	p2	T1-3_tv4	clickedright	correct	1	358.9388366
version1	1	1	1	mi_t4_m2.wav	mi_t3_rice.jpg	mi_t4_honey.jpg	p2	T3-4_tv3	clickedright	correct	1	203.314799
version1	1	1	1	bi_t3_f1a.wav	bi_t3_pen.jpg	bi_t2_nose.jpg	p1	T2-3_tv1	clickedleft	correct	1	907.3892216
version1	1	1	1	niu_t3_m3.wav	niu_t3_button.jpg	niu_t2_cow.jpg	p1	T2-3_tv4	clickedleft	correct	1	232.0136869
version1	1	1	1	xue_t1_m3.wav	xue_t3_snow.jpg	xue_t1_boot.jpg	p2	T1-3_tv4	clickedleft	incorrect	0	665.5145423
version1	1	1	1	xue_t1_m3.wav	xue_t1_boot.jpg	xue_t3_snow.jpg	p1	T1-3_tv4	clickedright	incorrect	0	2469.573567
version1	1	1	1	ba_t1_m3.wav	ba_t4_father.jpg	ba_t1_eight.jpg	p2	T1-4_tv4	clickedright	correct	1	58.93498717
version1	1	1	1	ba_t1_m2.wav	ba_t4_father.jpg	ba_t1_eight.jpg	p2	T1-4_tv3	clickedright	correct	1	1538.523097
version1	1	1	1	qian_t2_f1a.wav	qian_t1_swing.jpg	qian_t2_money.jpg	p2	T1-2_tv1	clickedleft	incorrect	0	1050.206159
version1	1	1	1	shu_t1_m3.wav	shu_t3_mouse.jpg	shu_t1_comb.jpg	p2	T1-3_tv4	clickedright	correct	1	823.5072712
version1	1	1	1	qian_t1_m2.wav	qian_t2_money.jpg	qian_t1_swing.jpg	p2	T1-2_tv3	clickedright	correct	1	1823.495723
version1	1	1	1	hua_t4_m2.wav	hua_t1_flower.jpg	hua_t4_paint.jpg	p2	T1-4_tv3	clickedright	correct	1	479.2386655
version1	1	1	1	hua_t1_f1a.wav	hua_t1_flower.jpg	hua_t4_paint.jpg	p1	T1-4_tv1	clickedleft	correct	1	1033.684773
version1	1	1	1	shu_t3_m2.wav	shu_t1_comb.jpg	shu_t3_mouse.jpg	p2	T1-3_tv3	clickedleft	incorrect	0	3059.791702
version1	1	1	1	yan_t4_f3a.wav	yan_t3_eye.jpg	yan_t4_flame.jpg	p2	T3-4_tv2	clickedright	correct	1	740.6484175
version1	1	1	1	wan_t3_m3.wav	wan_t2_play.jpg	wan_t3_bowl.jpg	p2	T2-3_tv4	clickedright	correct	1	62.53336185
version1	1	1	1	yun_t4_m3.wav	yun_t2_cloud.jpg	yun_t4_iron.jpg	p2	T2-4_tv4	clickedleft	incorrect	0	132.6492729
version1	1	1	1	xie_t2_m2.wav	xie_t2_shoe.jpg	xie_t4_crab.jpg	p1	T2-4_tv3	clickedleft	correct	1	1037.877673
version1	1	1	1	mi_t3_m2.wav	mi_t3_rice.jpg	mi_t4_honey.jpg	p1	T3-4_tv3	clickedright	incorrect	0	453.4674936
version1	1	1	1	di_t2_m3.wav	di_t4_earth.jpg	di_t2_siren.jpg	p2	T2-4_tv4	clickedright	correct	1	289.7142857
version1	1	1	1	hua_t1_m2.wav	hua_t1_flower.jpg	hua_t4_paint.jpg	p1	T1-4_tv3	clickedright	incorrect	0	305.0132592
version1	1	1	1	niu_t2_f1a.wav	niu_t2_cow.jpg	niu_t3_button.jpg	p1	T2-3_tv1	clickedright	incorrect	0	839.0474765
version1	1	1	1	ba_t4_f3a.wav	ba_t4_father.jpg	ba_t1_eight.jpg	p1	T1-4_tv2	clickedleft	correct	1	2135.86142
version1	1	1	1	dan_t4_f3a.wav	dan_t4_egg.jpg	dan_t3_brush.jpg	p1	T3-4_tv2	clickedleft	correct	1	886.5868263
version1	1	1	1	niu_t2_f3a.wav	niu_t3_button.jpg	niu_t2_cow.jpg	p2	T2-3_tv2	clickedright	correct	1	61.97647562
version1	1	1	1	hua_t4_f1a.wav	hua_t1_flower.jpg	hua_t4_paint.jpg	p2	T1-4_tv1	clickedright	correct	1	196.2527802
version1	1	1	1	yan_t3_f1a.wav	yan_t3_eye.jpg	yan_t4_flame.jpg	p1	T3-4_tv1	clickedright	incorrect	0	370.5868263
version1	1	1	1	shu_t1_f3a.wav	shu_t3_mouse.jpg	shu_t1_comb.jpg	p2	T1-3_tv2	clickedright	correct	1	847.9841745
version1	1	1	1	niu_t3_m2.wav	niu_t2_cow.jpg	niu_t3_button.jpg	p2	T2-3_tv3	clickedleft	incorrect	0	159.7305389
version1	1	1	1	chuang_t2_m2.wav	chuang_t2_bed.jpg	chuang_t1_window.jpg	p1	T1-2_tv3	clickedright	incorrect	0	267.3353293
version1	1	1	1	wan_t2_f3a.wav	wan_t3_bowl.jpg	wan_t2_play.jpg	p2	T2-3_tv2	clickedleft	incorrect	0	1638.792558
version1	1	1	1	niu_t2_f3a.wav	niu_t3_button.jpg	niu_t2_cow.jpg	p2	T2-3_tv2	clickedright	correct	1	301.3926433
version1	1	1	1	wan_t3_f3a.wav	wan_t3_bowl.jpg	wan_t2_play.jpg	p1	T2-3_tv2	clickedleft	correct	1	595.3515825
version1	1	1	1	niu_t2_f1a.wav	niu_t2_cow.jpg	niu_t3_button.jpg	p1	T2-3_tv1	clickedleft	correct	1	432.2130026
version1	1	1	1	di_t4_m3.wav	di_t4_earth.jpg	di_t2_siren.jpg	p1	T2-4_tv4	clickedright	incorrect	0	106.9165954
version1	1	1	1	wan_t2_f3a.wav	wan_t2_play.jpg	wan_t3_bowl.jpg	p1	T2-3_tv2	clickedleft	correct	1	854.2976903
version1	1	1	1	qian_t1_m3.wav	qian_t2_money.jpg	qian_t1_swing.jpg	p2	T1-2_tv4	clickedleft	incorrect	0	1019.01882
version1	1	1	1	mao_t1_m2.wav	mao_t2_anchor.jpg	mao_t1_cat.jpg	p2	T1-2_tv3	clickedright	correct	1	662.3383234
version1	1	1	1	shu_t3_f1a.wav	shu_t1_comb.jpg	shu_t3_mouse.jpg	p2	T1-3_tv1	clickedleft	incorrect	0	1484.892216
version1	1	1	1	mao_t2_f1a.wav	mao_t2_anchor.jpg	mao_t1_cat.jpg	p1	T1-2_tv1	clickedright	incorrect	0	708.4029085
version1	1	1	1	ba_t4_m3.wav	ba_t1_eight.jpg	ba_t4_father.jpg	p2	T1-4_tv4	clickedright	correct	1	462.6693755
version1	1	1	1	chuang_t1_m3.wav	chuang_t1_window.jpg	chuang_t2_bed.jpg	p1	T1-2_tv4	clickedright	incorrect	0	195.5094098
version1	1	1	1	di_t4_f3a.wav	di_t2_siren.jpg	di_t4_earth.jpg	p2	T2-4_tv2	clickedright	correct	1	211.3618477
version1	1	1	1	wan_t3_m3.wav	wan_t2_play.jpg	wan_t3_bowl.jpg	p2	T2-3_tv4	clickedright	correct	1	1704.460222
version1	1	1	1	chuang_t2_f3a.wav	chuang_t2_bed.jpg	chuang_t1_window.jpg	p1	T1-2_tv2	clickedleft	correct	1	655.0816938
version1	1	1	1	qian_t1_f1a.wav	qian_t2_money.jpg	qian_t1_swing.jpg	p2	T1-2_tv1	clickedleft	incorrect	0	423.7215569
version1	1	1	1	mi_t3_f3a.wav	mi_t4_honey.jpg	mi_t3_rice.jpg	p2	T3-4_tv2	clickedleft	incorrect	0	131.4358426
version1	1	1	1	shu_t3_f3a.wav	shu_t3_mouse.jpg	shu_t1_comb.jpg	p1	T1-3_tv2	clickedleft	correct	1	60.00855432
version1	1	1	1	jiao_t3_m3.wav	jiao_t3_foot.jpg	jiao_t1_glue.jpg	p1	T1-3_tv4	clickedleft	correct	1	629.5504705
version1	1	1	1	yan_t4_m2.wav	yan_t4_flame.jpg	yan_t3_eye.jpg	p1	T3-4_tv3	clickedright	incorrect	0	1611.373824
version1	1	1	1	mao_t1_m3.wav	mao_t1_cat.jpg	mao_t2_anchor.jpg	p1	T1-2_tv4	clickedleft	correct	1	130.3725406
version1	1	1	1	hua_t4_m3.wav	hua_t4_paint.jpg	hua_t1_flower.jpg	p1	T1-4_tv4	clickedleft	correct	1	569.3485885
version1	1	1	1	chuang_t1_m2.wav	chuang_t1_window.jpg	chuang_t2_bed.jpg	p1	T1-2_tv3	clickedleft	correct	1	690.8571429
version1	1	1	1	yan_t4_f1a.wav	yan_t3_eye.jpg	yan_t4_flame.jpg	p2	T3-4_tv1	clickedright	correct	1	279.7005988
version1	1	1	1	jiao_t1_m3.wav	jiao_t3_foot.jpg	jiao_t1_glue.jpg	p2	T1-3_tv4	clickedright	correct	1	835.3537211
version1	1	1	1	wan_t2_m2.wav	wan_t3_bowl.jpg	wan_t2_play.jpg	p2	T2-3_tv3	clickedright	correct	1	195.7827203
version1	1	1	1	xue_t3_f3a.wav	xue_t3_snow.jpg	xue_t1_boot.jpg	p1	T1-3_tv2	clickedright	incorrect	0	654.7711719
version1	1	1	1	yan_t4_f1a.wav	yan_t4_flame.jpg	yan_t3_eye.jpg	p1	T3-4_tv1	clickedleft	correct	1	52.70615911
version1	1	1	1	xue_t3_m2.wav	xue_t1_boot.jpg	xue_t3_snow.jpg	p2	T1-3_tv3	clickedleft	incorrect	0	624.4871685
version1	1	1	1	niu_t2_m2.wav	niu_t3_button.jpg	niu_t2_cow.jpg	p2	T2-3_tv3	clickedright	correct	1	385.0881095
version1	1	1	1	wan_t2_f1a.wav	wan_t3_bowl.jpg	wan_t2_play.jpg	p2	T2-3_tv1	clickedright	correct	1	603.3314799
version1	1	1	1	di_t2_f1a.wav	di_t4_earth.jpg	di_t2_siren.jpg	p2	T2-4_tv1	clickedright	correct	1	568.968349
version1	1	1	1	mi_t3_f1a.wav	mi_t4_honey.jpg	mi_t3_rice.jpg	p2	T3-4_tv1	clickedright	correct	1	345.3105218
version1	1	1	1	di_t4_f1a.wav	di_t2_siren.jpg	di_t4_earth.jpg	p2	T2-4_tv1	clickedright	correct	1	363.4418306
version1	1	1	1	xue_t3_m3.wav	xue_t3_snow.jpg	xue_t1_boot.jpg	p1	T1-3_tv4	clickedright	incorrect	0	993.5205304
version1	1	1	1	yun_t4_m2.wav	yun_t2_cloud.jpg	yun_t4_iron.jpg	p2	T2-4_tv3	clickedright	correct	1	463.260479
version1	1	1	1	qian_t2_m3.wav	qian_t1_swing.jpg	qian_t2_money.jpg	p2	T1-2_tv4	clickedright	correct	1	469.9721985
version1	1	1	1	mi_t3_m2.wav	mi_t3_rice.jpg	mi_t4_honey.jpg	p1	T3-4_tv3	clickedleft	correct	1	690.0419162
version1	1	1	1	xie_t4_m3.wav	xie_t4_crab.jpg	xie_t2_shoe.jpg	p1	T2-4_tv4	clickedleft	correct	1	172.4615056
version1	1	1	1	chuang_t2_m3.wav	chuang_t2_bed.jpg	chuang_t1_window.jpg	p1	T1-2_tv4	clickedleft	correct	1	907.6954662
version1	1	1	1	jiao_t3_f3a.wav	jiao_t3_foot.jpg	jiao_t1_glue.jpg	p1	T1-3_tv2	clickedleft	correct	1	5.228828058
version1	1	1	1	di_t4_f3a.wav	di_t4_earth.jpg	di_t2_siren.jpg	p1	T2-4_tv2	clickedright	incorrect	0	1209.072712
version1	1	1	1	dan_t3_f1a.wav	dan_t4_egg.jpg	dan_t3_brush.jpg	p2	T3-4_tv1	clickedright	correct	1	727.7416595
version1	1	1	1	zhu_t4_m3.wav	zhu_t4_pour.jpg	zhu_t1_pig.jpg	p1	T1-4_tv4	clickedleft	correct	1	731.005988
version1	1	1	1	yun_t2_f3a.wav	yun_t2_cloud.jpg	yun_t4_iron.jpg	p1	T2-4_tv2	clickedleft	correct	1	656.9379812
version1	1	1	1	yun_t2_f3a.wav	yun_t4_iron.jpg	yun_t2_cloud.jpg	p2	T2-4_tv2	clickedright	correct	1	46.54918734
version1	1	1	1	jiao_t1_f3a.wav	jiao_t3_foot.jpg	jiao_t1_glue.jpg	p2	T1-3_tv2	clickedleft	incorrect	0	560.8053892
version1	1	1	1	bi_t2_f3a.wav	bi_t2_nose.jpg	bi_t3_pen.jpg	p1	T2-3_tv2	clickedleft	correct	1	507.242515
version1	1	1	1	ba_t1_f1a.wav	ba_t4_father.jpg	ba_t1_eight.jpg	p2	T1-4_tv1	clickedleft	incorrect	0	403.9944397
version1	1	1	1	niu_t3_f3a.wav	niu_t2_cow.jpg	niu_t3_button.jpg	p2	T2-3_tv2	clickedright	correct	1	1341.90077
version1	1	1	1	bi_t3_m2.wav	bi_t2_nose.jpg	bi_t3_pen.jpg	p2	T2-3_tv3	clickedright	correct	1	774.06929
version1	1	1	1	wan_t2_m3.wav	wan_t2_play.jpg	wan_t3_bowl.jpg	p1	T2-3_tv4	clickedright	incorrect	0	791.20787
version1	1	1	1	bi_t3_m3.wav	bi_t2_nose.jpg	bi_t3_pen.jpg	p2	T2-3_tv4	clickedleft	incorrect	0	382.3695466
version1	1	1	1	yan_t3_f3a.wav	yan_t4_flame.jpg	yan_t3_eye.jpg	p2	T3-4_tv2	clickedright	correct	1	503.474337
version1	1	1	1	dan_t4_f1a.wav	dan_t3_brush.jpg	dan_t4_egg.jpg	p2	T3-4_tv1	clickedright	correct	1	304.4157399
version1	1	1	1	zhu_t1_f1a.wav	zhu_t1_pig.jpg	zhu_t4_pour.jpg	p1	T1-4_tv1	clickedleft	correct	1	759.5282293
version1	1	1	1	xie_t4_f3a.wav	xie_t4_crab.jpg	xie_t2_shoe.jpg	p1	T2-4_tv2	clickedleft	correct	1	131.6236099
version1	1	1	1	chuang_t1_m3.wav	chuang_t2_bed.jpg	chuang_t1_window.jpg	p2	T1-2_tv4	clickedright	correct	1	1195.437553
version1	1	1	1	qian_t1_m2.wav	qian_t1_swing.jpg	qian_t2_money.jpg	p1	T1-2_tv3	clickedright	incorrect	0	313.4918734
version1	1	1	1	ba_t4_m2.wav	ba_t1_eight.jpg	ba_t4_father.jpg	p2	T1-4_tv3	clickedright	correct	1	171.6411463
version1	1	1	1	xie_t4_m2.wav	xie_t4_crab.jpg	xie_t2_shoe.jpg	p1	T2-4_tv3	clickedright	incorrect	0	481.4508127
version1	1	1	1	xue_t1_m2.wav	xue_t1_boot.jpg	xue_t3_snow.jpg	p1	T1-3_tv3	clickedleft	correct	1	589.0115483
version1	1	1	1	mao_t1_f3a.wav	mao_t2_anchor.jpg	mao_t1_cat.jpg	p2	T1-2_tv2	clickedright	correct	1	1349.243798
version1	1	1	1	qian_t2_m3.wav	qian_t2_money.jpg	qian_t1_swing.jpg	p1	T1-2_tv4	clickedleft	correct	1	264.6467066
version1	1	1	1	di_t4_m3.wav	di_t4_earth.jpg	di_t2_siren.jpg	p1	T2-4_tv4	clickedleft	correct	1	814.4238666
version1	1	1	1	xie_t4_m3.wav	xie_t4_crab.jpg	xie_t2_shoe.jpg	p1	T2-4_tv4	clickedright	incorrect	0	1825.9213
version1	1	1	1	xie_t2_m3.wav	xie_t2_shoe.jpg	xie_t4_crab.jpg	p1	T2-4_tv4	clickedleft	correct	1	414.8823781
version1	1	1	1	yun_t4_m2.wav	yun_t2_cloud.jpg	yun_t4_iron.jpg	p2	T2-4_tv3	clickedright	correct	1	187.3443114
version1	1	1	1	mao_t1_m3.wav	mao_t1_cat.jpg	mao_t2_anchor.jpg	p1	T1-2_tv4	clickedleft	correct	1	733.1124893
version1	1	1	1	xue_t1_f1a.wav	xue_t1_boot.jpg	xue_t3_snow.jpg	p1	T1-3_tv1	clickedright	incorrect	0	1556.3858
version1	1	1	1	shu_t1_m2.wav	shu_t1_comb.jpg	shu_t3_mouse.jpg	p1	T1-3_tv3	clickedright	incorrect	0	565.8088109
version1	1	1	1	xie_t2_f3a.wav	xie_t2_shoe.jpg	xie_t4_crab.jpg	p1	T2-4_tv2	clickedright	incorrect	0	373.7249786
version1	1	1	1	mao_t2_m3.wav	mao_t2_anchor.jpg	mao_t1_cat.jpg	p1	T1-2_tv4	clickedright	incorrect	0	115.2446536
version1	1	1	1	mi_t3_f1a.wav	mi_t3_rice.jpg	mi_t4_honey.jpg	p1	T3-4_tv1	clickedright	incorrect	0	3.04491018
version1	1	1	1	jiao_t1_f1a.wav	jiao_t1_glue.jpg	jiao_t3_foot.jpg	p1	T1-3_tv1	clickedleft	correct	1	105.7305389
version1	1	1	1	chuang_t2_f3a.wav	chuang_t2_bed.jpg	chuang_t1_window.jpg	p1	T1-2_tv2	clickedleft	correct	1	101.79213
version1	1	1	1	niu_t3_f1a.wav	niu_t3_button.jpg	niu_t2_cow.jpg	p1	T2-3_tv1	clickedleft	correct	1	85.74379812
version1	1	1	1	ba_t1_m2.wav	ba_t1_eight.jpg	ba_t4_father.jpg	p1	T1-4_tv3	clickedright	incorrect	0	318.0594525
version1	1	1	1	xie_t2_f1a.wav	xie_t4_crab.jpg	xie_t2_shoe.jpg	p2	T2-4_tv1	clickedleft	incorrect	0	26.06458512
version1	1	1	1	bi_t2_f1a.wav	bi_t3_pen.jpg	bi_t2_nose.jpg	p2	T2-3_tv1	clickedright	correct	1	428.5290847
version1	1	1	1	xie_t4_f1a.wav	xie_t2_shoe.jpg	xie_t4_crab.jpg	p2	T2-4_tv1	clickedright	correct	1	519.0021386
version1	1	1	1	hua_t1_m3.wav	hua_t4_paint.jpg	hua_t1_flower.jpg	p2	T1-4_tv4	clickedleft	incorrect	0	608.2549187
version1	1	1	1	zhu_t1_m2.wav	zhu_t1_pig.jpg	zhu_t4_pour.jpg	p1	T1-4_tv3	clickedright	incorrect	0	175.7177074
version1	1	1	1	mao_t2_f1a.wav	mao_t1_cat.jpg	mao_t2_anchor.jpg	p2	T1-2_tv1	clickedleft	incorrect	0	581.953379
version1	1	1	1	xie_t4_f3a.wav	xie_t2_shoe.jpg	xie_t4_crab.jpg	p2	T2-4_tv2	clickedright	correct	1	138.7275449
version1	1	1	1	dan_t4_m2.wav	dan_t3_brush.jpg	dan_t4_egg.jpg	p2	T3-4_tv3	clickedright	correct	1	640.4165954
version1	1	1	1	xie_t4_f1a.wav	xie_t2_shoe.jpg	xie_t4_crab.jpg	p2	T2-4_tv1	clickedright	correct	1	215.5667237
version1	1	1	1	yun_t2_m2.wav	yun_t2_cloud.jpg	yun_t4_iron.jpg	p1	T2-4_tv3	clickedright	incorrect	0	383.1800684
version1	1	1	1	dan_t3_m2.wav	dan_t3_brush.jpg	dan_t4_egg.jpg	p1	T3-4_tv3	clickedright	incorrect	0	313.3532934
version1	1	1	1	niu_t3_f3a.wav	niu_t2_cow.jpg	niu_t3_button.jpg	p2	T2-3_tv2	clickedleft	incorrect	0	324.0804106
version1	1	1	1	mao_t2_f3a.wav	mao_t1_cat.jpg	mao_t2_anchor.jpg	p2	T1-2_tv2	clickedleft	incorrect	0	1305.194183
version1	1	1	1	bi_t3_m3.wav	bi_t3_pen.jpg	bi_t2_nose.jpg	p1	T2-3_tv4	clickedleft	correct	1	472.7822926
version1	1	1	1	bi_t2_m2.wav	bi_t2_nose.jpg	bi_t3_pen.jpg	p1	T2-3_tv3	clickedleft	correct	1	328.8759624
version1	1	1	1	chuang_t2_f1a.wav	chuang_t2_bed.jpg	chuang_t1_window.jpg	p1	T1-2_tv1	clickedleft	correct	1	200.5769889
version1	1	1	1	hua_t1_m3.wav	hua_t1_flower.jpg	hua_t4_paint.jpg	p1	T1-4_tv4	clickedleft	correct	1	405.173225
version1	1	1	1	dan_t4_f1a.wav	dan_t4_egg.jpg	dan_t3_brush.jpg	p1	T3-4_tv1	clickedright	incorrect	0	1257.324209
version1	1	1	1	niu_t2_m3.wav	niu_t2_cow.jpg	niu_t3_button.jpg	p1	T2-3_tv4	clickedleft	correct	1	699.1167665
version1	1	1	1	qian_t1_f3a.wav	qian_t1_swing.jpg	qian_t2_money.jpg	p1	T1-2_tv2	clickedleft	correct	1	1186.592814
version1	1	1	1	jiao_t1_m3.wav	jiao_t1_glue.jpg	jiao_t3_foot.jpg	p1	T1-3_tv4	clickedright	incorrect	0	689.0367836
version1	1	1	1	xue_t1_m2.wav	xue_t3_snow.jpg	xue_t1_boot.jpg	p2	T1-3_tv3	clickedright	correct	1	227.8169376
version1	1	1	1	di_t2_f3a.wav	di_t4_earth.jpg	di_t2_siren.jpg	p2	T2-4_tv2	clickedleft	incorrect	0	686.1894782
version1	1	1	1	niu_t3_m3.wav	niu_t3_button.jpg	niu_t2_cow.jpg	p1	T2-3_tv4	clickedleft	correct	1	436.6565441
version1	1	1	1	shu_t3_m3.wav	shu_t1_comb.jpg	shu_t3_mouse.jpg	p2	T1-3_tv4	clickedleft	incorrect	0	163.5402053
version1	1	1	1	di_t2_m2.wav	di_t2_siren.jpg	di_t4_earth.jpg	p1	T2-4_tv3	clickedright	incorrect	0	423.3460222
version1	1	1	1	hua_t1_m2.wav	hua_t1_flower.jpg	hua_t4_paint.jpg	p1	T1-4_tv3	clickedright	incorrect	0	250.8934987
version1	1	1	1	dan_t3_m2.wav	dan_t4_egg.jpg	dan_t3_brush.jpg	p2	T3-4_tv3	clickedleft	incorrect	0	1006.784859
version1	1	1	1	yun_t2_f1a.wav	yun_t4_iron.jpg	yun_t2_cloud.jpg	p2	T2-4_tv1	clickedright	correct	1	540.7189906
version1	1	1	1	bi_t2_m3.wav	bi_t3_pen.jpg	bi_t2_nose.jpg	p2	T2-3_tv4	clickedright	correct	1	141.1492729
version1	1	1	1	yan_t3_m3.wav	yan_t4_flame.jpg	yan_t3_eye.jpg	p2	T3-4_tv4	clickedleft	incorrect	0	558.8806672
version1	1	1	1	chuang_t1_m2.wav	chuang_t2_bed.jpg	chuang_t1_window.jpg	p2	T1-2_tv3	clickedright	correct	1	852.8887938
version1	1	1	1	zhu_t1_f3a.wav	zhu_t4_pour.jpg	zhu_t1_pig.jpg	p2	T1-4_tv2	clickedleft	incorrect	0	548.5372113
version1	1	1	1	di_t2_m3.wav	di_t4_earth.jpg	di_t2_siren.jpg	p2	T2-4_tv4	clickedleft	incorrect	0	473.1531223
version1	1	1	1	zhu_t1_f1a.wav	zhu_t4_pour.jpg	zhu_t1_pig.jpg	p2	T1-4_tv1	clickedright	correct	1	1121.179641
version1	1	1	1	xue_t1_f3a.wav	xue_t3_snow.jpg	xue_t1_boot.jpg	p2	T1-3_tv2	clickedleft	incorrect	0	862.0996578
version1	1	1	1	mi_t3_m3.wav	mi_t3_rice.jpg	mi_t4_honey.jpg	p1	T3-4_tv4	clickedleft	correct	1	555.858426
version1	1	1	1	zhu_t1_m3.wav	zhu_t4_pour.jpg	zhu_t1_pig.jpg	p2	T1-4_tv4	clickedright	correct	1	298.9923011
version1	1	1	1	dan_t4_f3a.wav	dan_t3_brush.jpg	dan_t4_egg.jpg	p2	T3-4_tv2	clickedright	correct	1	306.7754491
version1	1	1	1	wan_t3_m2.wav	wan_t3_bowl.jpg	wan_t2_play.jpg	p1	T2-3_tv3	clickedright	incorrect	0	314.4649273
version1	1	1	1	wan_t2_m3.wav	wan_t2_play.jpg	wan_t3_bowl.jpg	p1	T2-3_tv4	clickedright	incorrect	0	673.2775877
version1	1	1	1	shu_t1_f3a.wav	shu_t1_comb.jpg	shu_t3_mouse.jpg	p1	T1-3_tv2	clickedleft	correct	1	438.4452524
version1	1	1	1	yun_t2_m3.wav	yun_t2_cloud.jpg	yun_t4_iron.jpg	p1	T2-4_tv4	clickedleft	correct	1	149.0239521
version1	1	1	1	chuang_t1_f3a.wav	chuang_t1_window.jpg	chuang_t2_bed.jpg	p1	T1-2_tv2	clickedright	incorrect	0	606.7536356
version1	1	1	1	bi_t3_m2.wav	bi_t2_nose.jpg	bi_t3_pen.jpg	p2	T2-3_tv3	clickedleft	incorrect	0	531.3823781
version1	1	1	1	dan_t3_f3a.wav	dan_t4_egg.jpg	dan_t3_brush.jpg	p2	T3-4_tv2	clickedright	correct	1	1349.386228
version1	1	1	1	ba_t1_f1a.wav	ba_t1_eight.jpg	ba_t4_father.jpg	p1	T1-4_tv1	clickedright	incorrect	0	344.2339607
version1	1	1	1	zhu_t4_m3.wav	zhu_t1_pig.jpg	zhu_t4_pour.jpg	p2	T1-4_tv4	clickedright	correct	1	674.3537211
version1	1	1	1	qian_t2_m2.wav	qian_t2_money.jpg	qian_t1_swing.jpg	p1	T1-2_tv3	clickedleft	correct	1	438.2031651
version1	1	1	1	ba_t4_f1a.wav	ba_t4_father.jpg	ba_t1_eight.jpg	p1	T1-4_tv1	clickedleft	correct	1	140.783148
version1	1	1	1	xue_t3_m3.wav	xue_t3_snow.jpg	xue_t1_boot.jpg	p1	T1-3_tv4	clickedright	incorrect	0	729.6240376
version1	1	1	1	yan_t3_m2.wav	yan_t3_eye.jpg	yan_t4_flame.jpg	p1	T3-4_tv3	clickedright	incorrect	0	459.5658683
version1	1	1	1	hua_t1_f1a.wav	hua_t1_flower.jpg	hua_t4_paint.jpg	p1	T1-4_tv1	clickedright	incorrect	0	76.71642429
version1	1	1	1	mao_t2_m2.wav	mao_t1_cat.jpg	mao_t2_anchor.jpg	p2	T1-2_tv3	clickedright	correct	1	1575.058597
version1	1	1	1	xue_t3_f1a.wav	xue_t3_snow.jpg	xue_t1_boot.jpg	p1	T1-3_tv1	clickedright	incorrect	0	445.0906758
version1	1	1	1	wan_t3_f1a.wav	wan_t3_bowl.jpg	wan_t2_play.jpg	p1	T2-3_tv1	clickedright	incorrect	0	986.5312233
version1	1	1	1	mi_t4_f1a.wav	mi_t4_honey.jpg	mi_t3_rice.jpg	p1	T3-4_tv1	clickedleft	correct	1	74.28143713
version1	1	1	1	zhu_t4_f1a.wav	zhu_t1_pig.jpg	zhu_t4_pour.jpg	p2	T1-4_tv1	clickedleft	incorrect	0	165.2420873
version1	1	1	1	zhu_t4_m2.wav	zhu_t1_pig.jpg	zhu_t4_pour.jpg	p2	T1-4_tv3	clickedright	correct	1	677.2044482
version1	1	1	1	xie_t2_m3.wav	xie_t2_shoe.jpg	xie_t4_crab.jpg	p1	T2-4_tv4	clickedright	incorrect	0	535.8344739
version1	1	1	1	wan_t3_f3a.wav	wan_t3_bowl.jpg	wan_t2_play.jpg	p1	T2-3_tv2	clickedleft	correct	1	1603.678358
version1	1	1	1	dan_t3_m3.wav	dan_t4_egg.jpg	dan_t3_brush.jpg	p2	T3-4_tv4	clickedleft	incorrect	0	85.34816082
version1	1	1	1	mi_t3_m3.wav	mi_t3_rice.jpg	mi_t4_honey.jpg	p1	T3-4_tv4	clickedright	incorrect	0	1123.786997
version1	1	1	1	jiao_t3_m2.wav	jiao_t3_foot.jpg	jiao_t1_glue.jpg	p1	T1-3_tv3	clickedleft	correct	1	343.8686912
version1	1	1	1	zhu_t1_m2.wav	zhu_t1_pig.jpg	zhu_t4_pour.jpg	p1	T1-4_tv3	clickedleft	correct	1	514.9854577
version1	1	1	1	ba_t1_f3a.wav	ba_t4_father.jpg	ba_t1_eight.jpg	p2	T1-4_tv2	clickedright	correct	1	264.9439692
version1	1	1	1	ba_t4_f3a.wav	ba_t1_eight.jpg	ba_t4_father.jpg	p2	T1-4_tv2	clickedright	correct	1	546.6411463
version1	1	1	1	jiao_t3_f1a.wav	jiao_t1_glue.jpg	jiao_t3_foot.jpg	p2	T1-3_tv1	clickedright	correct	1	65.42600513
version1	1	1	1	mi_t4_m3.wav	mi_t4_honey.jpg	mi_t3_rice.jpg	p1	T3-4_tv4	clickedleft	correct	1	735.7972626
version1	1	1	1	xie_t2_f3a.wav	xie_t4_crab.jpg	xie_t2_shoe.jpg	p2	T2-4_tv2	clickedright	correct	1	862.3404619
version1	1	1	1	jiao_t3_m3.wav	jiao_t1_glue.jpg	jiao_t3_foot.jpg	p2	T1-3_tv4	clickedright	correct	1	864.5906758
version1	1	1	1	dan_t3_f1a.wav	dan_t3_brush.jpg	dan_t4_egg.jpg	p1	T3-4_tv1	clickedleft	correct	1	1365.465783
version1	1	1	1	qian_t1_m3.wav	qian_t2_money.jpg	qian_t1_swing.jpg	p2	T1-2_tv4	clickedleft	incorrect	0	781.1864842
version1	1	1	1	mao_t1_f1a.wav	mao_t1_cat.jpg	mao_t2_anchor.jpg	p1	T1-2_tv1	clickedleft	correct	1	219.6680924
version1	1	1	1	dan_t3_m3.wav	dan_t3_brush.jpg	dan_t4_egg.jpg	p1	T3-4_tv4	clickedright	incorrect	0	789.1638152
version1	1	1	1	ba_t4_m2.wav	ba_t1_eight.jpg	ba_t4_father.jpg	p2	T1-4_tv3	clickedleft	incorrect	0	1519.231394
version1	1	1	1	bi_t3_f1a.wav	bi_t3_pen.jpg	bi_t2_nose.jpg	p1	T2-3_tv1	clickedleft	correct	1	1673.899487
version1	1	1	1	mi_t4_f3a.wav	mi_t3_rice.jpg	mi_t4_honey.jpg	p2	T3-4_tv2	clickedleft	incorrect	0	442.8776732
version1	1	1	1	yan_t3_m3.wav	yan_t4_flame.jpg	yan_t3_eye.jpg	p2	T3-4_tv4	clickedleft	incorrect	0	769.5312233
version1	1	1	1	di_t2_f1a.wav	di_t4_earth.jpg	di_t2_siren.jpg	p2	T2-4_tv1	clickedleft	incorrect	0	735.1680924
version1	1	1	1	mi_t3_f3a.wav	mi_t4_honey.jpg	mi_t3_rice.jpg	p2	T3-4_tv2	clickedright	correct	1	1019.032934
version1	1	1	1	yun_t4_f3a.wav	yun_t4_iron.jpg	yun_t2_cloud.jpg	p1	T2-4_tv2	clickedleft	correct	1	149.7369547
version1	1	1	1	yan_t4_f3a.wav	yan_t4_flame.jpg	yan_t3_eye.jpg	p1	T3-4_tv2	clickedleft	correct	1	344.6283148
version1	1	1	1	yan_t3_f1a.wav	yan_t4_flame.jpg	yan_t3_eye.jpg	p2	T3-4_tv1	clickedright	correct	1	2217.495723
version1	1	1	1	jiao_t1_m2.wav	jiao_t1_glue.jpg	jiao_t3_foot.jpg	p1	T1-3_tv3	clickedright	incorrect	0	597.1548332
version1	1	1	1	qian_t1_f3a.wav	qian_t2_money.jpg	qian_t1_swing.jpg	p2	T1-2_tv2	clickedleft	incorrect	0	1040.836612
version1	1	1	1	xie_t2_m2.wav	xie_t4_crab.jpg	xie_t2_shoe.jpg	p2	T2-4_tv3	clickedright	correct	1	587.4893071
version1	1	1	1	hua_t4_f3a.wav	hua_t4_paint.jpg	hua_t1_flower.jpg	p1	T1-4_tv2	clickedright	incorrect	0	420.7027374
version1	1	1	1	jiao_t1_f1a.wav	jiao_t3_foot.jpg	jiao_t1_glue.jpg	p2	T1-3_tv1	clickedleft	incorrect	0	167.7591959
version1	1	1	1	yun_t2_m2.wav	yun_t2_cloud.jpg	yun_t4_iron.jpg	p1	T2-4_tv3	clickedright	incorrect	0	46.77245509
version1	1	1	1	qian_t2_f1a.wav	qian_t1_swing.jpg	qian_t2_money.jpg	p2	T1-2_tv1	clickedright	correct	1	336.9183062
version1	1	1	1	zhu_t1_f3a.wav	zhu_t1_pig.jpg	zhu_t4_pour.jpg	p1	T1-4_tv2	clickedleft	correct	1	1364.93627
version1	1	1	1	shu_t1_f1a.wav	shu_t1_comb.jpg	shu_t3_mouse.jpg	p1	T1-3_tv1	clickedleft	correct	1	228.0906758
version1	1	1	1	yan_t4_m3.wav	yan_t4_flame.jpg	yan_t3_eye.jpg	p1	T3-4_tv4	clickedleft	correct	1	71.16680924
version1	1	1	1	dan_t4_m3.wav	dan_t4_egg.jpg	dan_t3_brush.jpg	p1	T3-4_tv4	clickedleft	correct	1	664.9319932
version1	1	1	1	qian_t2_f3a.wav	qian_t2_money.jpg	qian_t1_swing.jpg	p1	T1-2_tv2	clickedleft	correct	1	655.4918734
version1	1	1	2	yun_t4_f3a.wav	yun_t2_cloud.jpg	yun_t4_iron.jpg	p2	T2-4_tv2	clickedright	correct	1	1349.349872
version1	1	1	2	dan_t3_f1a.wav	dan_t4_egg.jpg	dan_t3_brush.jpg	p2	T3-4_tv1	clickedright	correct	1	1148.701882
version1	1	1	2	mi_t4_f1a.wav	mi_t3_rice.jpg	mi_t4_honey.jpg	p2	T3-4_tv1	clickedright	correct	1	776.9739093
version1	1	1	2	zhu_t1_m3.wav	zhu_t1_pig.jpg	zhu_t4_pour.jpg	p1	T1-4_tv4	clickedright	incorrect	0	202.8011121
version1	1	1	2	yan_t4_m2.wav	yan_t4_flame.jpg	yan_t3_eye.jpg	p1	T3-4_tv3	clickedright	incorrect	0	913.1689478
version1	1	1	2	bi_t2_m2.wav	bi_t2_nose.jpg	bi_t3_pen.jpg	p1	T2-3_tv3	clickedleft	correct	1	2051.861848
version1	1	1	2	di_t2_f3a.wav	di_t4_earth.jpg	di_t2_siren.jpg	p2	T2-4_tv2	clickedleft	incorrect	0	106.8460222
version1	1	1	2	yan_t3_m3.wav	yan_t3_eye.jpg	yan_t4_flame.jpg	p1	T3-4_tv4	clickedright	incorrect	0	314.7005988
version1	1	1	2	bi_t2_f1a.wav	bi_t3_pen.jpg	bi_t2_nose.jpg	p2	T2-3_tv1	clickedright	correct	1	1049.071001
version1	1	1	2	shu_t1_f3a.wav	shu_t3_mouse.jpg	shu_t1_comb.jpg	p2	T1-3_tv2	clickedleft	incorrect	0	800.8160821
version1	1	1	2	jiao_t3_m3.wav	jiao_t3_foot.jpg	jiao_t1_glue.jpg	p1	T1-3_tv4	clickedleft	correct	1	820.7899914
version1	1	1	2	xue_t1_f1a.wav	xue_t1_boot.jpg	xue_t3_snow.jpg	p1	T1-3_tv1	clickedleft	correct	1	860.918734
version1	1	1	2	hua_t1_m3.wav	hua_t4_paint.jpg	hua_t1_flower.jpg	p2	T1-4_tv4	clickedleft	incorrect	0	720.4165954
version1	1	1	2	xue_t1_m2.wav	xue_t3_snow.jpg	xue_t1_boot.jpg	p2	T1-3_tv3	clickedleft	incorrect	0	1448.551754
version1	1	1	2	wan_t3_f3a.wav	wan_t2_play.jpg	wan_t3_bowl.jpg	p2	T2-3_tv2	clickedleft	incorrect	0	264.1595381
version1	1	1	2	yan_t3_f1a.wav	yan_t3_eye.jpg	yan_t4_flame.jpg	p1	T3-4_tv1	clickedleft	correct	1	192.0136869
version1	1	1	2	xie_t2_m3.wav	xie_t2_shoe.jpg	xie_t4_crab.jpg	p1	T2-4_tv4	clickedright	incorrect	0	1378.287425
version1	1	1	2	dan_t4_f3a.wav	dan_t4_egg.jpg	dan_t3_brush.jpg	p1	T3-4_tv2	clickedleft	correct	1	780.5072712
version1	1	1	2	chuang_t2_m3.wav	chuang_t2_bed.jpg	chuang_t1_window.jpg	p1	T1-2_tv4	clickedleft	correct	1	428.436698
version1	1	1	2	ba_t4_m3.wav	ba_t1_eight.jpg	ba_t4_father.jpg	p2	T1-4_tv4	clickedright	correct	1	428.8729683
version1	1	1	2	mao_t2_m2.wav	mao_t1_cat.jpg	mao_t2_anchor.jpg	p2	T1-2_tv3	clickedleft	incorrect	0	136.3468777
version1	1	1	2	yun_t2_m3.wav	yun_t4_iron.jpg	yun_t2_cloud.jpg	p2	T2-4_tv4	clickedright	correct	1	894.780154
version1	1	1	2	xie_t4_m2.wav	xie_t2_shoe.jpg	xie_t4_crab.jpg	p2	T2-4_tv3	clickedright	correct	1	1988.802823
version1	1	1	2	shu_t3_m2.wav	shu_t3_mouse.jpg	shu_t1_comb.jpg	p1	T1-3_tv3	clickedleft	correct	1	1744.754063
version1	1	1	2	mao_t1_m3.wav	mao_t1_cat.jpg	mao_t2_anchor.jpg	p1	T1-2_tv4	clickedright	incorrect	0	1172.453807
version1	1	1	2	di_t2_m2.wav	di_t4_earth.jpg	di_t2_siren.jpg	p2	T2-4_tv3	clickedright	correct	1	1634.796835
version1	1	1	2	hua_t4_f1a.wav	hua_t4_paint.jpg	hua_t1_flower.jpg	p1	T1-4_tv1	clickedleft	correct	1	2136.508127
version1	1	1	2	bi_t3_f3a.wav	bi_t3_pen.jpg	bi_t2_nose.jpg	p1	T2-3_tv2	clickedleft	correct	1	802.5534645
version1	1	1	2	xue_t3_f1a.wav	xue_t3_snow.jpg	xue_t1_boot.jpg	p1	T1-3_tv1	clickedleft	correct	1	866.5863986
version1	1	1	2	bi_t3_f1a.wav	bi_t2_nose.jpg	bi_t3_pen.jpg	p2	T2-3_tv1	clickedright	correct	1	1150.55047
version1	1	1	2	zhu_t4_f1a.wav	zhu_t1_pig.jpg	zhu_t4_pour.jpg	p2	T1-4_tv1	clickedright	correct	1	1736.938409
version1	1	1	2	di_t4_f1a.wav	di_t2_siren.jpg	di_t4_earth.jpg	p2	T2-4_tv1	clickedright	correct	1	623.0701454
version1	1	1	2	hua_t1_f3a.wav	hua_t1_flower.jpg	hua_t4_paint.jpg	p1	T1-4_tv2	clickedleft	correct	1	1422.77716
version1	1	1	2	bi_t2_f3a.wav	bi_t2_nose.jpg	bi_t3_pen.jpg	p1	T2-3_tv2	clickedleft	correct	1	633.1958939
version1	1	1	2	bi_t2_m3.wav	bi_t2_nose.jpg	bi_t3_pen.jpg	p1	T2-3_tv4	clickedleft	correct	1	1070.568007
version1	1	1	2	xie_t2_f3a.wav	xie_t4_crab.jpg	xie_t2_shoe.jpg	p2	T2-4_tv2	clickedleft	incorrect	0	816.6231822
version1	1	1	2	qian_t1_m2.wav	qian_t2_money.jpg	qian_t1_swing.jpg	p2	T1-2_tv3	clickedright	correct	1	1311.029512
version1	1	1	2	chuang_t1_m3.wav	chuang_t2_bed.jpg	chuang_t1_window.jpg	p2	T1-2_tv4	clickedright	correct	1	505.0359281
version1	1	1	2	zhu_t1_m2.wav	zhu_t1_pig.jpg	zhu_t4_pour.jpg	p1	T1-4_tv3	clickedleft	correct	1	1528.613772
version1	1	1	2	mi_t4_m3.wav	mi_t3_rice.jpg	mi_t4_honey.jpg	p2	T3-4_tv4	clickedleft	incorrect	0	2321.014115
version1	1	1	2	mi_t4_m2.wav	mi_t3_rice.jpg	mi_t4_honey.jpg	p2	T3-4_tv3	clickedleft	incorrect	0	576.8866553
version1	1	1	2	zhu_t4_m2.wav	zhu_t1_pig.jpg	zhu_t4_pour.jpg	p2	T1-4_tv3	clickedright	correct	1	788.8229256
version1	1	1	2	xue_t3_f3a.wav	xue_t3_snow.jpg	xue_t1_boot.jpg	p1	T1-3_tv2	clickedright	incorrect	0	221.0564585
version1	1	1	2	mao_t2_f1a.wav	mao_t2_anchor.jpg	mao_t1_cat.jpg	p1	T1-2_tv1	clickedright	incorrect	0	44.69846022
version1	1	1	2	qian_t2_m3.wav	qian_t2_money.jpg	qian_t1_swing.jpg	p1	T1-2_tv4	clickedleft	correct	1	1313.122327
version1	1	1	2	mi_t4_f3a.wav	mi_t3_rice.jpg	mi_t4_honey.jpg	p2	T3-4_tv2	clickedright	correct	1	951.2091531
version1	1	1	2	di_t2_m3.wav	di_t2_siren.jpg	di_t4_earth.jpg	p1	T2-4_tv4	clickedright	incorrect	0	328.4948674
version1	1	1	2	niu_t2_f1a.wav	niu_t2_cow.jpg	niu_t3_button.jpg	p1	T2-3_tv1	clickedleft	correct	1	408.4858854
version1	1	1	2	di_t2_f1a.wav	di_t2_siren.jpg	di_t4_earth.jpg	p1	T2-4_tv1	clickedleft	correct	1	1777.087682
version1	1	1	2	dan_t3_f3a.wav	dan_t4_egg.jpg	dan_t3_brush.jpg	p2	T3-4_tv2	clickedleft	incorrect	0	570.7232678
version1	1	1	2	dan_t4_m3.wav	dan_t4_egg.jpg	dan_t3_brush.jpg	p1	T3-4_tv4	clickedleft	correct	1	644.8438837
version1	1	1	2	mi_t3_f1a.wav	mi_t3_rice.jpg	mi_t4_honey.jpg	p1	T3-4_tv1	clickedright	incorrect	0	652.2857143
version1	1	1	2	hua_t1_f1a.wav	hua_t1_flower.jpg	hua_t4_paint.jpg	p1	T1-4_tv1	clickedright	incorrect	0	1522.943114
version1	1	1	2	shu_t3_m3.wav	shu_t3_mouse.jpg	shu_t1_comb.jpg	p1	T1-3_tv4	clickedleft	correct	1	782.8468777
version1	1	1	2	shu_t1_m2.wav	shu_t3_mouse.jpg	shu_t1_comb.jpg	p2	T1-3_tv3	clickedright	correct	1	1323.325492
version1	1	1	2	xie_t2_m2.wav	xie_t2_shoe.jpg	xie_t4_crab.jpg	p1	T2-4_tv3	clickedleft	correct	1	740.8742515
version1	1	1	2	di_t4_m2.wav	di_t4_earth.jpg	di_t2_siren.jpg	p1	T2-4_tv3	clickedleft	correct	1	370.4696322
version1	1	1	2	dan_t4_m2.wav	dan_t4_egg.jpg	dan_t3_brush.jpg	p1	T3-4_tv3	clickedleft	correct	1	1338.706159
version1	1	1	2	qian_t2_f1a.wav	qian_t1_swing.jpg	qian_t2_money.jpg	p2	T1-2_tv1	clickedleft	incorrect	0	1368.749358
version1	1	1	2	dan_t3_m3.wav	dan_t4_egg.jpg	dan_t3_brush.jpg	p2	T3-4_tv4	clickedleft	incorrect	0	1785.20787
version1	1	1	2	dan_t4_f1a.wav	dan_t3_brush.jpg	dan_t4_egg.jpg	p2	T3-4_tv1	clickedleft	incorrect	0	2433.323781
version1	1	1	2	yan_t4_m3.wav	yan_t4_flame.jpg	yan_t3_eye.jpg	p1	T3-4_tv4	clickedleft	correct	1	870.8507271
version1	1	1	2	wan_t3_f1a.wav	wan_t3_bowl.jpg	wan_t2_play.jpg	p1	T2-3_tv1	clickedleft	correct	1	688.6291702
version1	1	1	2	mao_t1_f3a.wav	mao_t2_anchor.jpg	mao_t1_cat.jpg	p2	T1-2_tv2	clickedright	correct	1	452.5842601
version1	1	1	2	dan_t3_m2.wav	dan_t4_egg.jpg	dan_t3_brush.jpg	p2	T3-4_tv3	clickedleft	incorrect	0	1345.731822
version1	1	1	2	bi_t3_m3.wav	bi_t3_pen.jpg	bi_t2_nose.jpg	p1	T2-3_tv4	clickedright	incorrect	0	2433.195466
version1	1	1	2	qian_t1_f1a.wav	qian_t1_swing.jpg	qian_t2_money.jpg	p1	T1-2_tv1	clickedleft	correct	1	1090.41018
version1	1	1	2	jiao_t3_f3a.wav	jiao_t3_foot.jpg	jiao_t1_glue.jpg	p1	T1-3_tv2	clickedright	incorrect	0	1053.076989
version1	1	1	2	jiao_t1_f3a.wav	jiao_t1_glue.jpg	jiao_t3_foot.jpg	p1	T1-3_tv2	clickedright	incorrect	0	1414.33148
version1	1	1	2	wan_t2_m3.wav	wan_t3_bowl.jpg	wan_t2_play.jpg	p2	T2-3_tv4	clickedright	correct	1	372.8032506
version1	1	1	2	xie_t4_m3.wav	xie_t2_shoe.jpg	xie_t4_crab.jpg	p2	T2-4_tv4	clickedright	correct	1	1222.897348
version1	1	1	2	shu_t1_m3.wav	shu_t3_mouse.jpg	shu_t1_comb.jpg	p2	T1-3_tv4	clickedright	correct	1	823.3905047
version1	1	1	2	yan_t4_f1a.wav	yan_t3_eye.jpg	yan_t4_flame.jpg	p2	T3-4_tv1	clickedright	correct	1	986.7331052
version1	1	1	2	mi_t3_m3.wav	mi_t4_honey.jpg	mi_t3_rice.jpg	p2	T3-4_tv4	clickedright	correct	1	902.4734816
version1	1	1	2	mao_t2_m3.wav	mao_t1_cat.jpg	mao_t2_anchor.jpg	p2	T1-2_tv4	clickedright	correct	1	434.849444
version1	1	1	2	shu_t3_f1a.wav	shu_t3_mouse.jpg	shu_t1_comb.jpg	p1	T1-3_tv1	clickedleft	correct	1	984.991018
version1	1	1	2	ba_t1_m3.wav	ba_t4_father.jpg	ba_t1_eight.jpg	p2	T1-4_tv4	clickedleft	incorrect	0	804.4730539
version1	1	1	2	shu_t3_f3a.wav	shu_t3_mouse.jpg	shu_t1_comb.jpg	p1	T1-3_tv2	clickedleft	correct	1	1660.999572
version1	1	1	2	jiao_t1_m2.wav	jiao_t1_glue.jpg	jiao_t3_foot.jpg	p1	T1-3_tv3	clickedright	incorrect	0	962.9473909
version1	1	1	2	niu_t3_m2.wav	niu_t3_button.jpg	niu_t2_cow.jpg	p1	T2-3_tv3	clickedleft	correct	1	211.2532079
version1	1	1	2	wan_t2_f3a.wav	wan_t2_play.jpg	wan_t3_bowl.jpg	p1	T2-3_tv2	clickedleft	correct	1	140.7660393
version1	1	1	2	mi_t3_f3a.wav	mi_t4_honey.jpg	mi_t3_rice.jpg	p2	T3-4_tv2	clickedright	correct	1	701.2780154
version1	1	1	2	mao_t2_f3a.wav	mao_t2_anchor.jpg	mao_t1_cat.jpg	p1	T1-2_tv2	clickedleft	correct	1	908.820787
version1	1	1	2	jiao_t1_m3.wav	jiao_t1_glue.jpg	jiao_t3_foot.jpg	p1	T1-3_tv4	clickedright	incorrect	0	1293.02053
version1	1	1	2	shu_t1_f1a.wav	shu_t3_mouse.jpg	shu_t1_comb.jpg	p2	T1-3_tv1	clickedright	correct	1	1246.804962
version1	1	1	2	niu_t2_m2.wav	niu_t3_button.jpg	niu_t2_cow.jpg	p2	T2-3_tv3	clickedleft	incorrect	0	614.4165954
version1	1	1	2	qian_t2_f3a.wav	qian_t2_money.jpg	qian_t1_swing.jpg	p1	T1-2_tv2	clickedright	incorrect	0	1528.289991
version1	1	1	2	chuang_t2_m2.wav	chuang_t2_bed.jpg	chuang_t1_window.jpg	p1	T1-2_tv3	clickedright	incorrect	0	502.93071
version1	1	1	2	wan_t3_m3.wav	wan_t3_bowl.jpg	wan_t2_play.jpg	p1	T2-3_tv4	clickedleft	correct	1	326.2591959
version1	1	1	2	hua_t4_m2.wav	hua_t1_flower.jpg	hua_t4_paint.jpg	p2	T1-4_tv3	clickedleft	incorrect	0	1708.546193
version1	1	1	2	jiao_t3_f1a.wav	jiao_t3_foot.jpg	jiao_t1_glue.jpg	p1	T1-3_tv1	clickedleft	correct	1	1005.318221
version1	1	1	2	zhu_t4_m3.wav	zhu_t4_pour.jpg	zhu_t1_pig.jpg	p1	T1-4_tv4	clickedleft	correct	1	160.0881095
version1	1	1	2	niu_t3_m3.wav	niu_t2_cow.jpg	niu_t3_button.jpg	p2	T2-3_tv4	clickedleft	incorrect	0	380.4525235
version1	1	1	2	jiao_t3_m2.wav	jiao_t3_foot.jpg	jiao_t1_glue.jpg	p1	T1-3_tv3	clickedright	incorrect	0	209.0355004
version1	1	1	2	zhu_t1_f3a.wav	zhu_t1_pig.jpg	zhu_t4_pour.jpg	p1	T1-4_tv2	clickedright	incorrect	0	381.3100941
version1	1	1	2	jiao_t1_f1a.wav	jiao_t3_foot.jpg	jiao_t1_glue.jpg	p2	T1-3_tv1	clickedleft	incorrect	0	1180.697605
version1	1	1	2	ba_t4_m2.wav	ba_t1_eight.jpg	ba_t4_father.jpg	p2	T1-4_tv3	clickedright	correct	1	646.924722
version1	1	1	2	niu_t2_m3.wav	niu_t2_cow.jpg	niu_t3_button.jpg	p1	T2-3_tv4	clickedleft	correct	1	94.95680068
version1	1	1	2	yun_t2_f3a.wav	yun_t4_iron.jpg	yun_t2_cloud.jpg	p2	T2-4_tv2	clickedleft	incorrect	0	665.5970915
version1	1	1	2	xue_t1_m3.wav	xue_t3_snow.jpg	xue_t1_boot.jpg	p2	T1-3_tv4	clickedleft	incorrect	0	1692.781437
version1	1	1	2	wan_t2_f1a.wav	wan_t3_bowl.jpg	wan_t2_play.jpg	p2	T2-3_tv1	clickedright	correct	1	483.1030796
version1	1	1	2	hua_t4_f3a.wav	hua_t1_flower.jpg	hua_t4_paint.jpg	p2	T1-4_tv2	clickedright	correct	1	1579.007271
version1	1	1	2	niu_t3_f1a.wav	niu_t3_button.jpg	niu_t2_cow.jpg	p1	T2-3_tv1	clickedright	incorrect	0	192.3746792
version1	1	1	2	qian_t1_f3a.wav	qian_t2_money.jpg	qian_t1_swing.jpg	p2	T1-2_tv2	clickedleft	incorrect	0	439.2399487
version1	1	1	2	xue_t1_f3a.wav	xue_t1_boot.jpg	xue_t3_snow.jpg	p1	T1-3_tv2	clickedright	incorrect	0	317.1270317
version1	1	1	2	chuang_t1_f1a.wav	chuang_t1_window.jpg	chuang_t2_bed.jpg	p1	T1-2_tv1	clickedright	incorrect	0	798.716852
version1	1	1	2	qian_t1_m3.wav	qian_t2_money.jpg	qian_t1_swing.jpg	p2	T1-2_tv4	clickedright	correct	1	1217.022669
version1	1	1	2	yun_t4_f1a.wav	yun_t2_cloud.jpg	yun_t4_iron.jpg	p2	T2-4_tv1	clickedleft	incorrect	0	458.8404619
version1	1	1	2	yan_t4_f3a.wav	yan_t3_eye.jpg	yan_t4_flame.jpg	p2	T3-4_tv2	clickedright	correct	1	509.1116339
version1	1	1	2	niu_t2_f3a.wav	niu_t2_cow.jpg	niu_t3_button.jpg	p1	T2-3_tv2	clickedright	incorrect	0	548.9696322
version1	1	1	2	mi_t3_m2.wav	mi_t4_honey.jpg	mi_t3_rice.jpg	p2	T3-4_tv3	clickedright	correct	1	734.5598802
version1	1	1	2	hua_t4_m3.wav	hua_t1_flower.jpg	hua_t4_paint.jpg	p2	T1-4_tv4	clickedright	correct	1	533.0538922
version1	1	1	2	wan_t2_m2.wav	wan_t2_play.jpg	wan_t3_bowl.jpg	p1	T2-3_tv3	clickedright	incorrect	0	1072.352438
version1	1	1	2	mao_t1_m2.wav	mao_t2_anchor.jpg	mao_t1_cat.jpg	p2	T1-2_tv3	clickedleft	incorrect	0	454.9439692
version1	1	1	2	zhu_t1_f1a.wav	zhu_t4_pour.jpg	zhu_t1_pig.jpg	p2	T1-4_tv1	clickedright	correct	1	128.34645
version1	1	1	2	ba_t1_f3a.wav	ba_t1_eight.jpg	ba_t4_father.jpg	p1	T1-4_tv2	clickedright	incorrect	0	480.8498717
version1	1	1	2	xie_t4_f1a.wav	xie_t2_shoe.jpg	xie_t4_crab.jpg	p2	T2-4_tv1	clickedleft	incorrect	0	1897.356715
version1	1	1	2	niu_t3_f3a.wav	niu_t3_button.jpg	niu_t2_cow.jpg	p1	T2-3_tv2	clickedright	incorrect	0	363.0431993
version1	1	1	2	chuang_t1_m2.wav	chuang_t2_bed.jpg	chuang_t1_window.jpg	p2	T1-2_tv3	clickedright	correct	1	727.2416595
version1	1	1	2	zhu_t4_f3a.wav	zhu_t1_pig.jpg	zhu_t4_pour.jpg	p2	T1-4_tv2	clickedright	correct	1	591.2352438
version1	1	1	2	yun_t4_m3.wav	yun_t2_cloud.jpg	yun_t4_iron.jpg	p2	T2-4_tv4	clickedleft	incorrect	0	212.9041916
version1	1	1	2	xie_t2_f1a.wav	xie_t4_crab.jpg	xie_t2_shoe.jpg	p2	T2-4_tv1	clickedright	correct	1	887.295124
version1	1	1	2	yun_t2_f1a.wav	yun_t2_cloud.jpg	yun_t4_iron.jpg	p1	T2-4_tv1	clickedright	incorrect	0	1226.732678
version1	1	1	2	qian_t2_m2.wav	qian_t1_swing.jpg	qian_t2_money.jpg	p2	T1-2_tv3	clickedright	correct	1	1445.165526
version1	1	1	2	wan_t3_m2.wav	wan_t2_play.jpg	wan_t3_bowl.jpg	p2	T2-3_tv3	clickedright	correct	1	1379.272027
version1	1	1	2	ba_t4_f3a.wav	ba_t4_father.jpg	ba_t1_eight.jpg	p1	T1-4_tv2	clickedleft	correct	1	892.6903336
version1	1	1	2	yan_t3_f3a.wav	yan_t4_flame.jpg	yan_t3_eye.jpg	p2	T3-4_tv2	clickedright	correct	1	162.5953807
version1	1	1	2	di_t4_f3a.wav	di_t4_earth.jpg	di_t2_siren.jpg	p1	T2-4_tv2	clickedleft	correct	1	755.0868263
version1	1	1	2	yun_t2_m2.wav	yun_t2_cloud.jpg	yun_t4_iron.jpg	p1	T2-4_tv3	clickedleft	correct	1	494.6343028
version1	1	1	2	xue_t3_m2.wav	xue_t1_boot.jpg	xue_t3_snow.jpg	p2	T1-3_tv3	clickedright	correct	1	1589.163815
version1	1	1	2	xie_t4_f3a.wav	xie_t2_shoe.jpg	xie_t4_crab.jpg	p2	T2-4_tv2	clickedleft	incorrect	0	377.1997434
version1	1	1	2	chuang_t2_f3a.wav	chuang_t1_window.jpg	chuang_t2_bed.jpg	p2	T1-2_tv2	clickedright	correct	1	263.011976
version1	1	1	2	chuang_t2_f1a.wav	chuang_t2_bed.jpg	chuang_t1_window.jpg	p1	T1-2_tv1	clickedleft	correct	1	2726.843884
version1	1	1	2	yun_t4_m2.wav	yun_t4_iron.jpg	yun_t2_cloud.jpg	p1	T2-4_tv3	clickedright	incorrect	0	834.2459367
version1	1	1	2	ba_t1_f1a.wav	ba_t4_father.jpg	ba_t1_eight.jpg	p2	T1-4_tv1	clickedright	correct	1	965.1544055
version1	1	1	2	xue_t3_m3.wav	xue_t1_boot.jpg	xue_t3_snow.jpg	p2	T1-3_tv4	clickedright	correct	1	1760.824209
version1	1	1	2	chuang_t1_f3a.wav	chuang_t1_window.jpg	chuang_t2_bed.jpg	p1	T1-2_tv2	clickedleft	correct	1	604.6462789
version1	1	1	2	di_t4_m3.wav	di_t2_siren.jpg	di_t4_earth.jpg	p2	T2-4_tv4	clickedright	correct	1	88.24508127
version1	1	1	2	yan_t3_m2.wav	yan_t4_flame.jpg	yan_t3_eye.jpg	p2	T3-4_tv3	clickedright	correct	1	394.5483319
version1	1	1	2	mao_t1_f1a.wav	mao_t1_cat.jpg	mao_t2_anchor.jpg	p1	T1-2_tv1	clickedleft	correct	1	645.326775
version1	1	1	2	bi_t3_m2.wav	bi_t2_nose.jpg	bi_t3_pen.jpg	p2	T2-3_tv3	clickedright	correct	1	824.6381523
version1	1	1	2	ba_t4_f1a.wav	ba_t1_eight.jpg	ba_t4_father.jpg	p2	T1-4_tv1	clickedleft	incorrect	0	1056.947391
version1	1	1	2	ba_t1_m2.wav	ba_t4_father.jpg	ba_t1_eight.jpg	p2	T1-4_tv3	clickedright	correct	1	1640.605218
version1	1	1	2	hua_t1_m2.wav	hua_t4_paint.jpg	hua_t1_flower.jpg	p2	T1-4_tv3	clickedright	correct	1	481.0731394
version1	1	1	2	jiao_t1_f3a.wav	jiao_t1_glue.jpg	jiao_t3_foot.jpg	p1	T1-3_tv2	clickedright	incorrect	0	340.3532934
version1	1	1	2	ba_t1_m3.wav	ba_t4_father.jpg	ba_t1_eight.jpg	p2	T1-4_tv4	clickedleft	incorrect	0	1137.288708
version1	1	1	2	mao_t1_m3.wav	mao_t2_anchor.jpg	mao_t1_cat.jpg	p2	T1-2_tv4	clickedright	correct	1	270.9597947
version1	1	1	2	wan_t3_f1a.wav	wan_t2_play.jpg	wan_t3_bowl.jpg	p2	T2-3_tv1	clickedright	correct	1	581.6338751
version1	1	1	2	niu_t2_f1a.wav	niu_t2_cow.jpg	niu_t3_button.jpg	p1	T2-3_tv1	clickedleft	correct	1	349.0295124
version1	1	1	2	xue_t3_f1a.wav	xue_t3_snow.jpg	xue_t1_boot.jpg	p1	T1-3_tv1	clickedright	incorrect	0	212.9841745
version1	1	1	2	hua_t4_m3.wav	hua_t1_flower.jpg	hua_t4_paint.jpg	p2	T1-4_tv4	clickedright	correct	1	262.4833191
version1	1	1	2	jiao_t1_m3.wav	jiao_t3_foot.jpg	jiao_t1_glue.jpg	p2	T1-3_tv4	clickedright	correct	1	1631.071429
version1	1	1	2	yun_t2_m2.wav	yun_t2_cloud.jpg	yun_t4_iron.jpg	p1	T2-4_tv3	clickedright	incorrect	0	632.9234388
version1	1	1	2	shu_t3_m3.wav	shu_t3_mouse.jpg	shu_t1_comb.jpg	p1	T1-3_tv4	clickedleft	correct	1	1039.334046
version1	1	1	2	niu_t3_f1a.wav	niu_t2_cow.jpg	niu_t3_button.jpg	p2	T2-3_tv1	clickedleft	incorrect	0	1174.851155
version1	1	1	2	yun_t2_f3a.wav	yun_t2_cloud.jpg	yun_t4_iron.jpg	p1	T2-4_tv2	clickedright	incorrect	0	192.8186484
version1	1	1	2	chuang_t1_f3a.wav	chuang_t2_bed.jpg	chuang_t1_window.jpg	p2	T1-2_tv2	clickedright	correct	1	874.65355
version1	1	1	2	di_t4_f3a.wav	di_t4_earth.jpg	di_t2_siren.jpg	p1	T2-4_tv2	clickedright	incorrect	0	656.6573995
version1	1	1	2	qian_t1_f3a.wav	qian_t2_money.jpg	qian_t1_swing.jpg	p2	T1-2_tv2	clickedleft	incorrect	0	23.01154833
version1	1	1	2	shu_t3_f3a.wav	shu_t3_mouse.jpg	shu_t1_comb.jpg	p1	T1-3_tv2	clickedright	incorrect	0	1094.626176
version1	1	1	2	hua_t1_f1a.wav	hua_t4_paint.jpg	hua_t1_flower.jpg	p2	T1-4_tv1	clickedleft	incorrect	0	508.5196749
version1	1	1	2	dan_t4_m3.wav	dan_t4_egg.jpg	dan_t3_brush.jpg	p1	T3-4_tv4	clickedright	incorrect	0	524.9037639
version1	1	1	2	zhu_t4_f3a.wav	zhu_t4_pour.jpg	zhu_t1_pig.jpg	p1	T1-4_tv2	clickedright	incorrect	0	340.5483319
version1	1	1	2	niu_t3_f3a.wav	niu_t3_button.jpg	niu_t2_cow.jpg	p1	T2-3_tv2	clickedleft	correct	1	957.0705731
version1	1	1	2	dan_t3_m3.wav	dan_t3_brush.jpg	dan_t4_egg.jpg	p1	T3-4_tv4	clickedleft	correct	1	1447.345167
version1	1	1	2	dan_t4_f1a.wav	dan_t4_egg.jpg	dan_t3_brush.jpg	p1	T3-4_tv1	clickedleft	correct	1	1330.907613
version1	1	1	2	hua_t1_f3a.wav	hua_t4_paint.jpg	hua_t1_flower.jpg	p2	T1-4_tv2	clickedright	correct	1	1228.471343
version1	1	1	2	shu_t1_f1a.wav	shu_t1_comb.jpg	shu_t3_mouse.jpg	p1	T1-3_tv1	clickedright	incorrect	0	1569.465355
version1	1	1	2	mi_t4_f3a.wav	mi_t4_honey.jpg	mi_t3_rice.jpg	p1	T3-4_tv2	clickedleft	correct	1	284.5393499
version1	1	1	2	wan_t3_f3a.wav	wan_t2_play.jpg	wan_t3_bowl.jpg	p2	T2-3_tv2	clickedright	correct	1	288.1223268
version1	1	1	2	xue_t1_m3.wav	xue_t3_snow.jpg	xue_t1_boot.jpg	p2	T1-3_tv4	clickedleft	incorrect	0	1840.949957
version1	1	1	2	xie_t4_f1a.wav	xie_t4_crab.jpg	xie_t2_shoe.jpg	p1	T2-4_tv1	clickedright	incorrect	0	1816.753636
version1	1	1	2	dan_t3_f1a.wav	dan_t3_brush.jpg	dan_t4_egg.jpg	p1	T3-4_tv1	clickedright	incorrect	0	950.418734
version1	1	1	2	yun_t4_m3.wav	yun_t4_iron.jpg	yun_t2_cloud.jpg	p1	T2-4_tv4	clickedleft	correct	1	160.4640719
version1	1	1	2	jiao_t1_m2.wav	jiao_t3_foot.jpg	jiao_t1_glue.jpg	p2	T1-3_tv3	clickedright	correct	1	1116.492301
version1	1	1	2	yan_t3_m3.wav	yan_t4_flame.jpg	yan_t3_eye.jpg	p2	T3-4_tv4	clickedleft	incorrect	0	414.9957228
version1	1	1	2	mao_t1_m2.wav	mao_t1_cat.jpg	mao_t2_anchor.jpg	p1	T1-2_tv3	clickedleft	correct	1	93.19332763
version1	1	1	2	mi_t3_m2.wav	mi_t3_rice.jpg	mi_t4_honey.jpg	p1	T3-4_tv3	clickedleft	correct	1	298.5645851
version1	1	1	2	wan_t2_f1a.wav	wan_t2_play.jpg	wan_t3_bowl.jpg	p1	T2-3_tv1	clickedleft	correct	1	24.61548332
version1	1	1	2	qian_t2_m2.wav	qian_t1_swing.jpg	qian_t2_money.jpg	p2	T1-2_tv3	clickedright	correct	1	744.8186484
version1	1	1	2	niu_t2_m2.wav	niu_t3_button.jpg	niu_t2_cow.jpg	p2	T2-3_tv3	clickedleft	incorrect	0	473.2737382
version1	1	1	2	niu_t2_f3a.wav	niu_t3_button.jpg	niu_t2_cow.jpg	p2	T2-3_tv2	clickedright	correct	1	582.7005988
version1	1	1	2	mi_t4_f1a.wav	mi_t4_honey.jpg	mi_t3_rice.jpg	p1	T3-4_tv1	clickedleft	correct	1	494.6411463
version1	1	1	2	chuang_t1_f1a.wav	chuang_t2_bed.jpg	chuang_t1_window.jpg	p2	T1-2_tv1	clickedright	correct	1	340.7985458
version1	1	1	2	jiao_t3_f1a.wav	jiao_t1_glue.jpg	jiao_t3_foot.jpg	p2	T1-3_tv1	clickedright	correct	1	880.8973482
version1	1	1	2	yun_t2_f1a.wav	yun_t4_iron.jpg	yun_t2_cloud.jpg	p2	T2-4_tv1	clickedleft	incorrect	0	397.2219846
version1	1	1	2	xue_t3_m3.wav	xue_t1_boot.jpg	xue_t3_snow.jpg	p2	T1-3_tv4	clickedleft	incorrect	0	2070.75834
version1	1	1	2	xie_t2_m2.wav	xie_t2_shoe.jpg	xie_t4_crab.jpg	p1	T2-4_tv3	clickedleft	correct	1	500.8652695
version1	1	1	2	xie_t2_f1a.wav	xie_t2_shoe.jpg	xie_t4_crab.jpg	p1	T2-4_tv1	clickedleft	correct	1	1216.869974
version1	1	1	2	ba_t1_f1a.wav	ba_t1_eight.jpg	ba_t4_father.jpg	p1	T1-4_tv1	clickedleft	correct	1	375.1599658
version1	1	1	2	chuang_t2_m3.wav	chuang_t1_window.jpg	chuang_t2_bed.jpg	p2	T1-2_tv4	clickedright	correct	1	960.8652695
version1	1	1	2	chuang_t2_f1a.wav	chuang_t1_window.jpg	chuang_t2_bed.jpg	p2	T1-2_tv1	clickedleft	incorrect	0	500.6257485
version1	1	1	2	shu_t1_f3a.wav	shu_t3_mouse.jpg	shu_t1_comb.jpg	p2	T1-3_tv2	clickedright	correct	1	0.636869119
version1	1	1	2	di_t2_f3a.wav	di_t2_siren.jpg	di_t4_earth.jpg	p1	T2-4_tv2	clickedright	incorrect	0	272.5457656
version1	1	1	2	di_t2_m3.wav	di_t2_siren.jpg	di_t4_earth.jpg	p1	T2-4_tv4	clickedright	incorrect	0	622.5774166
version1	1	1	2	qian_t2_f3a.wav	qian_t2_money.jpg	qian_t1_swing.jpg	p1	T1-2_tv2	clickedright	incorrect	0	987.037639
version1	1	1	2	wan_t2_m2.wav	wan_t2_play.jpg	wan_t3_bowl.jpg	p1	T2-3_tv3	clickedleft	correct	1	998.6826347
version1	1	1	2	hua_t1_m3.wav	hua_t4_paint.jpg	hua_t1_flower.jpg	p2	T1-4_tv4	clickedleft	incorrect	0	788.5598802
version1	1	1	2	mao_t2_f1a.wav	mao_t2_anchor.jpg	mao_t1_cat.jpg	p1	T1-2_tv1	clickedleft	correct	1	0.373396065
version1	1	1	2	zhu_t1_m2.wav	zhu_t1_pig.jpg	zhu_t4_pour.jpg	p1	T1-4_tv3	clickedleft	correct	1	84.34302823
version1	1	1	2	xue_t1_f1a.wav	xue_t1_boot.jpg	xue_t3_snow.jpg	p1	T1-3_tv1	clickedleft	correct	1	80.42301112
version1	1	1	2	bi_t2_m2.wav	bi_t2_nose.jpg	bi_t3_pen.jpg	p1	T2-3_tv3	clickedleft	correct	1	1817.198888
version1	1	1	2	ba_t1_f3a.wav	ba_t4_father.jpg	ba_t1_eight.jpg	p2	T1-4_tv2	clickedleft	incorrect	0	194.5312233
version1	1	1	2	jiao_t3_m3.wav	jiao_t1_glue.jpg	jiao_t3_foot.jpg	p2	T1-3_tv4	clickedleft	incorrect	0	349.3977759
version1	1	1	2	bi_t3_m3.wav	bi_t3_pen.jpg	bi_t2_nose.jpg	p1	T2-3_tv4	clickedleft	correct	1	880.216852
version1	1	1	2	yun_t4_m2.wav	yun_t4_iron.jpg	yun_t2_cloud.jpg	p1	T2-4_tv3	clickedright	incorrect	0	112.6869119
version1	1	1	2	qian_t2_m3.wav	qian_t1_swing.jpg	qian_t2_money.jpg	p2	T1-2_tv4	clickedleft	incorrect	0	86.57313944
version1	1	1	2	hua_t1_m2.wav	hua_t1_flower.jpg	hua_t4_paint.jpg	p1	T1-4_tv3	clickedleft	correct	1	638.8802395
version1	1	1	2	dan_t3_f3a.wav	dan_t3_brush.jpg	dan_t4_egg.jpg	p1	T3-4_tv2	clickedright	incorrect	0	109.1924722
version1	1	1	2	chuang_t2_f3a.wav	chuang_t1_window.jpg	chuang_t2_bed.jpg	p2	T1-2_tv2	clickedright	correct	1	316.7408041
version1	1	1	2	xie_t4_m3.wav	xie_t4_crab.jpg	xie_t2_shoe.jpg	p1	T2-4_tv4	clickedright	incorrect	0	682.7600513
version1	1	1	2	bi_t2_f3a.wav	bi_t2_nose.jpg	bi_t3_pen.jpg	p1	T2-3_tv2	clickedright	incorrect	0	1231.006843
version1	1	1	2	mi_t4_m2.wav	mi_t4_honey.jpg	mi_t3_rice.jpg	p1	T3-4_tv3	clickedleft	correct	1	20.66937553
version1	1	1	2	zhu_t1_m3.wav	zhu_t4_pour.jpg	zhu_t1_pig.jpg	p2	T1-4_tv4	clickedleft	incorrect	0	472.7378101
version1	1	1	2	wan_t3_m2.wav	wan_t3_bowl.jpg	wan_t2_play.jpg	p1	T2-3_tv3	clickedleft	correct	1	2210.942686
version1	1	1	2	yun_t4_f1a.wav	yun_t2_cloud.jpg	yun_t4_iron.jpg	p2	T2-4_tv1	clickedleft	incorrect	0	224.7241232
version1	1	1	2	mi_t3_f3a.wav	mi_t4_honey.jpg	mi_t3_rice.jpg	p2	T3-4_tv2	clickedright	correct	1	121.257485
version1	1	1	2	yan_t3_f3a.wav	yan_t4_flame.jpg	yan_t3_eye.jpg	p2	T3-4_tv2	clickedright	correct	1	148.219846
version1	1	1	2	xue_t3_m2.wav	xue_t3_snow.jpg	xue_t1_boot.jpg	p1	T1-3_tv3	clickedleft	correct	1	640.7040205
version1	1	1	2	dan_t3_m2.wav	dan_t4_egg.jpg	dan_t3_brush.jpg	p2	T3-4_tv3	clickedleft	incorrect	0	1397.095808
version1	1	1	2	jiao_t3_m2.wav	jiao_t3_foot.jpg	jiao_t1_glue.jpg	p1	T1-3_tv3	clickedright	incorrect	0	1094.67408
version1	1	1	2	qian_t2_f1a.wav	qian_t2_money.jpg	qian_t1_swing.jpg	p1	T1-2_tv1	clickedleft	correct	1	249.0299401
version1	1	1	2	chuang_t1_m3.wav	chuang_t1_window.jpg	chuang_t2_bed.jpg	p1	T1-2_tv4	clickedright	incorrect	0	784.8113772
version1	1	1	2	niu_t3_m2.wav	niu_t2_cow.jpg	niu_t3_button.jpg	p2	T2-3_tv3	clickedleft	incorrect	0	660.508982
version1	1	1	2	bi_t3_f1a.wav	bi_t2_nose.jpg	bi_t3_pen.jpg	p2	T2-3_tv1	clickedright	correct	1	648.7976903
version1	1	1	2	xue_t1_m2.wav	xue_t3_snow.jpg	xue_t1_boot.jpg	p2	T1-3_tv3	clickedright	correct	1	548.6548332
version1	1	1	2	wan_t3_m3.wav	wan_t3_bowl.jpg	wan_t2_play.jpg	p1	T2-3_tv4	clickedright	incorrect	0	1228.905047
version1	1	1	2	yan_t4_f1a.wav	yan_t4_flame.jpg	yan_t3_eye.jpg	p1	T3-4_tv1	clickedleft	correct	1	200.5714286
version1	1	1	2	chuang_t2_m2.wav	chuang_t1_window.jpg	chuang_t2_bed.jpg	p2	T1-2_tv3	clickedleft	incorrect	0	353.0243798
version1	1	1	2	niu_t2_m3.wav	niu_t2_cow.jpg	niu_t3_button.jpg	p1	T2-3_tv4	clickedleft	correct	1	475.1569718
version1	1	1	2	xue_t3_f3a.wav	xue_t3_snow.jpg	xue_t1_boot.jpg	p1	T1-3_tv2	clickedright	incorrect	0	1264.697177
version1	1	1	2	dan_t4_m2.wav	dan_t4_egg.jpg	dan_t3_brush.jpg	p1	T3-4_tv3	clickedright	incorrect	0	340.2177074
version1	1	1	2	dan_t4_f3a.wav	dan_t4_egg.jpg	dan_t3_brush.jpg	p1	T3-4_tv2	clickedright	incorrect	0	644.5479042
version1	1	1	2	ba_t4_f1a.wav	ba_t4_father.jpg	ba_t1_eight.jpg	p1	T1-4_tv1	clickedright	incorrect	0	928.968349
version1	1	1	2	shu_t3_f1a.wav	shu_t1_comb.jpg	shu_t3_mouse.jpg	p2	T1-3_tv1	clickedleft	incorrect	0	464.5068435
version1	1	1	2	xie_t4_f3a.wav	xie_t4_crab.jpg	xie_t2_shoe.jpg	p1	T2-4_tv2	clickedright	incorrect	0	449.2219846
version1	1	1	2	shu_t1_m2.wav	shu_t1_comb.jpg	shu_t3_mouse.jpg	p1	T1-3_tv3	clickedright	incorrect	0	600.8550043
version1	1	1	2	xie_t4_m2.wav	xie_t2_shoe.jpg	xie_t4_crab.jpg	p2	T2-4_tv3	clickedright	correct	1	364.6757913
version1	1	1	2	yun_t2_m3.wav	yun_t2_cloud.jpg	yun_t4_iron.jpg	p1	T2-4_tv4	clickedleft	correct	1	784.7591959
version1	1	1	2	hua_t4_f1a.wav	hua_t1_flower.jpg	hua_t4_paint.jpg	p2	T1-4_tv1	clickedleft	incorrect	0	1848.977759
version1	1	1	2	zhu_t4_m2.wav	zhu_t1_pig.jpg	zhu_t4_pour.jpg	p2	T1-4_tv3	clickedleft	incorrect	0	345.2159966
version1	1	1	2	mi_t3_m3.wav	mi_t4_honey.jpg	mi_t3_rice.jpg	p2	T3-4_tv4	clickedright	correct	1	476.2010265
version1	1	1	2	shu_t1_m3.wav	shu_t1_comb.jpg	shu_t3_mouse.jpg	p1	T1-3_tv4	clickedleft	correct	1	523.2660393
version1	1	1	2	wan_t2_m3.wav	wan_t3_bowl.jpg	wan_t2_play.jpg	p2	T2-3_tv4	clickedright	correct	1	1143.224123
version1	1	1	2	yan_t4_m3.wav	yan_t4_flame.jpg	yan_t3_eye.jpg	p1	T3-4_tv4	clickedleft	correct	1	246.4204448
version1	1	1	2	hua_t4_f3a.wav	hua_t1_flower.jpg	hua_t4_paint.jpg	p2	T1-4_tv2	clickedleft	incorrect	0	931.0611634
version1	1	1	2	ba_t1_m2.wav	ba_t4_father.jpg	ba_t1_eight.jpg	p2	T1-4_tv3	clickedright	correct	1	692.6522669
version1	1	1	2	qian_t1_f1a.wav	qian_t2_money.jpg	qian_t1_swing.jpg	p2	T1-2_tv1	clickedright	correct	1	659.1163388
version1	1	1	2	xue_t1_f3a.wav	xue_t3_snow.jpg	xue_t1_boot.jpg	p2	T1-3_tv2	clickedright	correct	1	396.6569718
version1	1	1	2	niu_t3_m3.wav	niu_t2_cow.jpg	niu_t3_button.jpg	p2	T2-3_tv4	clickedright	correct	1	227.5483319
version1	1	1	2	zhu_t4_f1a.wav	zhu_t1_pig.jpg	zhu_t4_pour.jpg	p2	T1-4_tv1	clickedright	correct	1	450.8400342
version1	1	1	2	mao_t2_m2.wav	mao_t1_cat.jpg	mao_t2_anchor.jpg	p2	T1-2_tv3	clickedright	correct	1	204.953379
version1	1	1	2	mi_t3_f1a.wav	mi_t3_rice.jpg	mi_t4_honey.jpg	p1	T3-4_tv1	clickedleft	correct	1	576.6223268
version1	1	1	2	zhu_t1_f3a.wav	zhu_t1_pig.jpg	zhu_t4_pour.jpg	p1	T1-4_tv2	clickedright	incorrect	0	410.2480753
version1	1	1	2	mao_t2_f3a.wav	mao_t2_anchor.jpg	mao_t1_cat.jpg	p1	T1-2_tv2	clickedright	incorrect	0	516.4974337
version1	1	1	2	di_t4_m3.wav	di_t4_earth.jpg	di_t2_siren.jpg	p1	T2-4_tv4	clickedleft	correct	1	6.571856287
version1	1	1	2	chuang_t1_m2.wav	chuang_t2_bed.jpg	chuang_t1_window.jpg	p2	T1-2_tv3	clickedleft	incorrect	0	170.5932421
version1	1	1	2	mi_t4_m3.wav	mi_t3_rice.jpg	mi_t4_honey.jpg	p2	T3-4_tv4	clickedright	correct	1	980.7292558
version1	1	1	2	jiao_t1_f1a.wav	jiao_t1_glue.jpg	jiao_t3_foot.jpg	p1	T1-3_tv1	clickedleft	correct	1	232.7215569
version1	1	1	2	yan_t3_f1a.wav	yan_t4_flame.jpg	yan_t3_eye.jpg	p2	T3-4_tv1	clickedright	correct	1	215.0496151
version1	1	1	2	bi_t2_m3.wav	bi_t3_pen.jpg	bi_t2_nose.jpg	p2	T2-3_tv4	clickedright	correct	1	220.3755346
version1	1	1	2	wan_t2_f3a.wav	wan_t2_play.jpg	wan_t3_bowl.jpg	p1	T2-3_tv2	clickedleft	correct	1	1777.304106
version1	1	1	2	qian_t1_m3.wav	qian_t1_swing.jpg	qian_t2_money.jpg	p1	T1-2_tv4	clickedleft	correct	1	418.2301112
version1	1	1	2	mao_t2_m3.wav	mao_t2_anchor.jpg	mao_t1_cat.jpg	p1	T1-2_tv4	clickedright	incorrect	0	20.79041916
version1	1	1	2	bi_t3_f3a.wav	bi_t2_nose.jpg	bi_t3_pen.jpg	p2	T2-3_tv2	clickedright	correct	1	705.2194183
version1	1	1	2	yan_t3_m2.wav	yan_t4_flame.jpg	yan_t3_eye.jpg	p2	T3-4_tv3	clickedright	correct	1	1497.055603
version1	1	1	2	bi_t3_m2.wav	bi_t2_nose.jpg	bi_t3_pen.jpg	p2	T2-3_tv3	clickedright	correct	1	531.1856287
version1	1	1	2	di_t4_f1a.wav	di_t4_earth.jpg	di_t2_siren.jpg	p1	T2-4_tv1	clickedleft	correct	1	356.6911891
version1	1	1	2	di_t2_f1a.wav	di_t2_siren.jpg	di_t4_earth.jpg	p1	T2-4_tv1	clickedleft	correct	1	442.5893926
version1	1	1	2	ba_t4_m3.wav	ba_t4_father.jpg	ba_t1_eight.jpg	p1	T1-4_tv4	clickedright	incorrect	0	798.9315654
version1	1	1	2	xie_t2_m3.wav	xie_t2_shoe.jpg	xie_t4_crab.jpg	p1	T2-4_tv4	clickedleft	correct	1	212.7784431
version1	1	1	2	yan_t4_f3a.wav	yan_t4_flame.jpg	yan_t3_eye.jpg	p1	T3-4_tv2	clickedleft	correct	1	130.6599658
version1	1	1	2	shu_t3_m2.wav	shu_t3_mouse.jpg	shu_t1_comb.jpg	p1	T1-3_tv3	clickedright	incorrect	0	1345.13858
version1	1	1	2	yan_t4_m2.wav	yan_t3_eye.jpg	yan_t4_flame.jpg	p2	T3-4_tv3	clickedleft	incorrect	0	3136.987596
version1	1	1	2	ba_t4_m2.wav	ba_t4_father.jpg	ba_t1_eight.jpg	p1	T1-4_tv3	clickedright	incorrect	0	858.6663815
version1	1	1	2	jiao_t3_f3a.wav	jiao_t3_foot.jpg	jiao_t1_glue.jpg	p1	T1-3_tv2	clickedleft	correct	1	168.8049615
version1	1	1	2	zhu_t4_m3.wav	zhu_t1_pig.jpg	zhu_t4_pour.jpg	p2	T1-4_tv4	clickedright	correct	1	1085.102224
version1	1	1	2	xie_t2_f3a.wav	xie_t4_crab.jpg	xie_t2_shoe.jpg	p2	T2-4_tv2	clickedright	correct	1	88.50898204
version1	1	1	2	bi_t2_f1a.wav	bi_t2_nose.jpg	bi_t3_pen.jpg	p1	T2-3_tv1	clickedleft	correct	1	184.3400342
version1	1	1	2	mao_t1_f1a.wav	mao_t2_anchor.jpg	mao_t1_cat.jpg	p2	T1-2_tv1	clickedright	correct	1	292.8160821
version1	1	1	2	qian_t1_m2.wav	qian_t1_swing.jpg	qian_t2_money.jpg	p1	T1-2_tv3	clickedleft	correct	1	743.1133447
version1	1	1	2	zhu_t1_f1a.wav	zhu_t1_pig.jpg	zhu_t4_pour.jpg	p1	T1-4_tv1	clickedleft	correct	1	230.8896493
version1	1	1	2	mao_t1_f3a.wav	mao_t2_anchor.jpg	mao_t1_cat.jpg	p2	T1-2_tv2	clickedleft	incorrect	0	300.6954662
version1	1	1	2	ba_t4_f3a.wav	ba_t1_eight.jpg	ba_t4_father.jpg	p2	T1-4_tv2	clickedright	correct	1	664.5534645
version1	1	1	2	di_t4_m2.wav	di_t4_earth.jpg	di_t2_siren.jpg	p1	T2-4_tv3	clickedleft	correct	1	1121.280154
version1	1	1	2	hua_t4_m2.wav	hua_t1_flower.jpg	hua_t4_paint.jpg	p2	T1-4_tv3	clickedleft	incorrect	0	800.8857998
version1	1	1	2	yun_t4_f3a.wav	yun_t4_iron.jpg	yun_t2_cloud.jpg	p1	T2-4_tv2	clickedleft	correct	1	340.4016253
version1	1	1	2	di_t2_m2.wav	di_t4_earth.jpg	di_t2_siren.jpg	p2	T2-4_tv3	clickedright	correct	1	600.974337
version1	1	1	3	hua_t4_f1a.wav	hua_t4_paint.jpg	hua_t1_flower.jpg	p1	T1-4_tv1	clickedleft	correct	1	83.96963216
version1	1	1	3	yan_t4_m3.wav	yan_t3_eye.jpg	yan_t4_flame.jpg	p2	T3-4_tv4	clickedleft	incorrect	0	660.0650128
version1	1	1	3	xue_t1_m2.wav	xue_t3_snow.jpg	xue_t1_boot.jpg	p2	T1-3_tv3	clickedright	correct	1	458.4538067
version1	1	1	3	jiao_t1_f1a.wav	jiao_t3_foot.jpg	jiao_t1_glue.jpg	p2	T1-3_tv1	clickedleft	incorrect	0	967.8019675
version1	1	1	3	mao_t2_f1a.wav	mao_t2_anchor.jpg	mao_t1_cat.jpg	p1	T1-2_tv1	clickedright	incorrect	0	765.9726262
version1	1	1	3	ba_t4_f1a.wav	ba_t1_eight.jpg	ba_t4_father.jpg	p2	T1-4_tv1	clickedleft	incorrect	0	45.99572284
version1	1	1	3	chuang_t2_f1a.wav	chuang_t2_bed.jpg	chuang_t1_window.jpg	p1	T1-2_tv1	clickedright	incorrect	0	107.4046193
version1	1	1	3	di_t4_m2.wav	di_t4_earth.jpg	di_t2_siren.jpg	p1	T2-4_tv3	clickedleft	correct	1	1273.572712
version1	1	1	3	mao_t1_f3a.wav	mao_t1_cat.jpg	mao_t2_anchor.jpg	p1	T1-2_tv2	clickedright	incorrect	0	169.4482464
version1	1	1	3	wan_t3_m3.wav	wan_t2_play.jpg	wan_t3_bowl.jpg	p2	T2-3_tv4	clickedright	correct	1	177.3883661
version1	1	1	3	hua_t1_f3a.wav	hua_t4_paint.jpg	hua_t1_flower.jpg	p2	T1-4_tv2	clickedleft	incorrect	0	692.3254919
version1	1	1	3	qian_t1_f3a.wav	qian_t1_swing.jpg	qian_t2_money.jpg	p1	T1-2_tv2	clickedright	incorrect	0	170.3156544
version1	1	1	3	mi_t4_f3a.wav	mi_t4_honey.jpg	mi_t3_rice.jpg	p1	T3-4_tv2	clickedleft	correct	1	300.1988879
version1	1	1	3	chuang_t2_m2.wav	chuang_t1_window.jpg	chuang_t2_bed.jpg	p2	T1-2_tv3	clickedleft	incorrect	0	335.5808383
version1	1	1	3	shu_t3_f3a.wav	shu_t1_comb.jpg	shu_t3_mouse.jpg	p2	T1-3_tv2	clickedright	correct	1	478.1154833
version1	1	1	3	hua_t1_m2.wav	hua_t4_paint.jpg	hua_t1_flower.jpg	p2	T1-4_tv3	clickedleft	incorrect	0	55.97390932
version1	1	1	3	ba_t1_m3.wav	ba_t1_eight.jpg	ba_t4_father.jpg	p1	T1-4_tv4	clickedright	incorrect	0	417.7001711
version1	1	1	3	xue_t3_f3a.wav	xue_t1_boot.jpg	xue_t3_snow.jpg	p2	T1-3_tv2	clickedleft	incorrect	0	288.2335329
version1	1	1	3	ba_t4_m2.wav	ba_t1_eight.jpg	ba_t4_father.jpg	p2	T1-4_tv3	clickedright	correct	1	279.7720274
version1	1	1	3	mi_t4_m2.wav	mi_t4_honey.jpg	mi_t3_rice.jpg	p1	T3-4_tv3	clickedleft	correct	1	459.8314799
version1	1	1	3	jiao_t1_m3.wav	jiao_t1_glue.jpg	jiao_t3_foot.jpg	p1	T1-3_tv4	clickedleft	correct	1	192.2429427
version1	1	1	3	wan_t2_m3.wav	wan_t3_bowl.jpg	wan_t2_play.jpg	p2	T2-3_tv4	clickedright	correct	1	689.9054748
version1	1	1	3	dan_t4_f3a.wav	dan_t4_egg.jpg	dan_t3_brush.jpg	p1	T3-4_tv2	clickedright	incorrect	0	307.7450813
version1	1	1	3	ba_t4_m3.wav	ba_t1_eight.jpg	ba_t4_father.jpg	p2	T1-4_tv4	clickedright	correct	1	123.9846022
version1	1	1	3	xue_t1_m2.wav	xue_t3_snow.jpg	xue_t1_boot.jpg	p2	T1-3_tv3	clickedright	correct	1	192.2600513
version1	1	1	3	dan_t3_f3a.wav	dan_t4_egg.jpg	dan_t3_brush.jpg	p2	T3-4_tv2	clickedleft	incorrect	0	422.3622754
version1	1	1	3	di_t4_f3a.wav	di_t4_earth.jpg	di_t2_siren.jpg	p1	T2-4_tv2	clickedleft	correct	1	69.55303678
version1	1	1	3	xie_t4_m2.wav	xie_t2_shoe.jpg	xie_t4_crab.jpg	p2	T2-4_tv3	clickedright	correct	1	259.9204448
version1	1	1	3	xue_t3_f1a.wav	xue_t1_boot.jpg	xue_t3_snow.jpg	p2	T1-3_tv1	clickedleft	incorrect	0	87.87724551
version1	1	1	3	jiao_t1_m2.wav	jiao_t3_foot.jpg	jiao_t1_glue.jpg	p2	T1-3_tv3	clickedright	correct	1	491.6150556
version1	1	1	3	chuang_t1_f1a.wav	chuang_t1_window.jpg	chuang_t2_bed.jpg	p1	T1-2_tv1	clickedright	incorrect	0	241.572284
version1	1	1	3	xue_t1_m3.wav	xue_t3_snow.jpg	xue_t1_boot.jpg	p2	T1-3_tv4	clickedleft	incorrect	0	45.60008554
version1	1	1	3	chuang_t2_m3.wav	chuang_t1_window.jpg	chuang_t2_bed.jpg	p2	T1-2_tv4	clickedright	correct	1	178.0149701
version1	1	1	3	mao_t1_m2.wav	mao_t1_cat.jpg	mao_t2_anchor.jpg	p1	T1-2_tv3	clickedleft	correct	1	383.4148845
version1	1	1	3	yan_t4_f1a.wav	yan_t3_eye.jpg	yan_t4_flame.jpg	p2	T3-4_tv1	clickedright	correct	1	535.4995723
version1	1	1	3	chuang_t2_f1a.wav	chuang_t1_window.jpg	chuang_t2_bed.jpg	p2	T1-2_tv1	clickedright	correct	1	21.85243798
version1	1	1	3	zhu_t4_f1a.wav	zhu_t1_pig.jpg	zhu_t4_pour.jpg	p2	T1-4_tv1	clickedright	correct	1	81.51026518
version1	1	1	3	hua_t1_f1a.wav	hua_t1_flower.jpg	hua_t4_paint.jpg	p1	T1-4_tv1	clickedright	incorrect	0	57.69161677
version1	1	1	3	qian_t1_f1a.wav	qian_t2_money.jpg	qian_t1_swing.jpg	p2	T1-2_tv1	clickedleft	incorrect	0	175.29213
version1	1	1	3	shu_t1_f3a.wav	shu_t1_comb.jpg	shu_t3_mouse.jpg	p1	T1-3_tv2	clickedleft	correct	1	98.24978614
version1	1	1	3	wan_t2_f1a.wav	wan_t2_play.jpg	wan_t3_bowl.jpg	p1	T2-3_tv1	clickedleft	correct	1	483.7587682
version1	1	1	3	shu_t1_m3.wav	shu_t3_mouse.jpg	shu_t1_comb.jpg	p2	T1-3_tv4	clickedright	correct	1	828.3336185
version1	1	1	3	mi_t3_m3.wav	mi_t3_rice.jpg	mi_t4_honey.jpg	p1	T3-4_tv4	clickedleft	correct	1	363.9516681
version1	1	1	3	yan_t4_m2.wav	yan_t3_eye.jpg	yan_t4_flame.jpg	p2	T3-4_tv3	clickedright	correct	1	96.10521814
version1	1	1	3	wan_t2_f3a.wav	wan_t2_play.jpg	wan_t3_bowl.jpg	p1	T2-3_tv2	clickedleft	correct	1	237.7271172
version1	1	1	3	jiao_t3_m3.wav	jiao_t3_foot.jpg	jiao_t1_glue.jpg	p1	T1-3_tv4	clickedright	incorrect	0	179.7938409
version1	1	1	3	di_t4_m3.wav	di_t2_siren.jpg	di_t4_earth.jpg	p2	T2-4_tv4	clickedright	correct	1	89.89606501
version1	1	1	3	yun_t2_m3.wav	yun_t4_iron.jpg	yun_t2_cloud.jpg	p2	T2-4_tv4	clickedright	correct	1	294.0367836
version1	1	1	3	mao_t2_m2.wav	mao_t2_anchor.jpg	mao_t1_cat.jpg	p1	T1-2_tv3	clickedleft	correct	1	564.1428571
version1	1	1	3	mi_t4_f1a.wav	mi_t3_rice.jpg	mi_t4_honey.jpg	p2	T3-4_tv1	clickedleft	incorrect	0	1255.85586
version1	1	1	3	hua_t4_f1a.wav	hua_t4_paint.jpg	hua_t1_flower.jpg	p1	T1-4_tv1	clickedright	incorrect	0	78.05047049
version1	1	1	3	xue_t3_m2.wav	xue_t3_snow.jpg	xue_t1_boot.jpg	p1	T1-3_tv3	clickedleft	correct	1	227.9760479
version1	1	1	3	qian_t2_f3a.wav	qian_t1_swing.jpg	qian_t2_money.jpg	p2	T1-2_tv2	clickedleft	incorrect	0	175.789136
version1	1	1	3	xie_t2_f1a.wav	xie_t4_crab.jpg	xie_t2_shoe.jpg	p2	T2-4_tv1	clickedleft	incorrect	0	762.3019675
version1	1	1	3	yun_t4_m2.wav	yun_t4_iron.jpg	yun_t2_cloud.jpg	p1	T2-4_tv3	clickedright	incorrect	0	389.8947819
version1	1	1	3	yun_t2_f3a.wav	yun_t2_cloud.jpg	yun_t4_iron.jpg	p1	T2-4_tv2	clickedright	incorrect	0	261.4666382
version1	1	1	3	chuang_t1_m2.wav	chuang_t2_bed.jpg	chuang_t1_window.jpg	p2	T1-2_tv3	clickedleft	incorrect	0	193.7878529
version1	1	1	3	niu_t2_f3a.wav	niu_t3_button.jpg	niu_t2_cow.jpg	p2	T2-3_tv2	clickedleft	incorrect	0	131.7985458
version1	1	1	3	niu_t2_m3.wav	niu_t3_button.jpg	niu_t2_cow.jpg	p2	T2-3_tv4	clickedright	correct	1	157.4649273
version1	1	1	3	wan_t3_m2.wav	wan_t3_bowl.jpg	wan_t2_play.jpg	p1	T2-3_tv3	clickedleft	correct	1	415.4208725
version1	1	1	3	chuang_t1_m3.wav	chuang_t2_bed.jpg	chuang_t1_window.jpg	p2	T1-2_tv4	clickedright	correct	1	673.7352438
version1	1	1	3	wan_t3_m3.wav	wan_t2_play.jpg	wan_t3_bowl.jpg	p2	T2-3_tv4	clickedleft	incorrect	0	991.8699743
version1	1	1	3	ba_t4_f1a.wav	ba_t1_eight.jpg	ba_t4_father.jpg	p2	T1-4_tv1	clickedright	correct	1	1150.199316
version1	1	1	3	yun_t4_m3.wav	yun_t4_iron.jpg	yun_t2_cloud.jpg	p1	T2-4_tv4	clickedright	incorrect	0	416.0637297
version1	1	1	3	mao_t2_f3a.wav	mao_t2_anchor.jpg	mao_t1_cat.jpg	p1	T1-2_tv2	clickedleft	correct	1	1.812232678
version1	1	1	3	yan_t3_f3a.wav	yan_t4_flame.jpg	yan_t3_eye.jpg	p2	T3-4_tv2	clickedright	correct	1	438.2082977
version1	1	1	3	chuang_t2_f3a.wav	chuang_t2_bed.jpg	chuang_t1_window.jpg	p1	T1-2_tv2	clickedleft	correct	1	23.64585115
version1	1	1	3	yun_t2_f1a.wav	yun_t4_iron.jpg	yun_t2_cloud.jpg	p2	T2-4_tv1	clickedleft	incorrect	0	291.6552609
version1	1	1	3	xue_t1_f3a.wav	xue_t3_snow.jpg	xue_t1_boot.jpg	p2	T1-3_tv2	clickedright	correct	1	341.8391788
version1	1	1	3	ba_t4_f3a.wav	ba_t4_father.jpg	ba_t1_eight.jpg	p1	T1-4_tv2	clickedleft	correct	1	114.1304534
version1	1	1	3	di_t2_f3a.wav	di_t2_siren.jpg	di_t4_earth.jpg	p1	T2-4_tv2	clickedright	incorrect	0	288.4148845
version1	1	1	3	bi_t2_m2.wav	bi_t2_nose.jpg	bi_t3_pen.jpg	p1	T2-3_tv3	clickedleft	correct	1	291.29213
version1	1	1	3	xie_t4_m3.wav	xie_t4_crab.jpg	xie_t2_shoe.jpg	p1	T2-4_tv4	clickedleft	correct	1	333.7288281
version1	1	1	3	jiao_t1_f3a.wav	jiao_t3_foot.jpg	jiao_t1_glue.jpg	p2	T1-3_tv2	clickedright	correct	1	748.3695466
version1	1	1	3	niu_t2_f1a.wav	niu_t2_cow.jpg	niu_t3_button.jpg	p1	T2-3_tv1	clickedright	incorrect	0	683.8280582
version1	1	1	3	yun_t4_f3a.wav	yun_t4_iron.jpg	yun_t2_cloud.jpg	p1	T2-4_tv2	clickedleft	correct	1	104.0248075
version1	1	1	3	dan_t4_m3.wav	dan_t3_brush.jpg	dan_t4_egg.jpg	p2	T3-4_tv4	clickedleft	incorrect	0	1268.304106
version1	1	1	3	zhu_t4_m3.wav	zhu_t4_pour.jpg	zhu_t1_pig.jpg	p1	T1-4_tv4	clickedleft	correct	1	7.655260907
version1	1	1	3	qian_t2_f1a.wav	qian_t1_swing.jpg	qian_t2_money.jpg	p2	T1-2_tv1	clickedright	correct	1	67.63130881
version1	1	1	3	xie_t4_f3a.wav	xie_t4_crab.jpg	xie_t2_shoe.jpg	p1	T2-4_tv2	clickedright	incorrect	0	267.9846022
version1	1	1	3	zhu_t1_f3a.wav	zhu_t4_pour.jpg	zhu_t1_pig.jpg	p2	T1-4_tv2	clickedleft	incorrect	0	139.5248075
version1	1	1	3	mi_t3_f1a.wav	mi_t4_honey.jpg	mi_t3_rice.jpg	p2	T3-4_tv1	clickedleft	incorrect	0	787.8344739
version1	1	1	3	zhu_t4_f3a.wav	zhu_t4_pour.jpg	zhu_t1_pig.jpg	p1	T1-4_tv2	clickedleft	correct	1	428.0166809
version1	1	1	3	zhu_t1_f1a.wav	zhu_t1_pig.jpg	zhu_t4_pour.jpg	p1	T1-4_tv1	clickedleft	correct	1	436.2540633
version1	1	1	3	mao_t2_m3.wav	mao_t1_cat.jpg	mao_t2_anchor.jpg	p2	T1-2_tv4	clickedright	correct	1	122.1685201
version1	1	1	3	jiao_t3_m2.wav	jiao_t1_glue.jpg	jiao_t3_foot.jpg	p2	T1-3_tv3	clickedleft	incorrect	0	1557.967066
version1	1	1	3	wan_t3_f1a.wav	wan_t2_play.jpg	wan_t3_bowl.jpg	p2	T2-3_tv1	clickedright	correct	1	300.3199316
version1	1	1	3	jiao_t3_f3a.wav	jiao_t1_glue.jpg	jiao_t3_foot.jpg	p2	T1-3_tv2	clickedright	correct	1	59.68562874
version1	1	1	3	shu_t3_m3.wav	shu_t3_mouse.jpg	shu_t1_comb.jpg	p1	T1-3_tv4	clickedleft	correct	1	607.9478186
version1	1	1	3	di_t2_m2.wav	di_t2_siren.jpg	di_t4_earth.jpg	p1	T2-4_tv3	clickedright	incorrect	0	251.8246364
version1	1	1	3	jiao_t1_f1a.wav	jiao_t1_glue.jpg	jiao_t3_foot.jpg	p1	T1-3_tv1	clickedright	incorrect	0	289.5235244
version1	1	1	3	yan_t4_f3a.wav	yan_t3_eye.jpg	yan_t4_flame.jpg	p2	T3-4_tv2	clickedleft	incorrect	0	1380.092387
version1	1	1	3	shu_t1_m2.wav	shu_t1_comb.jpg	shu_t3_mouse.jpg	p1	T1-3_tv3	clickedleft	correct	1	952.1278871
version1	1	1	3	niu_t3_f3a.wav	niu_t3_button.jpg	niu_t2_cow.jpg	p1	T2-3_tv2	clickedleft	correct	1	441.5560308
version1	1	1	3	bi_t3_f1a.wav	bi_t2_nose.jpg	bi_t3_pen.jpg	p2	T2-3_tv1	clickedright	correct	1	569.5072712
version1	1	1	3	yan_t3_f1a.wav	yan_t3_eye.jpg	yan_t4_flame.jpg	p1	T3-4_tv1	clickedleft	correct	1	583.7159966
version1	1	1	3	hua_t4_f3a.wav	hua_t4_paint.jpg	hua_t1_flower.jpg	p1	T1-4_tv2	clickedleft	correct	1	500.0898204
version1	1	1	3	yan_t3_m2.wav	yan_t4_flame.jpg	yan_t3_eye.jpg	p2	T3-4_tv3	clickedright	correct	1	1540.446536
version1	1	1	3	mao_t2_f1a.wav	mao_t1_cat.jpg	mao_t2_anchor.jpg	p2	T1-2_tv1	clickedleft	incorrect	0	255.7929855
version1	1	1	3	yun_t2_m2.wav	yun_t4_iron.jpg	yun_t2_cloud.jpg	p2	T2-4_tv3	clickedright	correct	1	93.92301112
version1	1	1	3	hua_t1_m3.wav	hua_t4_paint.jpg	hua_t1_flower.jpg	p2	T1-4_tv4	clickedleft	incorrect	0	272.1184773
version1	1	1	3	mi_t3_f3a.wav	mi_t4_honey.jpg	mi_t3_rice.jpg	p2	T3-4_tv2	clickedright	correct	1	458.2497861
version1	1	1	3	wan_t2_m2.wav	wan_t3_bowl.jpg	wan_t2_play.jpg	p2	T2-3_tv3	clickedleft	incorrect	0	584.1710864
version1	1	1	3	di_t2_f1a.wav	di_t4_earth.jpg	di_t2_siren.jpg	p2	T2-4_tv1	clickedright	correct	1	832.4272883
version1	1	1	3	xue_t3_m3.wav	xue_t3_snow.jpg	xue_t1_boot.jpg	p1	T1-3_tv4	clickedleft	correct	1	646.2827203
version1	1	1	3	niu_t2_m2.wav	niu_t2_cow.jpg	niu_t3_button.jpg	p1	T2-3_tv3	clickedright	incorrect	0	286.2562019
version1	1	1	3	yan_t3_m3.wav	yan_t3_eye.jpg	yan_t4_flame.jpg	p1	T3-4_tv4	clickedleft	correct	1	2078.433276
version1	1	1	3	zhu_t1_m2.wav	zhu_t4_pour.jpg	zhu_t1_pig.jpg	p2	T1-4_tv3	clickedright	correct	1	511.7775877
version1	1	1	3	qian_t2_m3.wav	qian_t1_swing.jpg	qian_t2_money.jpg	p2	T1-2_tv4	clickedright	correct	1	45.59409752
version1	1	1	3	zhu_t1_m3.wav	zhu_t1_pig.jpg	zhu_t4_pour.jpg	p1	T1-4_tv4	clickedright	incorrect	0	130.0038494
version1	1	1	3	bi_t3_m3.wav	bi_t2_nose.jpg	bi_t3_pen.jpg	p2	T2-3_tv4	clickedleft	incorrect	0	319.8806672
version1	1	1	3	xue_t1_f1a.wav	xue_t3_snow.jpg	xue_t1_boot.jpg	p2	T1-3_tv1	clickedright	correct	1	337.9512404
version1	1	1	3	mi_t3_m2.wav	mi_t3_rice.jpg	mi_t4_honey.jpg	p1	T3-4_tv3	clickedleft	correct	1	400.0444825
version1	1	1	3	xie_t2_f3a.wav	xie_t4_crab.jpg	xie_t2_shoe.jpg	p2	T2-4_tv2	clickedright	correct	1	263.7840034
version1	1	1	3	niu_t3_m3.wav	niu_t2_cow.jpg	niu_t3_button.jpg	p2	T2-3_tv4	clickedleft	incorrect	0	287.9371257
version1	1	1	3	yan_t4_m3.wav	yan_t4_flame.jpg	yan_t3_eye.jpg	p1	T3-4_tv4	clickedleft	correct	1	288.0808383
version1	1	1	3	bi_t2_f1a.wav	bi_t2_nose.jpg	bi_t3_pen.jpg	p1	T2-3_tv1	clickedleft	correct	1	315.9456801
version1	1	1	3	zhu_t4_m2.wav	zhu_t4_pour.jpg	zhu_t1_pig.jpg	p1	T1-4_tv3	clickedleft	correct	1	62.14114628
version1	1	1	3	shu_t3_m2.wav	shu_t1_comb.jpg	shu_t3_mouse.jpg	p2	T1-3_tv3	clickedright	correct	1	442.1548332
version1	1	1	3	xie_t2_m2.wav	xie_t2_shoe.jpg	xie_t4_crab.jpg	p1	T2-4_tv3	clickedleft	correct	1	926.1646707
version1	1	1	3	niu_t3_m2.wav	niu_t3_button.jpg	niu_t2_cow.jpg	p1	T2-3_tv3	clickedleft	correct	1	525.7091531
version1	1	1	3	bi_t3_f3a.wav	bi_t3_pen.jpg	bi_t2_nose.jpg	p1	T2-3_tv2	clickedleft	correct	1	357.6561163
version1	1	1	3	jiao_t3_f1a.wav	jiao_t3_foot.jpg	jiao_t1_glue.jpg	p1	T1-3_tv1	clickedleft	correct	1	64.11291702
version1	1	1	3	niu_t3_f1a.wav	niu_t3_button.jpg	niu_t2_cow.jpg	p1	T2-3_tv1	clickedright	incorrect	0	512.0727117
version1	1	1	3	dan_t3_f1a.wav	dan_t4_egg.jpg	dan_t3_brush.jpg	p2	T3-4_tv1	clickedleft	incorrect	0	218.0205304
version1	1	1	3	wan_t3_f3a.wav	wan_t2_play.jpg	wan_t3_bowl.jpg	p2	T2-3_tv2	clickedright	correct	1	367.8502994
version1	1	1	3	dan_t4_f1a.wav	dan_t4_egg.jpg	dan_t3_brush.jpg	p1	T3-4_tv1	clickedleft	correct	1	311.8537211
version1	1	1	3	xie_t4_f1a.wav	xie_t4_crab.jpg	xie_t2_shoe.jpg	p1	T2-4_tv1	clickedleft	correct	1	66.04148845
version1	1	1	3	xie_t2_m3.wav	xie_t4_crab.jpg	xie_t2_shoe.jpg	p2	T2-4_tv4	clickedleft	incorrect	0	878.3139435
version1	1	1	3	bi_t2_m3.wav	bi_t2_nose.jpg	bi_t3_pen.jpg	p1	T2-3_tv4	clickedleft	correct	1	707.7938409
version1	1	1	3	dan_t3_m2.wav	dan_t4_egg.jpg	dan_t3_brush.jpg	p2	T3-4_tv3	clickedleft	incorrect	0	171.8579983
version1	1	1	3	ba_t1_m2.wav	ba_t1_eight.jpg	ba_t4_father.jpg	p1	T1-4_tv3	clickedleft	correct	1	285.8314799
version1	1	1	3	di_t4_f1a.wav	di_t4_earth.jpg	di_t2_siren.jpg	p1	T2-4_tv1	clickedleft	correct	1	417.7117194
version1	1	1	3	dan_t4_m2.wav	dan_t3_brush.jpg	dan_t4_egg.jpg	p2	T3-4_tv3	clickedleft	incorrect	0	403.5791275
version1	1	1	3	yun_t4_f1a.wav	yun_t2_cloud.jpg	yun_t4_iron.jpg	p2	T2-4_tv1	clickedleft	incorrect	0	163.9495295
version1	1	1	3	chuang_t1_f3a.wav	chuang_t2_bed.jpg	chuang_t1_window.jpg	p2	T1-2_tv2	clickedleft	incorrect	0	548.185201
version1	1	1	3	qian_t2_m2.wav	qian_t1_swing.jpg	qian_t2_money.jpg	p2	T1-2_tv3	clickedleft	incorrect	0	311.5992301
version1	1	1	3	qian_t1_m3.wav	qian_t2_money.jpg	qian_t1_swing.jpg	p2	T1-2_tv4	clickedright	correct	1	1518.417023
version1	1	1	3	ba_t1_f3a.wav	ba_t4_father.jpg	ba_t1_eight.jpg	p2	T1-4_tv2	clickedleft	incorrect	0	151.8391788
version1	1	1	3	bi_t2_f3a.wav	bi_t2_nose.jpg	bi_t3_pen.jpg	p1	T2-3_tv2	clickedleft	correct	1	646.2408041
version1	1	1	3	mao_t1_m3.wav	mao_t1_cat.jpg	mao_t2_anchor.jpg	p1	T1-2_tv4	clickedleft	correct	1	45.48460222
version1	1	1	3	mi_t4_m3.wav	mi_t4_honey.jpg	mi_t3_rice.jpg	p1	T3-4_tv4	clickedleft	correct	1	509.5487596
version1	1	1	3	dan_t3_m3.wav	dan_t4_egg.jpg	dan_t3_brush.jpg	p2	T3-4_tv4	clickedright	correct	1	915.6274594
version1	1	1	3	shu_t3_f1a.wav	shu_t1_comb.jpg	shu_t3_mouse.jpg	p2	T1-3_tv1	clickedright	correct	1	678.4597947
version1	1	1	3	qian_t1_m2.wav	qian_t1_swing.jpg	qian_t2_money.jpg	p1	T1-2_tv3	clickedright	incorrect	0	60.31608212
version1	1	1	3	hua_t4_m3.wav	hua_t1_flower.jpg	hua_t4_paint.jpg	p2	T1-4_tv4	clickedright	correct	1	62.29897348
version1	1	1	3	hua_t4_m2.wav	hua_t4_paint.jpg	hua_t1_flower.jpg	p1	T1-4_tv3	clickedright	incorrect	0	582.0735672
version1	1	1	3	shu_t1_f1a.wav	shu_t3_mouse.jpg	shu_t1_comb.jpg	p2	T1-3_tv1	clickedright	correct	1	766.3280582
version1	1	1	3	mao_t1_f1a.wav	mao_t2_anchor.jpg	mao_t1_cat.jpg	p2	T1-2_tv1	clickedright	correct	1	265.8785287
version1	1	1	3	di_t4_m2.wav	di_t2_siren.jpg	di_t4_earth.jpg	p2	T2-4_tv3	clickedright	correct	1	213.5799829
version1	1	1	3	ba_t1_f1a.wav	ba_t1_eight.jpg	ba_t4_father.jpg	p1	T1-4_tv1	clickedright	incorrect	0	184.1522669
version1	1	1	3	mao_t1_f3a.wav	mao_t2_anchor.jpg	mao_t1_cat.jpg	p2	T1-2_tv2	clickedleft	incorrect	0	139.7912746
version1	1	1	3	bi_t3_m2.wav	bi_t2_nose.jpg	bi_t3_pen.jpg	p2	T2-3_tv3	clickedright	correct	1	840.3361848
version1	1	1	3	di_t2_m3.wav	di_t2_siren.jpg	di_t4_earth.jpg	p1	T2-4_tv4	clickedright	incorrect	0	3.969204448
version1	1	1	3	mi_t3_f3a.wav	mi_t3_rice.jpg	mi_t4_honey.jpg	p1	T3-4_tv2	clickedleft	correct	1	1317.940547
version1	1	1	4	qian_t1_m2.wav	qian_t1_swing.jpg	qian_t2_money.jpg	p1	T1-2_tv3	clickedright	incorrect	0	289.2869873
version1	1	1	4	bi_t2_m3.wav	bi_t2_nose.jpg	bi_t3_pen.jpg	p1	T2-3_tv4	clickedleft	correct	1	277.8310547
version1	1	1	4	jiao_t1_m2.wav	jiao_t1_glue.jpg	jiao_t3_foot.jpg	p1	T1-3_tv3	clickedright	incorrect	0	99.43456268
version1	1	1	4	mi_t3_m3.wav	mi_t4_honey.jpg	mi_t3_rice.jpg	p2	T3-4_tv4	clickedright	correct	1	727.7502441
version1	1	1	4	chuang_t1_m3.wav	chuang_t2_bed.jpg	chuang_t1_window.jpg	p2	T1-2_tv4	clickedright	correct	1	394.6462708
version1	1	1	4	bi_t2_m2.wav	bi_t3_pen.jpg	bi_t2_nose.jpg	p2	T2-3_tv3	clickedright	correct	1	490.2489319
version1	1	1	4	zhu_t4_m3.wav	zhu_t1_pig.jpg	zhu_t4_pour.jpg	p2	T1-4_tv4	clickedright	correct	1	572.444397
version1	1	1	4	shu_t3_f3a.wav	shu_t3_mouse.jpg	shu_t1_comb.jpg	p1	T1-3_tv2	clickedleft	correct	1	698.3502808
version1	1	1	4	wan_t2_m2.wav	wan_t2_play.jpg	wan_t3_bowl.jpg	p1	T2-3_tv3	clickedleft	correct	1	1692.48291
version1	1	1	4	mi_t3_f1a.wav	mi_t4_honey.jpg	mi_t3_rice.jpg	p2	T3-4_tv1	clickedright	correct	1	1070.94397
version1	1	1	4	di_t4_f1a.wav	di_t2_siren.jpg	di_t4_earth.jpg	p2	T2-4_tv1	clickedright	correct	1	219.264328
version1	1	1	4	yun_t2_m2.wav	yun_t2_cloud.jpg	yun_t4_iron.jpg	p1	T2-4_tv3	clickedright	incorrect	0	515.6715088
version1	1	1	4	wan_t2_m3.wav	wan_t2_play.jpg	wan_t3_bowl.jpg	p1	T2-3_tv4	clickedleft	correct	1	447.4337158
version1	1	1	4	qian_t2_m2.wav	qian_t1_swing.jpg	qian_t2_money.jpg	p2	T1-2_tv3	clickedleft	incorrect	0	461.7467957
version1	1	1	4	shu_t1_f1a.wav	shu_t1_comb.jpg	shu_t3_mouse.jpg	p1	T1-3_tv1	clickedleft	correct	1	341.8361816
version1	1	1	4	xie_t4_m3.wav	xie_t2_shoe.jpg	xie_t4_crab.jpg	p2	T2-4_tv4	clickedleft	incorrect	0	763.3250732
version1	1	1	4	dan_t4_m3.wav	dan_t4_egg.jpg	dan_t3_brush.jpg	p1	T3-4_tv4	clickedright	incorrect	0	198.4807587
version1	1	1	4	dan_t3_m2.wav	dan_t3_brush.jpg	dan_t4_egg.jpg	p1	T3-4_tv3	clickedleft	correct	1	218.0273743
version1	1	1	4	hua_t1_m3.wav	hua_t4_paint.jpg	hua_t1_flower.jpg	p2	T1-4_tv4	clickedleft	incorrect	0	92.43669891
version1	1	1	4	ba_t4_f3a.wav	ba_t4_father.jpg	ba_t1_eight.jpg	p1	T1-4_tv2	clickedleft	correct	1	358.9007568
version1	1	1	4	wan_t2_f1a.wav	wan_t2_play.jpg	wan_t3_bowl.jpg	p1	T2-3_tv1	clickedleft	correct	1	618.414856
version1	1	1	4	niu_t2_m3.wav	niu_t2_cow.jpg	niu_t3_button.jpg	p1	T2-3_tv4	clickedleft	correct	1	79.50428009
version1	1	1	4	hua_t1_f1a.wav	hua_t1_flower.jpg	hua_t4_paint.jpg	p1	T1-4_tv1	clickedright	incorrect	0	1123.556519
version1	1	1	4	jiao_t1_m3.wav	jiao_t1_glue.jpg	jiao_t3_foot.jpg	p1	T1-3_tv4	clickedleft	correct	1	45.85842514
version1	1	1	4	qian_t1_f1a.wav	qian_t2_money.jpg	qian_t1_swing.jpg	p2	T1-2_tv1	clickedleft	incorrect	0	397.0851135
version1	1	1	4	xie_t4_f1a.wav	xie_t2_shoe.jpg	xie_t4_crab.jpg	p2	T2-4_tv1	clickedright	correct	1	401.3952026
version1	1	1	4	bi_t3_f3a.wav	bi_t3_pen.jpg	bi_t2_nose.jpg	p1	T2-3_tv2	clickedleft	correct	1	468.2395325
version1	1	1	4	mao_t2_f3a.wav	mao_t1_cat.jpg	mao_t2_anchor.jpg	p2	T1-2_tv2	clickedleft	incorrect	0	204.3793793
version1	1	1	4	hua_t4_f3a.wav	hua_t4_paint.jpg	hua_t1_flower.jpg	p1	T1-4_tv2	clickedleft	correct	1	1266.618042
version1	1	1	4	niu_t2_m2.wav	niu_t2_cow.jpg	niu_t3_button.jpg	p1	T2-3_tv3	clickedright	incorrect	0	826.1972046
version1	1	1	4	dan_t3_f1a.wav	dan_t4_egg.jpg	dan_t3_brush.jpg	p2	T3-4_tv1	clickedright	correct	1	1085.030762
version1	1	1	4	qian_t1_f3a.wav	qian_t2_money.jpg	qian_t1_swing.jpg	p2	T1-2_tv2	clickedleft	incorrect	0	609.7177124
version1	1	1	4	chuang_t1_m3.wav	chuang_t2_bed.jpg	chuang_t1_window.jpg	p2	T1-2_tv4	clickedright	correct	1	1099.414063
version1	1	1	4	bi_t3_m2.wav	bi_t3_pen.jpg	bi_t2_nose.jpg	p1	T2-3_tv3	clickedleft	correct	1	750.2562256
version1	1	1	4	xie_t2_m3.wav	xie_t4_crab.jpg	xie_t2_shoe.jpg	p2	T2-4_tv4	clickedright	correct	1	601.086853
version1	1	1	4	shu_t1_f3a.wav	shu_t1_comb.jpg	shu_t3_mouse.jpg	p1	T1-3_tv2	clickedleft	correct	1	1468.806274
version1	1	1	4	chuang_t1_f1a.wav	chuang_t2_bed.jpg	chuang_t1_window.jpg	p2	T1-2_tv1	clickedleft	incorrect	0	1055.168091
version1	1	1	4	xue_t1_f1a.wav	xue_t1_boot.jpg	xue_t3_snow.jpg	p1	T1-3_tv1	clickedleft	correct	1	144.2420807
version1	1	1	4	zhu_t4_m3.wav	zhu_t1_pig.jpg	zhu_t4_pour.jpg	p2	T1-4_tv4	clickedright	correct	1	524.5731201
version1	1	1	4	zhu_t1_f3a.wav	zhu_t4_pour.jpg	zhu_t1_pig.jpg	p2	T1-4_tv2	clickedleft	incorrect	0	536.8695679
version1	1	1	4	bi_t2_f1a.wav	bi_t3_pen.jpg	bi_t2_nose.jpg	p2	T2-3_tv1	clickedright	correct	1	1393.454712
version1	1	1	4	chuang_t2_f3a.wav	chuang_t2_bed.jpg	chuang_t1_window.jpg	p1	T1-2_tv2	clickedleft	correct	1	542.0102539
version1	1	1	4	yun_t4_m2.wav	yun_t4_iron.jpg	yun_t2_cloud.jpg	p1	T2-4_tv3	clickedright	incorrect	0	109.5650101
version1	1	1	4	di_t4_m3.wav	di_t4_earth.jpg	di_t2_siren.jpg	p1	T2-4_tv4	clickedleft	correct	1	319.1343079
version1	1	1	4	mi_t4_f3a.wav	mi_t4_honey.jpg	mi_t3_rice.jpg	p1	T3-4_tv2	clickedleft	correct	1	540.680481
version1	1	1	4	yun_t4_m3.wav	yun_t2_cloud.jpg	yun_t4_iron.jpg	p2	T2-4_tv4	clickedleft	incorrect	0	411.5645752
version1	1	1	4	di_t4_f3a.wav	di_t2_siren.jpg	di_t4_earth.jpg	p2	T2-4_tv2	clickedright	correct	1	275.6184692
version1	1	1	4	mi_t4_m3.wav	mi_t4_honey.jpg	mi_t3_rice.jpg	p1	T3-4_tv4	clickedleft	correct	1	1065.697632
version1	1	1	4	xie_t2_f3a.wav	xie_t2_shoe.jpg	xie_t4_crab.jpg	p1	T2-4_tv2	clickedleft	correct	1	34.46364594
version1	1	1	4	mi_t4_f1a.wav	mi_t3_rice.jpg	mi_t4_honey.jpg	p2	T3-4_tv1	clickedright	correct	1	214.1082153
version1	1	1	4	wan_t3_f3a.wav	wan_t2_play.jpg	wan_t3_bowl.jpg	p2	T2-3_tv2	clickedright	correct	1	401.4987183
version1	1	1	4	dan_t4_f3a.wav	dan_t3_brush.jpg	dan_t4_egg.jpg	p2	T3-4_tv2	clickedright	correct	1	1484.555176
version1	1	1	4	mao_t2_f3a.wav	mao_t2_anchor.jpg	mao_t1_cat.jpg	p1	T1-2_tv2	clickedleft	correct	1	850.5059814
version1	1	1	4	xue_t3_f1a.wav	xue_t1_boot.jpg	xue_t3_snow.jpg	p2	T1-3_tv1	clickedright	correct	1	1058.06543
version1	1	1	4	xie_t2_f1a.wav	xie_t4_crab.jpg	xie_t2_shoe.jpg	p2	T2-4_tv1	clickedright	correct	1	412.6993103
version1	1	1	4	wan_t3_f1a.wav	wan_t2_play.jpg	wan_t3_bowl.jpg	p2	T2-3_tv1	clickedright	correct	1	40.38793945
version1	1	1	4	dan_t3_f1a.wav	dan_t4_egg.jpg	dan_t3_brush.jpg	p2	T3-4_tv1	clickedright	correct	1	867.7814331
version1	1	1	4	xie_t2_f1a.wav	xie_t2_shoe.jpg	xie_t4_crab.jpg	p1	T2-4_tv1	clickedleft	correct	1	445.7741699
version1	1	1	4	yun_t2_m3.wav	yun_t2_cloud.jpg	yun_t4_iron.jpg	p1	T2-4_tv4	clickedright	incorrect	0	307.7886963
version1	1	1	4	di_t2_f1a.wav	di_t4_earth.jpg	di_t2_siren.jpg	p2	T2-4_tv1	clickedright	correct	1	247.1441345
version1	1	1	4	qian_t2_f3a.wav	qian_t1_swing.jpg	qian_t2_money.jpg	p2	T1-2_tv2	clickedleft	incorrect	0	703.0650024
version1	1	1	4	xie_t4_m3.wav	xie_t2_shoe.jpg	xie_t4_crab.jpg	p2	T2-4_tv4	clickedright	correct	1	1173.379761
version1	1	1	4	qian_t1_f1a.wav	qian_t1_swing.jpg	qian_t2_money.jpg	p1	T1-2_tv1	clickedright	incorrect	0	806.1668091
version1	1	1	4	di_t4_f3a.wav	di_t2_siren.jpg	di_t4_earth.jpg	p2	T2-4_tv2	clickedright	correct	1	199.4294281
version1	1	1	4	yan_t4_f1a.wav	yan_t4_flame.jpg	yan_t3_eye.jpg	p1	T3-4_tv1	clickedright	incorrect	0	293.6231689
version1	1	1	4	yun_t4_f3a.wav	yun_t2_cloud.jpg	yun_t4_iron.jpg	p2	T2-4_tv2	clickedleft	incorrect	0	123.6869125
version1	1	1	4	qian_t2_f1a.wav	qian_t2_money.jpg	qian_t1_swing.jpg	p1	T1-2_tv1	clickedleft	correct	1	595.9349976
version1	1	1	4	ba_t4_m3.wav	ba_t1_eight.jpg	ba_t4_father.jpg	p2	T1-4_tv4	clickedright	correct	1	144.1672363
version1	1	1	4	qian_t1_m3.wav	qian_t1_swing.jpg	qian_t2_money.jpg	p1	T1-2_tv4	clickedright	incorrect	0	333.4602356
version1	1	1	4	mao_t1_m3.wav	mao_t2_anchor.jpg	mao_t1_cat.jpg	p2	T1-2_tv4	clickedright	correct	1	216.9084625
version1	1	1	4	xie_t2_f3a.wav	xie_t4_crab.jpg	xie_t2_shoe.jpg	p2	T2-4_tv2	clickedright	correct	1	230.6937561
version1	1	1	4	mi_t3_f3a.wav	mi_t4_honey.jpg	mi_t3_rice.jpg	p2	T3-4_tv2	clickedright	correct	1	233.7673187
version1	1	1	4	jiao_t3_m2.wav	jiao_t1_glue.jpg	jiao_t3_foot.jpg	p2	T1-3_tv3	clickedright	correct	1	164.7703094
version1	1	1	4	zhu_t4_f1a.wav	zhu_t4_pour.jpg	zhu_t1_pig.jpg	p1	T1-4_tv1	clickedright	incorrect	0	226.5346375
version1	1	1	4	hua_t4_f1a.wav	hua_t1_flower.jpg	hua_t4_paint.jpg	p2	T1-4_tv1	clickedright	correct	1	790.6282959
version1	1	1	4	yun_t4_m3.wav	yun_t2_cloud.jpg	yun_t4_iron.jpg	p2	T2-4_tv4	clickedright	correct	1	537.5962524
version1	1	1	4	niu_t2_f1a.wav	niu_t3_button.jpg	niu_t2_cow.jpg	p2	T2-3_tv1	clickedright	correct	1	835.8973389
version1	1	1	4	yun_t4_f1a.wav	yun_t4_iron.jpg	yun_t2_cloud.jpg	p1	T2-4_tv1	clickedleft	correct	1	421.9033508
version1	1	1	4	yan_t3_f1a.wav	yan_t3_eye.jpg	yan_t4_flame.jpg	p1	T3-4_tv1	clickedleft	correct	1	583.852417
version1	1	1	4	qian_t2_m2.wav	qian_t2_money.jpg	qian_t1_swing.jpg	p1	T1-2_tv3	clickedleft	correct	1	949.6621094
version1	1	1	4	xue_t3_f1a.wav	xue_t3_snow.jpg	xue_t1_boot.jpg	p1	T1-3_tv1	clickedright	incorrect	0	311.4080505
version1	1	1	4	chuang_t1_f3a.wav	chuang_t1_window.jpg	chuang_t2_bed.jpg	p1	T1-2_tv2	clickedright	incorrect	0	1527.819092
version1	1	1	4	hua_t1_m2.wav	hua_t1_flower.jpg	hua_t4_paint.jpg	p1	T1-4_tv3	clickedleft	correct	1	774.9572144
version1	1	1	4	shu_t1_m2.wav	shu_t3_mouse.jpg	shu_t1_comb.jpg	p2	T1-3_tv3	clickedright	correct	1	1050.213379
version1	1	1	4	wan_t3_m2.wav	wan_t3_bowl.jpg	wan_t2_play.jpg	p1	T2-3_tv3	clickedleft	correct	1	509.2104492
version1	1	1	4	di_t2_m3.wav	di_t4_earth.jpg	di_t2_siren.jpg	p2	T2-4_tv4	clickedleft	incorrect	0	525.5594482
version1	1	1	4	niu_t2_m2.wav	niu_t3_button.jpg	niu_t2_cow.jpg	p2	T2-3_tv3	clickedright	correct	1	416.4490967
version1	1	1	4	niu_t3_f1a.wav	niu_t3_button.jpg	niu_t2_cow.jpg	p1	T2-3_tv1	clickedright	incorrect	0	205.4721985
version1	1	1	4	yun_t2_f3a.wav	yun_t2_cloud.jpg	yun_t4_iron.jpg	p1	T2-4_tv2	clickedright	incorrect	0	293.08255
version1	1	1	4	yun_t2_f3a.wav	yun_t4_iron.jpg	yun_t2_cloud.jpg	p2	T2-4_tv2	clickedright	correct	1	282.0342102
version1	1	1	4	bi_t3_m2.wav	bi_t3_pen.jpg	bi_t2_nose.jpg	p1	T2-3_tv3	clickedleft	correct	1	602.0149536
version1	1	1	4	yan_t3_m3.wav	yan_t4_flame.jpg	yan_t3_eye.jpg	p2	T3-4_tv4	clickedleft	incorrect	0	474.0470581
version1	1	1	4	yan_t4_m3.wav	yan_t3_eye.jpg	yan_t4_flame.jpg	p2	T3-4_tv4	clickedright	correct	1	297.3049622
version1	1	1	4	dan_t4_f1a.wav	dan_t4_egg.jpg	dan_t3_brush.jpg	p1	T3-4_tv1	clickedleft	correct	1	1306.708252
version1	1	1	4	wan_t2_f3a.wav	wan_t2_play.jpg	wan_t3_bowl.jpg	p1	T2-3_tv2	clickedleft	correct	1	505.3605652
version1	1	1	4	jiao_t3_f1a.wav	jiao_t3_foot.jpg	jiao_t1_glue.jpg	p1	T1-3_tv1	clickedright	incorrect	0	160.5983734
version1	1	1	4	chuang_t2_f1a.wav	chuang_t1_window.jpg	chuang_t2_bed.jpg	p2	T1-2_tv1	clickedleft	incorrect	0	392.8438721
version1	1	1	4	ba_t4_m3.wav	ba_t4_father.jpg	ba_t1_eight.jpg	p1	T1-4_tv4	clickedleft	correct	1	312.9619446
version1	1	1	4	hua_t1_m2.wav	hua_t1_flower.jpg	hua_t4_paint.jpg	p1	T1-4_tv3	clickedright	incorrect	0	528.0543213
version1	1	1	4	chuang_t1_f1a.wav	chuang_t1_window.jpg	chuang_t2_bed.jpg	p1	T1-2_tv1	clickedleft	correct	1	302.5363464
version1	1	1	4	yan_t4_f3a.wav	yan_t3_eye.jpg	yan_t4_flame.jpg	p2	T3-4_tv2	clickedright	correct	1	840.8319092
version1	1	1	4	hua_t4_m2.wav	hua_t1_flower.jpg	hua_t4_paint.jpg	p2	T1-4_tv3	clickedleft	incorrect	0	450.5474854
version1	1	1	4	shu_t3_m3.wav	shu_t1_comb.jpg	shu_t3_mouse.jpg	p2	T1-3_tv4	clickedleft	incorrect	0	932.4752197
version1	1	1	4	xue_t3_m2.wav	xue_t3_snow.jpg	xue_t1_boot.jpg	p1	T1-3_tv3	clickedleft	correct	1	808.8395996
version1	1	1	4	niu_t3_m2.wav	niu_t3_button.jpg	niu_t2_cow.jpg	p1	T2-3_tv3	clickedleft	correct	1	185.298111
version1	1	1	4	jiao_t1_f1a.wav	jiao_t3_foot.jpg	jiao_t1_glue.jpg	p2	T1-3_tv1	clickedright	correct	1	853.7442017
version1	1	1	4	shu_t3_f1a.wav	shu_t3_mouse.jpg	shu_t1_comb.jpg	p1	T1-3_tv1	clickedleft	correct	1	461.6941833
version1	1	1	4	yan_t3_f3a.wav	yan_t4_flame.jpg	yan_t3_eye.jpg	p2	T3-4_tv2	clickedright	correct	1	468.7070007
version1	1	1	4	xue_t1_m2.wav	xue_t1_boot.jpg	xue_t3_snow.jpg	p1	T1-3_tv3	clickedleft	correct	1	1298.933716
version1	1	1	4	yun_t2_m2.wav	yun_t4_iron.jpg	yun_t2_cloud.jpg	p2	T2-4_tv3	clickedleft	incorrect	0	890.8417358
version1	1	1	4	bi_t3_f3a.wav	bi_t2_nose.jpg	bi_t3_pen.jpg	p2	T2-3_tv2	clickedright	correct	1	902.9691772
version1	1	1	4	xue_t1_f3a.wav	xue_t3_snow.jpg	xue_t1_boot.jpg	p2	T1-3_tv2	clickedright	correct	1	74.12874603
version1	1	1	4	yan_t3_m3.wav	yan_t4_flame.jpg	yan_t3_eye.jpg	p2	T3-4_tv4	clickedleft	incorrect	0	782.3934937
version1	1	1	4	wan_t3_m3.wav	wan_t2_play.jpg	wan_t3_bowl.jpg	p2	T2-3_tv4	clickedleft	incorrect	0	1074.326294
version1	1	1	4	mi_t3_f1a.wav	mi_t3_rice.jpg	mi_t4_honey.jpg	p1	T3-4_tv1	clickedleft	correct	1	344.229248
version1	1	1	4	di_t4_m3.wav	di_t4_earth.jpg	di_t2_siren.jpg	p1	T2-4_tv4	clickedleft	correct	1	146.9700623
version1	1	1	4	ba_t4_f1a.wav	ba_t1_eight.jpg	ba_t4_father.jpg	p2	T1-4_tv1	clickedright	correct	1	952.9041748
version1	1	1	4	yan_t3_m2.wav	yan_t3_eye.jpg	yan_t4_flame.jpg	p1	T3-4_tv3	clickedleft	correct	1	1556.064209
version1	1	1	4	bi_t2_m3.wav	bi_t3_pen.jpg	bi_t2_nose.jpg	p2	T2-3_tv4	clickedright	correct	1	2153.576172
version1	1	1	4	jiao_t1_m2.wav	jiao_t3_foot.jpg	jiao_t1_glue.jpg	p2	T1-3_tv3	clickedleft	incorrect	0	75.76176453
version1	1	1	4	chuang_t1_m2.wav	chuang_t2_bed.jpg	chuang_t1_window.jpg	p2	T1-2_tv3	clickedright	correct	1	247.8293457
version1	1	1	4	shu_t3_m2.wav	shu_t1_comb.jpg	shu_t3_mouse.jpg	p2	T1-3_tv3	clickedright	correct	1	1947.958984
version1	1	1	4	niu_t2_f1a.wav	niu_t2_cow.jpg	niu_t3_button.jpg	p1	T2-3_tv1	clickedleft	correct	1	176.8160858
version1	1	1	4	yan_t4_m2.wav	yan_t3_eye.jpg	yan_t4_flame.jpg	p2	T3-4_tv3	clickedright	correct	1	237.3665466
version1	1	1	4	zhu_t1_f3a.wav	zhu_t1_pig.jpg	zhu_t4_pour.jpg	p1	T1-4_tv2	clickedright	incorrect	0	485.3387451
version1	1	1	4	ba_t1_f1a.wav	ba_t4_father.jpg	ba_t1_eight.jpg	p2	T1-4_tv1	clickedleft	incorrect	0	1071.370361
version1	1	1	4	qian_t1_f3a.wav	qian_t1_swing.jpg	qian_t2_money.jpg	p1	T1-2_tv2	clickedright	incorrect	0	396.6266174
version1	1	1	4	hua_t4_f1a.wav	hua_t1_flower.jpg	hua_t4_paint.jpg	p2	T1-4_tv1	clickedright	correct	1	650.8682861
version1	1	1	4	yan_t4_f3a.wav	yan_t4_flame.jpg	yan_t3_eye.jpg	p1	T3-4_tv2	clickedleft	correct	1	806.1437378
version1	1	1	4	bi_t2_f3a.wav	bi_t2_nose.jpg	bi_t3_pen.jpg	p1	T2-3_tv2	clickedleft	correct	1	322.8601379
version1	1	1	4	zhu_t1_m2.wav	zhu_t4_pour.jpg	zhu_t1_pig.jpg	p2	T1-4_tv3	clickedright	correct	1	304.1544189
version1	1	1	4	yun_t4_f3a.wav	yun_t4_iron.jpg	yun_t2_cloud.jpg	p1	T2-4_tv2	clickedright	incorrect	0	602.9191895
version1	1	1	4	chuang_t2_m3.wav	chuang_t2_bed.jpg	chuang_t1_window.jpg	p1	T1-2_tv4	clickedleft	correct	1	82.25577545
version1	1	1	4	yan_t3_f3a.wav	yan_t4_flame.jpg	yan_t3_eye.jpg	p2	T3-4_tv2	clickedleft	incorrect	0	1424.619751
version1	1	1	4	jiao_t1_f1a.wav	jiao_t1_glue.jpg	jiao_t3_foot.jpg	p1	T1-3_tv1	clickedleft	correct	1	124.9358444
version1	1	1	4	mao_t1_f3a.wav	mao_t1_cat.jpg	mao_t2_anchor.jpg	p1	T1-2_tv2	clickedleft	correct	1	235.4871674
version1	1	1	4	mi_t4_f3a.wav	mi_t4_honey.jpg	mi_t3_rice.jpg	p1	T3-4_tv2	clickedleft	correct	1	44.30367661
version1	1	1	4	jiao_t3_m3.wav	jiao_t3_foot.jpg	jiao_t1_glue.jpg	p1	T1-3_tv4	clickedright	incorrect	0	350.4448242
version1	1	1	4	yun_t2_f1a.wav	yun_t2_cloud.jpg	yun_t4_iron.jpg	p1	T2-4_tv1	clickedright	incorrect	0	501.9645081
version1	1	1	4	xie_t4_m2.wav	xie_t4_crab.jpg	xie_t2_shoe.jpg	p1	T2-4_tv3	clickedleft	correct	1	245.1702271
version1	1	1	4	jiao_t3_f3a.wav	jiao_t3_foot.jpg	jiao_t1_glue.jpg	p1	T1-3_tv2	clickedleft	correct	1	384.525238
version1	1	1	4	xie_t4_f1a.wav	xie_t2_shoe.jpg	xie_t4_crab.jpg	p2	T2-4_tv1	clickedleft	incorrect	0	258.8113708
version1	1	1	4	yan_t3_f1a.wav	yan_t4_flame.jpg	yan_t3_eye.jpg	p2	T3-4_tv1	clickedright	correct	1	576.0192261
version1	1	1	4	shu_t1_f3a.wav	shu_t3_mouse.jpg	shu_t1_comb.jpg	p2	T1-3_tv2	clickedright	correct	1	753.6595459
version1	1	1	4	mi_t3_m3.wav	mi_t4_honey.jpg	mi_t3_rice.jpg	p2	T3-4_tv4	clickedleft	incorrect	0	537.1591187
version1	1	1	4	chuang_t2_m2.wav	chuang_t2_bed.jpg	chuang_t1_window.jpg	p1	T1-2_tv3	clickedright	incorrect	0	138.0667267
version1	1	1	4	zhu_t4_f3a.wav	zhu_t1_pig.jpg	zhu_t4_pour.jpg	p2	T1-4_tv2	clickedright	correct	1	696.4786377
version1	1	1	4	yan_t4_m3.wav	yan_t3_eye.jpg	yan_t4_flame.jpg	p2	T3-4_tv4	clickedright	correct	1	640.7211304
version1	1	1	4	bi_t2_m2.wav	bi_t3_pen.jpg	bi_t2_nose.jpg	p2	T2-3_tv3	clickedright	correct	1	314.9709167
version1	1	1	4	zhu_t4_f3a.wav	zhu_t1_pig.jpg	zhu_t4_pour.jpg	p2	T1-4_tv2	clickedright	correct	1	290.9302673
version1	1	1	4	niu_t3_m2.wav	niu_t2_cow.jpg	niu_t3_button.jpg	p2	T2-3_tv3	clickedright	correct	1	257.6633911
version1	1	1	4	dan_t4_m3.wav	dan_t4_egg.jpg	dan_t3_brush.jpg	p1	T3-4_tv4	clickedleft	correct	1	562.4101563
version1	1	1	4	yun_t4_m2.wav	yun_t2_cloud.jpg	yun_t4_iron.jpg	p2	T2-4_tv3	clickedright	correct	1	110.7348175
version1	1	1	4	di_t2_f1a.wav	di_t4_earth.jpg	di_t2_siren.jpg	p2	T2-4_tv1	clickedright	correct	1	290.7767334
version1	1	1	4	chuang_t2_f1a.wav	chuang_t1_window.jpg	chuang_t2_bed.jpg	p2	T1-2_tv1	clickedleft	incorrect	0	669.7412109
version1	1	1	4	di_t2_m2.wav	di_t4_earth.jpg	di_t2_siren.jpg	p2	T2-4_tv3	clickedright	correct	1	649.4298706
version1	1	1	4	di_t2_m2.wav	di_t2_siren.jpg	di_t4_earth.jpg	p1	T2-4_tv3	clickedleft	correct	1	652.081665
version1	1	1	4	mao_t1_f1a.wav	mao_t2_anchor.jpg	mao_t1_cat.jpg	p2	T1-2_tv1	clickedright	correct	1	530.9088745
version1	1	1	4	dan_t4_m2.wav	dan_t3_brush.jpg	dan_t4_egg.jpg	p2	T3-4_tv3	clickedright	correct	1	682.2733154
version1	1	1	4	niu_t3_f3a.wav	niu_t2_cow.jpg	niu_t3_button.jpg	p2	T2-3_tv2	clickedright	correct	1	784.1838989
version1	1	1	4	zhu_t1_m3.wav	zhu_t1_pig.jpg	zhu_t4_pour.jpg	p1	T1-4_tv4	clickedright	incorrect	0	332.415741
version1	1	1	4	xie_t4_m2.wav	xie_t4_crab.jpg	xie_t2_shoe.jpg	p1	T2-4_tv3	clickedright	incorrect	0	206.1830597
version1	1	1	4	dan_t3_m3.wav	dan_t3_brush.jpg	dan_t4_egg.jpg	p1	T3-4_tv4	clickedright	incorrect	0	652.5941162
version1	1	1	4	mao_t2_f1a.wav	mao_t1_cat.jpg	mao_t2_anchor.jpg	p2	T1-2_tv1	clickedleft	incorrect	0	508.2647705
version1	1	1	4	wan_t3_f1a.wav	wan_t3_bowl.jpg	wan_t2_play.jpg	p1	T2-3_tv1	clickedright	incorrect	0	758.1642456
version1	1	1	4	hua_t1_f3a.wav	hua_t4_paint.jpg	hua_t1_flower.jpg	p2	T1-4_tv2	clickedleft	incorrect	0	503.3845215
version1	1	1	4	shu_t3_f3a.wav	shu_t1_comb.jpg	shu_t3_mouse.jpg	p2	T1-3_tv2	clickedleft	incorrect	0	542.7852783
version1	1	1	4	mi_t3_m2.wav	mi_t4_honey.jpg	mi_t3_rice.jpg	p2	T3-4_tv3	clickedright	correct	1	662.0551758
version1	1	1	4	mi_t4_f1a.wav	mi_t4_honey.jpg	mi_t3_rice.jpg	p1	T3-4_tv1	clickedleft	correct	1	184.5787048
version1	1	1	4	xie_t4_f3a.wav	xie_t2_shoe.jpg	xie_t4_crab.jpg	p2	T2-4_tv2	clickedright	correct	1	644.5924072
version1	1	1	4	xue_t3_m3.wav	xue_t3_snow.jpg	xue_t1_boot.jpg	p1	T1-3_tv4	clickedright	incorrect	0	791.7942505
version1	1	1	4	shu_t1_f1a.wav	shu_t1_comb.jpg	shu_t3_mouse.jpg	p1	T1-3_tv1	clickedright	incorrect	0	188.8896484
version1	1	1	4	niu_t3_f1a.wav	niu_t3_button.jpg	niu_t2_cow.jpg	p1	T2-3_tv1	clickedleft	correct	1	440.7189941
version1	1	1	4	bi_t3_f1a.wav	bi_t2_nose.jpg	bi_t3_pen.jpg	p2	T2-3_tv1	clickedright	correct	1	877.4931641
version1	1	1	4	dan_t4_m2.wav	dan_t3_brush.jpg	dan_t4_egg.jpg	p2	T3-4_tv3	clickedright	correct	1	212.8015442
version1	1	1	4	qian_t1_m3.wav	qian_t2_money.jpg	qian_t1_swing.jpg	p2	T1-2_tv4	clickedright	correct	1	133.7797241
version1	1	1	4	ba_t4_m2.wav	ba_t4_father.jpg	ba_t1_eight.jpg	p1	T1-4_tv3	clickedright	incorrect	0	483.2489319
version1	1	1	4	yan_t3_m2.wav	yan_t3_eye.jpg	yan_t4_flame.jpg	p1	T3-4_tv3	clickedright	incorrect	0	1637.5979
version1	1	1	4	zhu_t4_m2.wav	zhu_t4_pour.jpg	zhu_t1_pig.jpg	p1	T1-4_tv3	clickedleft	correct	1	659.3875122
version1	1	1	4	bi_t3_f1a.wav	bi_t3_pen.jpg	bi_t2_nose.jpg	p1	T2-3_tv1	clickedleft	correct	1	732.3618774
version1	1	1	4	hua_t4_m3.wav	hua_t4_paint.jpg	hua_t1_flower.jpg	p1	T1-4_tv4	clickedright	incorrect	0	378.1668091
version1	1	1	4	di_t2_f3a.wav	di_t4_earth.jpg	di_t2_siren.jpg	p2	T2-4_tv2	clickedleft	incorrect	0	1339.476929
version1	1	1	4	mao_t1_f3a.wav	mao_t1_cat.jpg	mao_t2_anchor.jpg	p1	T1-2_tv2	clickedleft	correct	1	67.98887634
version1	1	1	4	wan_t3_m2.wav	wan_t2_play.jpg	wan_t3_bowl.jpg	p2	T2-3_tv3	clickedright	correct	1	168.7989807
version1	1	1	4	xue_t1_m3.wav	xue_t3_snow.jpg	xue_t1_boot.jpg	p2	T1-3_tv4	clickedleft	incorrect	0	681.9315796
version1	1	1	4	xue_t3_f3a.wav	xue_t1_boot.jpg	xue_t3_snow.jpg	p2	T1-3_tv2	clickedleft	incorrect	0	386.2450867
version1	1	1	4	xue_t1_f1a.wav	xue_t1_boot.jpg	xue_t3_snow.jpg	p1	T1-3_tv1	clickedleft	correct	1	331.6638184
version1	1	1	4	mi_t4_m3.wav	mi_t4_honey.jpg	mi_t3_rice.jpg	p1	T3-4_tv4	clickedleft	correct	1	441.3088074
version1	1	1	4	dan_t4_f1a.wav	dan_t3_brush.jpg	dan_t4_egg.jpg	p2	T3-4_tv1	clickedleft	incorrect	0	757.0748291
version1	1	1	4	mi_t4_m2.wav	mi_t4_honey.jpg	mi_t3_rice.jpg	p1	T3-4_tv3	clickedleft	correct	1	151.2331085
version1	1	1	4	hua_t4_m2.wav	hua_t1_flower.jpg	hua_t4_paint.jpg	p2	T1-4_tv3	clickedleft	incorrect	0	129.855011
version1	1	1	4	zhu_t1_m3.wav	zhu_t1_pig.jpg	zhu_t4_pour.jpg	p1	T1-4_tv4	clickedleft	correct	1	234.9324188
version1	1	1	4	wan_t2_m2.wav	wan_t3_bowl.jpg	wan_t2_play.jpg	p2	T2-3_tv3	clickedright	correct	1	592.6676636
version1	1	1	4	wan_t2_f1a.wav	wan_t3_bowl.jpg	wan_t2_play.jpg	p2	T2-3_tv1	clickedright	correct	1	6.653122425
version1	1	1	4	hua_t4_m3.wav	hua_t1_flower.jpg	hua_t4_paint.jpg	p2	T1-4_tv4	clickedleft	incorrect	0	319.0440674
version1	1	1	4	di_t4_m2.wav	di_t2_siren.jpg	di_t4_earth.jpg	p2	T2-4_tv3	clickedright	correct	1	39.2865715
version1	1	1	4	qian_t2_m3.wav	qian_t1_swing.jpg	qian_t2_money.jpg	p2	T1-2_tv4	clickedright	correct	1	458.116333
version1	1	1	4	ba_t1_f1a.wav	ba_t1_eight.jpg	ba_t4_father.jpg	p1	T1-4_tv1	clickedleft	correct	1	448.1629639
version1	1	1	4	jiao_t1_f3a.wav	jiao_t1_glue.jpg	jiao_t3_foot.jpg	p1	T1-3_tv2	clickedleft	correct	1	52.96620941
version1	1	1	4	jiao_t1_m3.wav	jiao_t3_foot.jpg	jiao_t1_glue.jpg	p2	T1-3_tv4	clickedright	correct	1	557.0928345
version1	1	1	4	qian_t2_m3.wav	qian_t1_swing.jpg	qian_t2_money.jpg	p2	T1-2_tv4	clickedright	correct	1	146.5188141
version1	1	1	4	ba_t1_m3.wav	ba_t4_father.jpg	ba_t1_eight.jpg	p2	T1-4_tv4	clickedright	correct	1	896.2566528
version1	1	1	4	niu_t3_m3.wav	niu_t2_cow.jpg	niu_t3_button.jpg	p2	T2-3_tv4	clickedright	correct	1	659.437561
version1	1	1	4	zhu_t4_f1a.wav	zhu_t1_pig.jpg	zhu_t4_pour.jpg	p2	T1-4_tv1	clickedleft	incorrect	0	316.062439
version1	1	1	4	mao_t1_f1a.wav	mao_t2_anchor.jpg	mao_t1_cat.jpg	p2	T1-2_tv1	clickedleft	incorrect	0	1467.802002
version1	1	1	4	shu_t1_m3.wav	shu_t1_comb.jpg	shu_t3_mouse.jpg	p1	T1-3_tv4	clickedleft	correct	1	1166.245483
version1	1	1	4	mao_t1_m2.wav	mao_t1_cat.jpg	mao_t2_anchor.jpg	p1	T1-2_tv3	clickedleft	correct	1	224.8224945
version1	1	1	4	mao_t2_m3.wav	mao_t1_cat.jpg	mao_t2_anchor.jpg	p2	T1-2_tv4	clickedright	correct	1	139.9974365
version1	1	1	4	jiao_t1_f3a.wav	jiao_t1_glue.jpg	jiao_t3_foot.jpg	p1	T1-3_tv2	clickedleft	correct	1	394.6937561
version1	1	1	4	bi_t3_m3.wav	bi_t2_nose.jpg	bi_t3_pen.jpg	p2	T2-3_tv4	clickedright	correct	1	1500.558594
version1	1	1	4	zhu_t1_m2.wav	zhu_t4_pour.jpg	zhu_t1_pig.jpg	p2	T1-4_tv3	clickedright	correct	1	272.5598755
version1	1	1	4	xue_t1_f3a.wav	xue_t3_snow.jpg	xue_t1_boot.jpg	p2	T1-3_tv2	clickedright	correct	1	10.68049622
version1	1	1	4	xie_t2_m2.wav	xie_t2_shoe.jpg	xie_t4_crab.jpg	p1	T2-4_tv3	clickedright	incorrect	0	503.9401245
version1	1	1	4	jiao_t3_f1a.wav	jiao_t3_foot.jpg	jiao_t1_glue.jpg	p1	T1-3_tv1	clickedleft	correct	1	49.49572372
version1	1	1	4	qian_t2_f3a.wav	qian_t2_money.jpg	qian_t1_swing.jpg	p1	T1-2_tv2	clickedleft	correct	1	136.8866577
version1	1	1	4	mao_t1_m3.wav	mao_t2_anchor.jpg	mao_t1_cat.jpg	p2	T1-2_tv4	clickedright	correct	1	359.9525146
version1	1	1	4	shu_t3_m3.wav	shu_t1_comb.jpg	shu_t3_mouse.jpg	p2	T1-3_tv4	clickedright	correct	1	749.4448242
version1	1	1	4	ba_t1_m3.wav	ba_t1_eight.jpg	ba_t4_father.jpg	p1	T1-4_tv4	clickedleft	correct	1	463.8190613
version1	1	1	4	niu_t2_f3a.wav	niu_t3_button.jpg	niu_t2_cow.jpg	p2	T2-3_tv2	clickedleft	incorrect	0	111.7844315
version1	1	1	4	yun_t2_m3.wav	yun_t4_iron.jpg	yun_t2_cloud.jpg	p2	T2-4_tv4	clickedright	correct	1	269.3417358
version1	1	1	4	jiao_t3_f3a.wav	jiao_t1_glue.jpg	jiao_t3_foot.jpg	p2	T1-3_tv2	clickedleft	incorrect	0	519.4324341
version1	1	1	4	ba_t1_f3a.wav	ba_t1_eight.jpg	ba_t4_father.jpg	p1	T1-4_tv2	clickedright	incorrect	0	164.2690277
version1	1	1	4	ba_t1_m2.wav	ba_t4_father.jpg	ba_t1_eight.jpg	p2	T1-4_tv3	clickedleft	incorrect	0	129.1112061
version1	1	1	4	di_t4_m2.wav	di_t2_siren.jpg	di_t4_earth.jpg	p2	T2-4_tv3	clickedright	correct	1	585.262207
version1	1	1	4	ba_t1_f3a.wav	ba_t1_eight.jpg	ba_t4_father.jpg	p1	T1-4_tv2	clickedright	incorrect	0	318.9876099
version1	1	1	4	dan_t3_f3a.wav	dan_t3_brush.jpg	dan_t4_egg.jpg	p1	T3-4_tv2	clickedleft	correct	1	531.6668091
version1	1	1	4	chuang_t2_f3a.wav	chuang_t1_window.jpg	chuang_t2_bed.jpg	p2	T1-2_tv2	clickedright	correct	1	515.053894
version1	1	1	4	bi_t2_f3a.wav	bi_t2_nose.jpg	bi_t3_pen.jpg	p1	T2-3_tv2	clickedleft	correct	1	409.5748596
version1	1	1	4	mi_t3_f3a.wav	mi_t4_honey.jpg	mi_t3_rice.jpg	p2	T3-4_tv2	clickedright	correct	1	830.2480469
version1	1	1	4	xie_t4_f3a.wav	xie_t2_shoe.jpg	xie_t4_crab.jpg	p2	T2-4_tv2	clickedright	correct	1	401.8327637
version1	1	1	4	dan_t3_m2.wav	dan_t4_egg.jpg	dan_t3_brush.jpg	p2	T3-4_tv3	clickedleft	incorrect	0	191.233963
version1	1	1	4	yun_t2_f1a.wav	yun_t2_cloud.jpg	yun_t4_iron.jpg	p1	T2-4_tv1	clickedright	incorrect	0	139.415741
version1	1	1	4	di_t2_m3.wav	di_t4_earth.jpg	di_t2_siren.jpg	p2	T2-4_tv4	clickedleft	incorrect	0	902.2929688
version1	1	1	4	zhu_t1_f1a.wav	zhu_t1_pig.jpg	zhu_t4_pour.jpg	p1	T1-4_tv1	clickedright	incorrect	0	850.2908325
version1	1	1	4	chuang_t1_m2.wav	chuang_t1_window.jpg	chuang_t2_bed.jpg	p1	T1-2_tv3	clickedright	incorrect	0	242.005127
version1	1	1	4	wan_t3_m3.wav	wan_t2_play.jpg	wan_t3_bowl.jpg	p2	T2-3_tv4	clickedleft	incorrect	0	538.3186646
version1	1	1	4	mi_t4_m2.wav	mi_t3_rice.jpg	mi_t4_honey.jpg	p2	T3-4_tv3	clickedright	correct	1	727.1077881
version1	1	1	4	hua_t1_m3.wav	hua_t1_flower.jpg	hua_t4_paint.jpg	p1	T1-4_tv4	clickedright	incorrect	0	500.8430176
version1	1	1	4	mi_t3_m2.wav	mi_t4_honey.jpg	mi_t3_rice.jpg	p2	T3-4_tv3	clickedright	correct	1	573.7810059
version1	1	1	4	chuang_t2_m2.wav	chuang_t1_window.jpg	chuang_t2_bed.jpg	p2	T1-2_tv3	clickedright	correct	1	344.5940857
version1	1	1	4	ba_t4_f1a.wav	ba_t4_father.jpg	ba_t1_eight.jpg	p1	T1-4_tv1	clickedleft	correct	1	462.2998352
version1	1	1	4	shu_t1_m3.wav	shu_t1_comb.jpg	shu_t3_mouse.jpg	p1	T1-3_tv4	clickedleft	correct	1	664.7955322
version1	1	1	4	mao_t1_m2.wav	mao_t1_cat.jpg	mao_t2_anchor.jpg	p1	T1-2_tv3	clickedleft	correct	1	389.940979
version1	1	1	4	niu_t3_f3a.wav	niu_t2_cow.jpg	niu_t3_button.jpg	p2	T2-3_tv2	clickedright	correct	1	1070.728394
version1	1	1	4	xue_t1_m2.wav	xue_t1_boot.jpg	xue_t3_snow.jpg	p1	T1-3_tv3	clickedright	incorrect	0	1068.60437
version1	1	1	4	niu_t2_f3a.wav	niu_t3_button.jpg	niu_t2_cow.jpg	p2	T2-3_tv2	clickedleft	incorrect	0	27.75577354
version1	1	1	4	bi_t3_m3.wav	bi_t3_pen.jpg	bi_t2_nose.jpg	p1	T2-3_tv4	clickedright	incorrect	0	1427.153076
version1	1	1	4	mao_t2_m3.wav	mao_t1_cat.jpg	mao_t2_anchor.jpg	p2	T1-2_tv4	clickedright	correct	1	614.211731
version1	1	1	4	di_t2_f3a.wav	di_t2_siren.jpg	di_t4_earth.jpg	p1	T2-4_tv2	clickedleft	correct	1	293.8605652
version1	1	1	4	hua_t1_f3a.wav	hua_t4_paint.jpg	hua_t1_flower.jpg	p2	T1-4_tv2	clickedleft	incorrect	0	512.7587891
version1	1	1	4	dan_t3_m3.wav	dan_t4_egg.jpg	dan_t3_brush.jpg	p2	T3-4_tv4	clickedleft	incorrect	0	294.4841614
version1	1	1	4	qian_t2_f1a.wav	qian_t1_swing.jpg	qian_t2_money.jpg	p2	T1-2_tv1	clickedleft	incorrect	0	363.8049622
version1	1	1	4	xie_t2_m3.wav	xie_t4_crab.jpg	xie_t2_shoe.jpg	p2	T2-4_tv4	clickedleft	incorrect	0	681.5684204
version1	1	1	4	shu_t3_m2.wav	shu_t3_mouse.jpg	shu_t1_comb.jpg	p1	T1-3_tv3	clickedleft	correct	1	1031.377686
version1	1	1	4	mao_t2_m2.wav	mao_t1_cat.jpg	mao_t2_anchor.jpg	p2	T1-2_tv3	clickedright	correct	1	624.4876099
version1	1	1	4	dan_t3_f3a.wav	dan_t4_egg.jpg	dan_t3_brush.jpg	p2	T3-4_tv2	clickedleft	incorrect	0	2470.513184
version1	1	1	4	xie_t2_m2.wav	xie_t2_shoe.jpg	xie_t4_crab.jpg	p1	T2-4_tv3	clickedright	incorrect	0	289.7792969
version1	1	1	4	mao_t2_f1a.wav	mao_t1_cat.jpg	mao_t2_anchor.jpg	p2	T1-2_tv1	clickedright	correct	1	406.4910278
version1	1	1	4	xue_t1_m3.wav	xue_t1_boot.jpg	xue_t3_snow.jpg	p1	T1-3_tv4	clickedleft	correct	1	411.8682556
version1	1	1	4	niu_t2_m3.wav	niu_t2_cow.jpg	niu_t3_button.jpg	p1	T2-3_tv4	clickedleft	correct	1	718.0847168
version1	1	1	4	di_t4_f1a.wav	di_t2_siren.jpg	di_t4_earth.jpg	p2	T2-4_tv1	clickedleft	incorrect	0	290.3374634
version1	1	1	4	ba_t4_m2.wav	ba_t4_father.jpg	ba_t1_eight.jpg	p1	T1-4_tv3	clickedright	incorrect	0	805.9499512
version1	1	1	4	wan_t3_f3a.wav	wan_t2_play.jpg	wan_t3_bowl.jpg	p2	T2-3_tv2	clickedright	correct	1	475.494873
version1	1	1	4	jiao_t3_m2.wav	jiao_t3_foot.jpg	jiao_t1_glue.jpg	p1	T1-3_tv3	clickedleft	correct	1	58.3973465
version1	1	1	4	zhu_t4_m2.wav	zhu_t1_pig.jpg	zhu_t4_pour.jpg	p2	T1-4_tv3	clickedright	correct	1	34.01411438
version1	1	1	4	chuang_t1_f3a.wav	chuang_t2_bed.jpg	chuang_t1_window.jpg	p2	T1-2_tv2	clickedleft	incorrect	0	444.8969116
version1	1	1	4	dan_t4_f3a.wav	dan_t3_brush.jpg	dan_t4_egg.jpg	p2	T3-4_tv2	clickedleft	incorrect	0	375.769043
version1	1	1	4	shu_t3_f1a.wav	shu_t3_mouse.jpg	shu_t1_comb.jpg	p1	T1-3_tv1	clickedleft	correct	1	689.6993408
version1	1	1	4	yan_t4_m2.wav	yan_t4_flame.jpg	yan_t3_eye.jpg	p1	T3-4_tv3	clickedleft	correct	1	319.4645081
version1	1	1	4	hua_t4_f3a.wav	hua_t1_flower.jpg	hua_t4_paint.jpg	p2	T1-4_tv2	clickedleft	incorrect	0	364.6680908
version1	1	1	4	mao_t2_m2.wav	mao_t2_anchor.jpg	mao_t1_cat.jpg	p1	T1-2_tv3	clickedleft	correct	1	785.8323364
version1	1	1	4	shu_t1_m2.wav	shu_t1_comb.jpg	shu_t3_mouse.jpg	p1	T1-3_tv3	clickedleft	correct	1	1183.799438
version1	1	1	4	jiao_t3_m3.wav	jiao_t3_foot.jpg	jiao_t1_glue.jpg	p1	T1-3_tv4	clickedright	incorrect	0	622.7313843
version1	1	1	4	qian_t1_m2.wav	qian_t1_swing.jpg	qian_t2_money.jpg	p1	T1-2_tv3	clickedright	incorrect	0	172.1236115
version1	1	1	4	xue_t3_m2.wav	xue_t1_boot.jpg	xue_t3_snow.jpg	p2	T1-3_tv3	clickedright	correct	1	1202.037598
version1	1	1	4	niu_t3_m3.wav	niu_t2_cow.jpg	niu_t3_button.jpg	p2	T2-3_tv4	clickedright	correct	1	36.1740799
version1	1	1	4	chuang_t2_m3.wav	chuang_t1_window.jpg	chuang_t2_bed.jpg	p2	T1-2_tv4	clickedright	correct	1	786.3926392
version1	1	1	4	xue_t3_f3a.wav	xue_t3_snow.jpg	xue_t1_boot.jpg	p1	T1-3_tv2	clickedleft	correct	1	292.5731506
version1	1	1	4	hua_t1_f1a.wav	hua_t4_paint.jpg	hua_t1_flower.jpg	p2	T1-4_tv1	clickedleft	incorrect	0	265.3490295
version1	1	1	4	bi_t2_f1a.wav	bi_t3_pen.jpg	bi_t2_nose.jpg	p2	T2-3_tv1	clickedright	correct	1	248.8443146
version1	1	1	4	zhu_t1_f1a.wav	zhu_t4_pour.jpg	zhu_t1_pig.jpg	p2	T1-4_tv1	clickedleft	incorrect	0	56.49187469
version1	1	1	4	ba_t4_f3a.wav	ba_t1_eight.jpg	ba_t4_father.jpg	p2	T1-4_tv2	clickedright	correct	1	951.2463379
version1	1	1	4	yan_t4_f1a.wav	yan_t4_flame.jpg	yan_t3_eye.jpg	p1	T3-4_tv1	clickedright	incorrect	0	693.4619141
version1	1	1	4	ba_t1_m2.wav	ba_t4_father.jpg	ba_t1_eight.jpg	p2	T1-4_tv3	clickedleft	incorrect	0	641.8173828
version1	1	1	4	wan_t2_f3a.wav	wan_t2_play.jpg	wan_t3_bowl.jpg	p1	T2-3_tv2	clickedleft	correct	1	554.7322388
version1	1	1	4	xue_t3_m3.wav	xue_t1_boot.jpg	xue_t3_snow.jpg	p2	T1-3_tv4	clickedleft	incorrect	0	320.1069336
version1	1	1	4	wan_t2_m3.wav	wan_t2_play.jpg	wan_t3_bowl.jpg	p1	T2-3_tv4	clickedleft	correct	1	228.622757
version1	1	1	4	yun_t4_f1a.wav	yun_t4_iron.jpg	yun_t2_cloud.jpg	p1	T2-4_tv1	clickedright	incorrect	0	504.8096619
version1	1	1	5	mi_t4_f1a.wav	mi_t3_rice.jpg	mi_t4_honey.jpg	p2	T3-4_tv1	clickedright	correct	1	583.4084688
version1	1	1	5	mao_t1_m2.wav	mao_t2_anchor.jpg	mao_t1_cat.jpg	p2	T1-2_tv3	clickedright	correct	1	19.84816082
version1	1	1	5	yun_t2_f1a.wav	yun_t2_cloud.jpg	yun_t4_iron.jpg	p1	T2-4_tv1	clickedright	incorrect	0	490.3969204
version1	1	1	5	hua_t1_f3a.wav	hua_t4_paint.jpg	hua_t1_flower.jpg	p2	T1-4_tv2	clickedleft	incorrect	0	740.4456801
version1	1	1	5	dan_t3_f1a.wav	dan_t4_egg.jpg	dan_t3_brush.jpg	p2	T3-4_tv1	clickedright	correct	1	773.6047904
version1	1	1	5	qian_t2_m3.wav	qian_t2_money.jpg	qian_t1_swing.jpg	p1	T1-2_tv4	clickedleft	correct	1	745.0697177
version1	1	1	5	mi_t4_m3.wav	mi_t4_honey.jpg	mi_t3_rice.jpg	p1	T3-4_tv4	clickedleft	correct	1	282.2681779
version1	1	1	5	wan_t2_m2.wav	wan_t2_play.jpg	wan_t3_bowl.jpg	p1	T2-3_tv3	clickedleft	correct	1	622.13858
version1	1	1	5	shu_t3_f1a.wav	shu_t3_mouse.jpg	shu_t1_comb.jpg	p1	T1-3_tv1	clickedleft	correct	1	435.4948674
version1	1	1	5	wan_t2_f3a.wav	wan_t3_bowl.jpg	wan_t2_play.jpg	p2	T2-3_tv2	clickedright	correct	1	611.2437981
version1	1	1	5	di_t4_f3a.wav	di_t2_siren.jpg	di_t4_earth.jpg	p2	T2-4_tv2	clickedright	correct	1	322.902053
version1	1	1	5	qian_t2_f1a.wav	qian_t1_swing.jpg	qian_t2_money.jpg	p2	T1-2_tv1	clickedleft	incorrect	0	828.1757913
version1	1	1	5	xie_t4_f3a.wav	xie_t2_shoe.jpg	xie_t4_crab.jpg	p2	T2-4_tv2	clickedleft	incorrect	0	635.4225834
version1	1	1	5	yan_t4_f3a.wav	yan_t3_eye.jpg	yan_t4_flame.jpg	p2	T3-4_tv2	clickedright	correct	1	429.8391788
version1	1	1	5	qian_t2_m2.wav	qian_t1_swing.jpg	qian_t2_money.jpg	p2	T1-2_tv3	clickedleft	incorrect	0	846.1509837
version1	1	1	5	yan_t3_f3a.wav	yan_t4_flame.jpg	yan_t3_eye.jpg	p2	T3-4_tv2	clickedright	correct	1	283.2715997
version1	1	1	5	ba_t4_f3a.wav	ba_t1_eight.jpg	ba_t4_father.jpg	p2	T1-4_tv2	clickedright	correct	1	1001.12917
version1	1	1	5	mi_t3_m2.wav	mi_t4_honey.jpg	mi_t3_rice.jpg	p2	T3-4_tv3	clickedright	correct	1	308.3250642
version1	1	1	5	mi_t3_f1a.wav	mi_t3_rice.jpg	mi_t4_honey.jpg	p1	T3-4_tv1	clickedleft	correct	1	563.2365269
version1	1	1	5	xue_t1_m3.wav	xue_t3_snow.jpg	xue_t1_boot.jpg	p2	T1-3_tv4	clickedright	correct	1	1147.657399
version1	1	1	5	chuang_t2_m2.wav	chuang_t2_bed.jpg	chuang_t1_window.jpg	p1	T1-2_tv3	clickedright	incorrect	0	395.5667237
version1	1	1	5	zhu_t1_f1a.wav	zhu_t4_pour.jpg	zhu_t1_pig.jpg	p2	T1-4_tv1	clickedleft	incorrect	0	315.0051326
version1	1	1	5	di_t4_f1a.wav	di_t4_earth.jpg	di_t2_siren.jpg	p1	T2-4_tv1	clickedleft	correct	1	272.9041916
version1	1	1	5	dan_t4_m2.wav	dan_t4_egg.jpg	dan_t3_brush.jpg	p1	T3-4_tv3	clickedleft	correct	1	289.1578272
version1	1	1	5	yan_t4_m3.wav	yan_t4_flame.jpg	yan_t3_eye.jpg	p1	T3-4_tv4	clickedleft	correct	1	347.9952951
version1	1	1	5	bi_t2_f1a.wav	bi_t2_nose.jpg	bi_t3_pen.jpg	p1	T2-3_tv1	clickedleft	correct	1	664.1911891
version1	1	1	5	xie_t2_f3a.wav	xie_t2_shoe.jpg	xie_t4_crab.jpg	p1	T2-4_tv2	clickedleft	correct	1	525.5863986
version1	1	1	5	mao_t1_f3a.wav	mao_t2_anchor.jpg	mao_t1_cat.jpg	p2	T1-2_tv2	clickedleft	incorrect	0	146.1894782
version1	1	1	5	shu_t3_f3a.wav	shu_t3_mouse.jpg	shu_t1_comb.jpg	p1	T1-3_tv2	clickedleft	correct	1	598.6796407
version1	1	1	5	qian_t1_f3a.wav	qian_t1_swing.jpg	qian_t2_money.jpg	p1	T1-2_tv2	clickedright	incorrect	0	1185.560736
version1	1	1	5	mao_t2_m2.wav	mao_t2_anchor.jpg	mao_t1_cat.jpg	p1	T1-2_tv3	clickedleft	correct	1	178.1856287
version1	1	1	5	yun_t4_m2.wav	yun_t2_cloud.jpg	yun_t4_iron.jpg	p2	T2-4_tv3	clickedright	correct	1	368.0915312
version1	1	1	5	di_t4_f1a.wav	di_t2_siren.jpg	di_t4_earth.jpg	p2	T2-4_tv1	clickedleft	incorrect	0	203.1719418
version1	1	1	5	hua_t1_f1a.wav	hua_t4_paint.jpg	hua_t1_flower.jpg	p2	T1-4_tv1	clickedright	correct	1	639.1698033
version1	1	1	5	yan_t3_f1a.wav	yan_t4_flame.jpg	yan_t3_eye.jpg	p2	T3-4_tv1	clickedright	correct	1	706.4345595
version1	1	1	5	di_t2_f1a.wav	di_t2_siren.jpg	di_t4_earth.jpg	p1	T2-4_tv1	clickedleft	correct	1	584.1565441
version1	1	1	5	bi_t3_m2.wav	bi_t3_pen.jpg	bi_t2_nose.jpg	p1	T2-3_tv3	clickedleft	correct	1	1079.643285
version1	1	1	5	zhu_t1_f3a.wav	zhu_t4_pour.jpg	zhu_t1_pig.jpg	p2	T1-4_tv2	clickedright	correct	1	970.3862275
version1	1	1	5	dan_t3_m3.wav	dan_t3_brush.jpg	dan_t4_egg.jpg	p1	T3-4_tv4	clickedleft	correct	1	1904.610351
version1	1	1	5	chuang_t2_f3a.wav	chuang_t2_bed.jpg	chuang_t1_window.jpg	p1	T1-2_tv2	clickedleft	correct	1	476.4987169
version1	1	1	5	niu_t2_m3.wav	niu_t3_button.jpg	niu_t2_cow.jpg	p2	T2-3_tv4	clickedright	correct	1	904.6030796
version1	1	1	5	yan_t3_f1a.wav	yan_t4_flame.jpg	yan_t3_eye.jpg	p2	T3-4_tv1	clickedright	correct	1	890.8849444
version1	1	1	5	ba_t4_m2.wav	ba_t4_father.jpg	ba_t1_eight.jpg	p1	T1-4_tv3	clickedright	incorrect	0	1954.466638
version1	1	1	5	xie_t2_f1a.wav	xie_t2_shoe.jpg	xie_t4_crab.jpg	p1	T2-4_tv1	clickedright	incorrect	0	1726.154405
version1	1	1	5	bi_t3_f3a.wav	bi_t2_nose.jpg	bi_t3_pen.jpg	p2	T2-3_tv2	clickedright	correct	1	753.2130026
version1	1	1	5	jiao_t1_f1a.wav	jiao_t1_glue.jpg	jiao_t3_foot.jpg	p1	T1-3_tv1	clickedleft	correct	1	256.8272027
version1	1	1	5	yun_t4_f1a.wav	yun_t4_iron.jpg	yun_t2_cloud.jpg	p1	T2-4_tv1	clickedright	incorrect	0	117.9431138
version1	1	1	5	mi_t4_f3a.wav	mi_t4_honey.jpg	mi_t3_rice.jpg	p1	T3-4_tv2	clickedleft	correct	1	416.465355
version1	1	1	5	hua_t4_f3a.wav	hua_t4_paint.jpg	hua_t1_flower.jpg	p1	T1-4_tv2	clickedleft	correct	1	235.8417451
version1	1	1	5	zhu_t1_m3.wav	zhu_t4_pour.jpg	zhu_t1_pig.jpg	p2	T1-4_tv4	clickedleft	incorrect	0	763.5141146
version1	1	1	5	shu_t1_f3a.wav	shu_t1_comb.jpg	shu_t3_mouse.jpg	p1	T1-3_tv2	clickedleft	correct	1	242.0727117
version1	1	1	5	bi_t3_m2.wav	bi_t2_nose.jpg	bi_t3_pen.jpg	p2	T2-3_tv3	clickedright	correct	1	520.9183062
version1	1	1	5	di_t2_f3a.wav	di_t4_earth.jpg	di_t2_siren.jpg	p2	T2-4_tv2	clickedleft	incorrect	0	595.1343028
version1	1	1	5	chuang_t1_m3.wav	chuang_t2_bed.jpg	chuang_t1_window.jpg	p2	T1-2_tv4	clickedleft	incorrect	0	1338.165954
version1	1	1	5	jiao_t3_f1a.wav	jiao_t1_glue.jpg	jiao_t3_foot.jpg	p2	T1-3_tv1	clickedright	correct	1	304.2536356
version1	1	1	5	hua_t4_m3.wav	hua_t1_flower.jpg	hua_t4_paint.jpg	p2	T1-4_tv4	clickedright	correct	1	1924.506843
version1	1	1	5	ba_t1_f3a.wav	ba_t4_father.jpg	ba_t1_eight.jpg	p2	T1-4_tv2	clickedleft	incorrect	0	430.1766467
version1	1	1	5	niu_t2_f1a.wav	niu_t2_cow.jpg	niu_t3_button.jpg	p1	T2-3_tv1	clickedleft	correct	1	1308.769889
version1	1	1	5	xue_t1_f3a.wav	xue_t3_snow.jpg	xue_t1_boot.jpg	p2	T1-3_tv2	clickedright	correct	1	226.9131737
version1	1	1	5	mao_t1_f3a.wav	mao_t2_anchor.jpg	mao_t1_cat.jpg	p2	T1-2_tv2	clickedleft	incorrect	0	1420.260907
version1	1	1	5	hua_t1_m2.wav	hua_t1_flower.jpg	hua_t4_paint.jpg	p1	T1-4_tv3	clickedright	incorrect	0	1163.18905
version1	1	1	5	yan_t4_m2.wav	yan_t4_flame.jpg	yan_t3_eye.jpg	p1	T3-4_tv3	clickedleft	correct	1	2885.113345
version1	1	1	5	di_t2_f1a.wav	di_t4_earth.jpg	di_t2_siren.jpg	p2	T2-4_tv1	clickedright	correct	1	626.5958084
version1	1	1	5	xue_t1_f1a.wav	xue_t3_snow.jpg	xue_t1_boot.jpg	p2	T1-3_tv1	clickedright	correct	1	319.5744226
version1	1	1	5	xue_t3_f3a.wav	xue_t3_snow.jpg	xue_t1_boot.jpg	p1	T1-3_tv2	clickedleft	correct	1	391.1958939
version1	1	1	5	dan_t3_m2.wav	dan_t3_brush.jpg	dan_t4_egg.jpg	p1	T3-4_tv3	clickedleft	correct	1	1647.195894
version1	1	1	5	jiao_t1_m2.wav	jiao_t3_foot.jpg	jiao_t1_glue.jpg	p2	T1-3_tv3	clickedright	correct	1	1300.630026
version1	1	1	5	dan_t3_m2.wav	dan_t4_egg.jpg	dan_t3_brush.jpg	p2	T3-4_tv3	clickedright	correct	1	619.6240376
version1	1	1	5	chuang_t1_f1a.wav	chuang_t2_bed.jpg	chuang_t1_window.jpg	p2	T1-2_tv1	clickedright	correct	1	956.1458512
version1	1	1	5	wan_t2_f1a.wav	wan_t2_play.jpg	wan_t3_bowl.jpg	p1	T2-3_tv1	clickedleft	correct	1	460.9242943
version1	1	1	5	yun_t2_m2.wav	yun_t2_cloud.jpg	yun_t4_iron.jpg	p1	T2-4_tv3	clickedright	incorrect	0	1014.958084
version1	1	1	5	di_t2_f3a.wav	di_t2_siren.jpg	di_t4_earth.jpg	p1	T2-4_tv2	clickedright	incorrect	0	429.1052181
version1	1	1	5	mao_t2_m2.wav	mao_t2_anchor.jpg	mao_t1_cat.jpg	p1	T1-2_tv3	clickedright	incorrect	0	541.4756202
version1	1	1	5	bi_t2_f1a.wav	bi_t2_nose.jpg	bi_t3_pen.jpg	p1	T2-3_tv1	clickedleft	correct	1	1300.621044
version1	1	1	5	zhu_t4_f3a.wav	zhu_t1_pig.jpg	zhu_t4_pour.jpg	p2	T1-4_tv2	clickedleft	incorrect	0	347.9863131
version1	1	1	5	shu_t1_f1a.wav	shu_t3_mouse.jpg	shu_t1_comb.jpg	p2	T1-3_tv1	clickedright	correct	1	565.2929855
version1	1	1	5	dan_t3_f1a.wav	dan_t3_brush.jpg	dan_t4_egg.jpg	p1	T3-4_tv1	clickedleft	correct	1	549.456373
version1	1	1	5	zhu_t1_f1a.wav	zhu_t1_pig.jpg	zhu_t4_pour.jpg	p1	T1-4_tv1	clickedright	incorrect	0	831.0906758
version1	1	1	5	bi_t2_f3a.wav	bi_t3_pen.jpg	bi_t2_nose.jpg	p2	T2-3_tv2	clickedright	correct	1	1423.146707
version1	1	1	5	jiao_t1_f1a.wav	jiao_t3_foot.jpg	jiao_t1_glue.jpg	p2	T1-3_tv1	clickedright	correct	1	106.0611634
version1	1	1	5	xue_t3_m3.wav	xue_t3_snow.jpg	xue_t1_boot.jpg	p1	T1-3_tv4	clickedleft	correct	1	675.6488452
version1	1	1	5	xue_t3_f3a.wav	xue_t3_snow.jpg	xue_t1_boot.jpg	p1	T1-3_tv2	clickedleft	correct	1	651.8165098
version1	1	1	5	jiao_t1_m2.wav	jiao_t3_foot.jpg	jiao_t1_glue.jpg	p2	T1-3_tv3	clickedright	correct	1	114.5303678
version1	1	1	5	xue_t1_f1a.wav	xue_t3_snow.jpg	xue_t1_boot.jpg	p2	T1-3_tv1	clickedright	correct	1	189.4315654
version1	1	1	5	xie_t4_f3a.wav	xie_t4_crab.jpg	xie_t2_shoe.jpg	p1	T2-4_tv2	clickedleft	correct	1	142.6120616
version1	1	1	5	di_t2_m3.wav	di_t4_earth.jpg	di_t2_siren.jpg	p2	T2-4_tv4	clickedleft	incorrect	0	628.3712575
version1	1	1	5	yun_t2_f3a.wav	yun_t2_cloud.jpg	yun_t4_iron.jpg	p1	T2-4_tv2	clickedright	incorrect	0	49.73053892
version1	1	1	5	shu_t1_m3.wav	shu_t1_comb.jpg	shu_t3_mouse.jpg	p1	T1-3_tv4	clickedleft	correct	1	716.6253208
version1	1	1	5	mao_t2_m3.wav	mao_t2_anchor.jpg	mao_t1_cat.jpg	p1	T1-2_tv4	clickedleft	correct	1	390.606929
version1	1	1	5	chuang_t1_m3.wav	chuang_t1_window.jpg	chuang_t2_bed.jpg	p1	T1-2_tv4	clickedright	incorrect	0	597.8806672
version1	1	1	5	yun_t2_f1a.wav	yun_t4_iron.jpg	yun_t2_cloud.jpg	p2	T2-4_tv1	clickedleft	incorrect	0	60.24080411
version1	1	1	5	mao_t2_f3a.wav	mao_t2_anchor.jpg	mao_t1_cat.jpg	p1	T1-2_tv2	clickedleft	correct	1	913.9923011
version1	1	1	5	chuang_t1_f1a.wav	chuang_t2_bed.jpg	chuang_t1_window.jpg	p2	T1-2_tv1	clickedleft	incorrect	0	540.7403764
version1	1	1	5	hua_t4_m2.wav	hua_t4_paint.jpg	hua_t1_flower.jpg	p1	T1-4_tv3	clickedright	incorrect	0	914.1736527
version1	1	1	5	jiao_t3_m2.wav	jiao_t1_glue.jpg	jiao_t3_foot.jpg	p2	T1-3_tv3	clickedright	correct	1	68.17707442
version1	1	1	5	jiao_t3_m3.wav	jiao_t3_foot.jpg	jiao_t1_glue.jpg	p1	T1-3_tv4	clickedright	incorrect	0	194.0384944
version1	1	1	5	yan_t4_m3.wav	yan_t3_eye.jpg	yan_t4_flame.jpg	p2	T3-4_tv4	clickedright	correct	1	460.7647562
version1	1	1	5	hua_t4_f1a.wav	hua_t1_flower.jpg	hua_t4_paint.jpg	p2	T1-4_tv1	clickedleft	incorrect	0	941.9944397
version1	1	1	5	xie_t4_m2.wav	xie_t4_crab.jpg	xie_t2_shoe.jpg	p1	T2-4_tv3	clickedleft	correct	1	931.399059
version1	1	1	5	zhu_t1_m2.wav	zhu_t1_pig.jpg	zhu_t4_pour.jpg	p1	T1-4_tv3	clickedleft	correct	1	554.5325064
version1	1	1	5	qian_t1_f1a.wav	qian_t1_swing.jpg	qian_t2_money.jpg	p1	T1-2_tv1	clickedright	incorrect	0	104.3943541
version1	1	1	5	bi_t3_m3.wav	bi_t3_pen.jpg	bi_t2_nose.jpg	p1	T2-3_tv4	clickedleft	correct	1	692.0128315
version1	1	1	5	xue_t3_m2.wav	xue_t1_boot.jpg	xue_t3_snow.jpg	p2	T1-3_tv3	clickedleft	incorrect	0	813.1497006
version1	1	1	5	qian_t2_m2.wav	qian_t1_swing.jpg	qian_t2_money.jpg	p2	T1-2_tv3	clickedright	correct	1	699.8691189
version1	1	1	5	di_t4_m2.wav	di_t2_siren.jpg	di_t4_earth.jpg	p2	T2-4_tv3	clickedright	correct	1	108.5384944
version1	1	1	5	xue_t1_f3a.wav	xue_t3_snow.jpg	xue_t1_boot.jpg	p2	T1-3_tv2	clickedright	correct	1	535.7497861
version1	1	1	5	wan_t3_f1a.wav	wan_t2_play.jpg	wan_t3_bowl.jpg	p2	T2-3_tv1	clickedright	correct	1	18.74080411
version1	1	1	5	zhu_t4_f3a.wav	zhu_t4_pour.jpg	zhu_t1_pig.jpg	p1	T1-4_tv2	clickedright	incorrect	0	434.7540633
version1	1	1	5	wan_t2_f1a.wav	wan_t2_play.jpg	wan_t3_bowl.jpg	p1	T2-3_tv1	clickedleft	correct	1	259.2527802
version1	1	1	5	zhu_t1_f3a.wav	zhu_t4_pour.jpg	zhu_t1_pig.jpg	p2	T1-4_tv2	clickedright	correct	1	783.9469632
version1	1	1	5	niu_t3_f1a.wav	niu_t3_button.jpg	niu_t2_cow.jpg	p1	T2-3_tv1	clickedleft	correct	1	604.4405475
version1	1	1	5	xie_t2_m2.wav	xie_t4_crab.jpg	xie_t2_shoe.jpg	p2	T2-4_tv3	clickedleft	incorrect	0	396.2266895
version1	1	1	5	mi_t3_f3a.wav	mi_t4_honey.jpg	mi_t3_rice.jpg	p2	T3-4_tv2	clickedright	correct	1	163.3066724
version1	1	1	5	shu_t3_m2.wav	shu_t3_mouse.jpg	shu_t1_comb.jpg	p1	T1-3_tv3	clickedleft	correct	1	1076.470488
version1	1	1	5	yan_t3_m2.wav	yan_t4_flame.jpg	yan_t3_eye.jpg	p2	T3-4_tv3	clickedleft	incorrect	0	289.1603935
version1	1	1	5	yun_t2_m2.wav	yun_t4_iron.jpg	yun_t2_cloud.jpg	p2	T2-4_tv3	clickedleft	incorrect	0	924.7925577
version1	1	1	5	mao_t1_f1a.wav	mao_t2_anchor.jpg	mao_t1_cat.jpg	p2	T1-2_tv1	clickedright	correct	1	349.5804106
version1	1	1	5	di_t2_m2.wav	di_t4_earth.jpg	di_t2_siren.jpg	p2	T2-4_tv3	clickedright	correct	1	608.3964927
version1	1	1	5	qian_t1_m2.wav	qian_t2_money.jpg	qian_t1_swing.jpg	p2	T1-2_tv3	clickedright	correct	1	791.5928144
version1	1	1	5	mi_t3_f1a.wav	mi_t4_honey.jpg	mi_t3_rice.jpg	p2	T3-4_tv1	clickedright	correct	1	379.6591104
version1	1	1	5	jiao_t3_f3a.wav	jiao_t3_foot.jpg	jiao_t1_glue.jpg	p1	T1-3_tv2	clickedleft	correct	1	60.65996578
version1	1	1	5	yun_t4_f3a.wav	yun_t4_iron.jpg	yun_t2_cloud.jpg	p1	T2-4_tv2	clickedleft	correct	1	612.3216424
version1	1	1	5	zhu_t4_f1a.wav	zhu_t1_pig.jpg	zhu_t4_pour.jpg	p2	T1-4_tv1	clickedleft	incorrect	0	821.7390932
version1	1	1	5	zhu_t4_m3.wav	zhu_t4_pour.jpg	zhu_t1_pig.jpg	p1	T1-4_tv4	clickedright	incorrect	0	75.91873396
version1	1	1	5	chuang_t2_f3a.wav	chuang_t2_bed.jpg	chuang_t1_window.jpg	p1	T1-2_tv2	clickedright	incorrect	0	982.0076989
version1	1	1	5	niu_t2_f3a.wav	niu_t2_cow.jpg	niu_t3_button.jpg	p1	T2-3_tv2	clickedright	incorrect	0	799.7852866
version1	1	1	5	qian_t2_f3a.wav	qian_t2_money.jpg	qian_t1_swing.jpg	p1	T1-2_tv2	clickedleft	correct	1	258.0115483
version1	1	1	5	hua_t1_f3a.wav	hua_t4_paint.jpg	hua_t1_flower.jpg	p2	T1-4_tv2	clickedleft	incorrect	0	635.5171086
version1	1	1	5	bi_t2_m3.wav	bi_t3_pen.jpg	bi_t2_nose.jpg	p2	T2-3_tv4	clickedright	correct	1	287.7151411
version1	1	1	5	mao_t1_m2.wav	mao_t1_cat.jpg	mao_t2_anchor.jpg	p1	T1-2_tv3	clickedright	incorrect	0	1911.341745
version1	1	1	5	jiao_t1_m3.wav	jiao_t1_glue.jpg	jiao_t3_foot.jpg	p1	T1-3_tv4	clickedleft	correct	1	210.9153122
version1	1	1	5	niu_t3_m2.wav	niu_t2_cow.jpg	niu_t3_button.jpg	p2	T2-3_tv3	clickedright	correct	1	474.4349872
version1	1	1	5	shu_t3_f1a.wav	shu_t1_comb.jpg	shu_t3_mouse.jpg	p2	T1-3_tv1	clickedright	correct	1	874.2912746
version1	1	1	5	niu_t3_m3.wav	niu_t3_button.jpg	niu_t2_cow.jpg	p1	T2-3_tv4	clickedleft	correct	1	1355.347733
version1	1	1	5	qian_t2_m3.wav	qian_t1_swing.jpg	qian_t2_money.jpg	p2	T1-2_tv4	clickedleft	incorrect	0	735.135586
version1	1	1	5	chuang_t2_f1a.wav	chuang_t2_bed.jpg	chuang_t1_window.jpg	p1	T1-2_tv1	clickedright	incorrect	0	594.959367
version1	1	1	5	shu_t3_m2.wav	shu_t3_mouse.jpg	shu_t1_comb.jpg	p1	T1-3_tv3	clickedleft	correct	1	913.5889649
version1	1	1	5	mi_t4_m3.wav	mi_t4_honey.jpg	mi_t3_rice.jpg	p1	T3-4_tv4	clickedleft	correct	1	483.5153978
version1	1	1	5	mi_t3_m2.wav	mi_t3_rice.jpg	mi_t4_honey.jpg	p1	T3-4_tv3	clickedleft	correct	1	490.0936698
version1	1	1	5	xie_t2_m3.wav	xie_t2_shoe.jpg	xie_t4_crab.jpg	p1	T2-4_tv4	clickedleft	correct	1	1342.811377
version1	1	1	5	jiao_t3_m3.wav	jiao_t1_glue.jpg	jiao_t3_foot.jpg	p2	T1-3_tv4	clickedleft	incorrect	0	139.0479042
version1	1	1	5	dan_t4_f1a.wav	dan_t3_brush.jpg	dan_t4_egg.jpg	p2	T3-4_tv1	clickedright	correct	1	650.5842601
version1	1	1	5	yun_t2_f3a.wav	yun_t2_cloud.jpg	yun_t4_iron.jpg	p1	T2-4_tv2	clickedleft	correct	1	42.03122327
version1	1	1	5	shu_t1_f1a.wav	shu_t1_comb.jpg	shu_t3_mouse.jpg	p1	T1-3_tv1	clickedleft	correct	1	1027.891788
version1	1	1	5	xue_t3_m3.wav	xue_t3_snow.jpg	xue_t1_boot.jpg	p1	T1-3_tv4	clickedright	incorrect	0	1427.245081
version1	1	1	5	bi_t3_f1a.wav	bi_t3_pen.jpg	bi_t2_nose.jpg	p1	T2-3_tv1	clickedleft	correct	1	716.6561163
version1	1	1	5	xue_t1_m3.wav	xue_t3_snow.jpg	xue_t1_boot.jpg	p2	T1-3_tv4	clickedright	correct	1	1217.507271
version1	1	1	5	yun_t2_m3.wav	yun_t2_cloud.jpg	yun_t4_iron.jpg	p1	T2-4_tv4	clickedleft	correct	1	1056.956801
version1	1	1	5	niu_t2_f1a.wav	niu_t3_button.jpg	niu_t2_cow.jpg	p2	T2-3_tv1	clickedright	correct	1	2313.743798
version1	1	1	5	dan_t4_f3a.wav	dan_t4_egg.jpg	dan_t3_brush.jpg	p1	T3-4_tv2	clickedleft	correct	1	728.6659538
version1	1	1	5	yun_t4_m3.wav	yun_t2_cloud.jpg	yun_t4_iron.jpg	p2	T2-4_tv4	clickedleft	incorrect	0	98.51625321
version1	1	1	5	xie_t2_m3.wav	xie_t2_shoe.jpg	xie_t4_crab.jpg	p1	T2-4_tv4	clickedright	incorrect	0	512.3742515
version1	1	1	5	yan_t4_f3a.wav	yan_t3_eye.jpg	yan_t4_flame.jpg	p2	T3-4_tv2	clickedright	correct	1	574.3212147
version1	1	1	5	ba_t4_f1a.wav	ba_t4_father.jpg	ba_t1_eight.jpg	p1	T1-4_tv1	clickedleft	correct	1	844.0355004
version1	1	1	5	chuang_t1_m2.wav	chuang_t1_window.jpg	chuang_t2_bed.jpg	p1	T1-2_tv3	clickedright	incorrect	0	2825.381095
version1	1	1	5	chuang_t2_m2.wav	chuang_t1_window.jpg	chuang_t2_bed.jpg	p2	T1-2_tv3	clickedleft	incorrect	0	1779.003849
version1	1	1	5	shu_t3_f3a.wav	shu_t1_comb.jpg	shu_t3_mouse.jpg	p2	T1-3_tv2	clickedleft	incorrect	0	1180.0787
version1	1	1	5	mao_t2_m3.wav	mao_t2_anchor.jpg	mao_t1_cat.jpg	p1	T1-2_tv4	clickedright	incorrect	0	682.3789564
version1	1	1	5	jiao_t1_m3.wav	jiao_t3_foot.jpg	jiao_t1_glue.jpg	p2	T1-3_tv4	clickedright	correct	1	132.4585115
version1	1	1	5	zhu_t4_f1a.wav	zhu_t1_pig.jpg	zhu_t4_pour.jpg	p2	T1-4_tv1	clickedleft	incorrect	0	116.6847733
version1	1	1	5	hua_t4_f3a.wav	hua_t4_paint.jpg	hua_t1_flower.jpg	p1	T1-4_tv2	clickedright	incorrect	0	505.3045338
version1	1	1	5	dan_t4_f1a.wav	dan_t4_egg.jpg	dan_t3_brush.jpg	p1	T3-4_tv1	clickedleft	correct	1	391.025663
version1	1	1	5	hua_t1_m3.wav	hua_t4_paint.jpg	hua_t1_flower.jpg	p2	T1-4_tv4	clickedright	correct	1	620.7827203
version1	1	1	5	yun_t4_m2.wav	yun_t4_iron.jpg	yun_t2_cloud.jpg	p1	T2-4_tv3	clickedleft	correct	1	242.7125749
version1	1	1	5	di_t4_m2.wav	di_t4_earth.jpg	di_t2_siren.jpg	p1	T2-4_tv3	clickedleft	correct	1	225.9165954
version1	1	1	5	mi_t4_f3a.wav	mi_t3_rice.jpg	mi_t4_honey.jpg	p2	T3-4_tv2	clickedright	correct	1	830.0269461
version1	1	1	5	yan_t4_m2.wav	yan_t3_eye.jpg	yan_t4_flame.jpg	p2	T3-4_tv3	clickedright	correct	1	222.4657827
version1	1	1	5	niu_t3_f1a.wav	niu_t3_button.jpg	niu_t2_cow.jpg	p1	T2-3_tv1	clickedleft	correct	1	730.1454234
version1	1	1	5	zhu_t4_m2.wav	zhu_t1_pig.jpg	zhu_t4_pour.jpg	p2	T1-4_tv3	clickedleft	incorrect	0	243.1749358
version1	1	1	5	wan_t3_m3.wav	wan_t2_play.jpg	wan_t3_bowl.jpg	p2	T2-3_tv4	clickedleft	incorrect	0	337.0778443
version1	1	1	5	jiao_t3_f3a.wav	jiao_t3_foot.jpg	jiao_t1_glue.jpg	p1	T1-3_tv2	clickedleft	correct	1	267.1740804
version1	1	1	5	ba_t4_f1a.wav	ba_t1_eight.jpg	ba_t4_father.jpg	p2	T1-4_tv1	clickedright	correct	1	1196.540205
version1	1	1	5	shu_t1_m3.wav	shu_t1_comb.jpg	shu_t3_mouse.jpg	p1	T1-3_tv4	clickedleft	correct	1	1127.457656
version1	1	1	5	bi_t3_m3.wav	bi_t3_pen.jpg	bi_t2_nose.jpg	p1	T2-3_tv4	clickedleft	correct	1	642.0568862
version1	1	1	5	chuang_t2_m3.wav	chuang_t1_window.jpg	chuang_t2_bed.jpg	p2	T1-2_tv4	clickedleft	incorrect	0	1388.457228
version1	1	1	5	qian_t1_f1a.wav	qian_t1_swing.jpg	qian_t2_money.jpg	p1	T1-2_tv1	clickedright	incorrect	0	472.0209581
version1	1	1	5	xie_t2_f1a.wav	xie_t4_crab.jpg	xie_t2_shoe.jpg	p2	T2-4_tv1	clickedright	correct	1	788.6950385
version1	1	1	5	ba_t4_m2.wav	ba_t4_father.jpg	ba_t1_eight.jpg	p1	T1-4_tv3	clickedleft	correct	1	1399.985458
version1	1	1	5	dan_t3_f3a.wav	dan_t4_egg.jpg	dan_t3_brush.jpg	p2	T3-4_tv2	clickedright	correct	1	1020.772883
version1	1	1	5	xie_t2_f3a.wav	xie_t2_shoe.jpg	xie_t4_crab.jpg	p1	T2-4_tv2	clickedright	incorrect	0	479.8686912
version1	1	1	5	niu_t3_m2.wav	niu_t3_button.jpg	niu_t2_cow.jpg	p1	T2-3_tv3	clickedleft	correct	1	933.283148
version1	1	1	5	mao_t1_m3.wav	mao_t1_cat.jpg	mao_t2_anchor.jpg	p1	T1-2_tv4	clickedright	incorrect	0	249.1971771
version1	1	1	5	qian_t2_f1a.wav	qian_t2_money.jpg	qian_t1_swing.jpg	p1	T1-2_tv1	clickedright	incorrect	0	2104.471771
version1	1	1	5	hua_t1_m2.wav	hua_t4_paint.jpg	hua_t1_flower.jpg	p2	T1-4_tv3	clickedleft	incorrect	0	215.0431993
version1	1	1	5	mi_t3_m3.wav	mi_t3_rice.jpg	mi_t4_honey.jpg	p1	T3-4_tv4	clickedleft	correct	1	611.1804962
version1	1	1	5	niu_t2_f3a.wav	niu_t3_button.jpg	niu_t2_cow.jpg	p2	T2-3_tv2	clickedright	correct	1	619.0235244
version1	1	1	5	ba_t1_m3.wav	ba_t1_eight.jpg	ba_t4_father.jpg	p1	T1-4_tv4	clickedright	incorrect	0	402.8588537
version1	1	1	5	bi_t3_f3a.wav	bi_t3_pen.jpg	bi_t2_nose.jpg	p1	T2-3_tv2	clickedleft	correct	1	687.1963216
version1	1	1	5	wan_t3_m2.wav	wan_t3_bowl.jpg	wan_t2_play.jpg	p1	T2-3_tv3	clickedleft	correct	1	666.182207
version1	1	1	5	dan_t4_m2.wav	dan_t3_brush.jpg	dan_t4_egg.jpg	p2	T3-4_tv3	clickedright	correct	1	589.5295124
version1	1	1	5	niu_t3_f3a.wav	niu_t3_button.jpg	niu_t2_cow.jpg	p1	T2-3_tv2	clickedleft	correct	1	483.852438
version1	1	1	5	zhu_t4_m2.wav	zhu_t4_pour.jpg	zhu_t1_pig.jpg	p1	T1-4_tv3	clickedright	incorrect	0	375.1227545
version1	1	1	5	zhu_t1_m3.wav	zhu_t4_pour.jpg	zhu_t1_pig.jpg	p2	T1-4_tv4	clickedleft	incorrect	0	721.8071001
version1	1	1	5	mao_t1_f1a.wav	mao_t2_anchor.jpg	mao_t1_cat.jpg	p2	T1-2_tv1	clickedright	correct	1	421.4443969
version1	1	1	5	yun_t4_f3a.wav	yun_t4_iron.jpg	yun_t2_cloud.jpg	p1	T2-4_tv2	clickedright	incorrect	0	703.0928144
version1	1	1	5	chuang_t1_f3a.wav	chuang_t2_bed.jpg	chuang_t1_window.jpg	p2	T1-2_tv2	clickedright	correct	1	1052.296835
version1	1	1	5	xie_t4_f1a.wav	xie_t2_shoe.jpg	xie_t4_crab.jpg	p2	T2-4_tv1	clickedright	correct	1	190.0804106
version1	1	1	5	chuang_t2_f1a.wav	chuang_t2_bed.jpg	chuang_t1_window.jpg	p1	T1-2_tv1	clickedleft	correct	1	675.3263473
version1	1	1	5	ba_t4_f3a.wav	ba_t1_eight.jpg	ba_t4_father.jpg	p2	T1-4_tv2	clickedleft	incorrect	0	668.581266
version1	1	1	5	wan_t3_f3a.wav	wan_t3_bowl.jpg	wan_t2_play.jpg	p1	T2-3_tv2	clickedright	incorrect	0	619.811805
version1	1	1	5	di_t4_f3a.wav	di_t2_siren.jpg	di_t4_earth.jpg	p2	T2-4_tv2	clickedright	correct	1	1980.332763
version1	1	1	5	bi_t3_f1a.wav	bi_t3_pen.jpg	bi_t2_nose.jpg	p1	T2-3_tv1	clickedleft	correct	1	2963.534645
version1	1	1	5	jiao_t3_f1a.wav	jiao_t1_glue.jpg	jiao_t3_foot.jpg	p2	T1-3_tv1	clickedleft	incorrect	0	809.6894782
version1	1	1	5	wan_t2_m3.wav	wan_t3_bowl.jpg	wan_t2_play.jpg	p2	T2-3_tv4	clickedright	correct	1	248.5680068
version1	1	1	5	zhu_t4_m3.wav	zhu_t1_pig.jpg	zhu_t4_pour.jpg	p2	T1-4_tv4	clickedleft	incorrect	0	259.9863131
version1	1	1	5	di_t2_m3.wav	di_t2_siren.jpg	di_t4_earth.jpg	p1	T2-4_tv4	clickedright	incorrect	0	641.4589393
version1	1	1	5	mao_t2_f1a.wav	mao_t2_anchor.jpg	mao_t1_cat.jpg	p1	T1-2_tv1	clickedleft	correct	1	880.8370402
version1	1	1	5	mi_t3_f3a.wav	mi_t4_honey.jpg	mi_t3_rice.jpg	p2	T3-4_tv2	clickedright	correct	1	137.6197605
version1	1	1	5	wan_t3_m3.wav	wan_t2_play.jpg	wan_t3_bowl.jpg	p2	T2-3_tv4	clickedleft	incorrect	0	1677.452524
version1	1	1	5	wan_t3_m2.wav	wan_t2_play.jpg	wan_t3_bowl.jpg	p2	T2-3_tv3	clickedright	correct	1	752.6317365
version1	1	1	5	bi_t2_f3a.wav	bi_t3_pen.jpg	bi_t2_nose.jpg	p2	T2-3_tv2	clickedright	correct	1	1689.205304
version1	1	1	5	xie_t4_m3.wav	xie_t2_shoe.jpg	xie_t4_crab.jpg	p2	T2-4_tv4	clickedright	correct	1	209.9606501
version1	1	1	5	shu_t1_f3a.wav	shu_t1_comb.jpg	shu_t3_mouse.jpg	p1	T1-3_tv2	clickedleft	correct	1	386.4516681
version1	1	1	5	dan_t4_m3.wav	dan_t3_brush.jpg	dan_t4_egg.jpg	p2	T3-4_tv4	clickedright	correct	1	357.9888794
version1	1	1	5	ba_t1_f1a.wav	ba_t4_father.jpg	ba_t1_eight.jpg	p2	T1-4_tv1	clickedright	correct	1	1190.977759
version1	1	1	5	qian_t1_m2.wav	qian_t1_swing.jpg	qian_t2_money.jpg	p1	T1-2_tv3	clickedright	incorrect	0	1243.801112
version1	1	1	5	ba_t1_f1a.wav	ba_t4_father.jpg	ba_t1_eight.jpg	p2	T1-4_tv1	clickedright	correct	1	1301.073567
version1	1	1	5	hua_t1_f1a.wav	hua_t4_paint.jpg	hua_t1_flower.jpg	p2	T1-4_tv1	clickedleft	incorrect	0	475.4127459
version1	1	1	5	di_t2_m2.wav	di_t2_siren.jpg	di_t4_earth.jpg	p1	T2-4_tv3	clickedleft	correct	1	315.8370402
version1	1	1	5	niu_t2_m2.wav	niu_t3_button.jpg	niu_t2_cow.jpg	p2	T2-3_tv3	clickedleft	incorrect	0	468.2386655
version1	1	1	5	shu_t1_m2.wav	shu_t1_comb.jpg	shu_t3_mouse.jpg	p1	T1-3_tv3	clickedleft	correct	1	710.5556031
version1	1	1	5	jiao_t3_m2.wav	jiao_t1_glue.jpg	jiao_t3_foot.jpg	p2	T1-3_tv3	clickedright	correct	1	96.5508982
version1	1	1	5	hua_t4_m2.wav	hua_t4_paint.jpg	hua_t1_flower.jpg	p1	T1-4_tv3	clickedright	incorrect	0	231.9422583
version1	1	1	5	shu_t3_m3.wav	shu_t3_mouse.jpg	shu_t1_comb.jpg	p1	T1-3_tv4	clickedright	incorrect	0	930.1488452
version1	1	1	5	mao_t2_f3a.wav	mao_t1_cat.jpg	mao_t2_anchor.jpg	p2	T1-2_tv2	clickedright	correct	1	894.7942686
version1	1	1	5	yun_t4_m3.wav	yun_t4_iron.jpg	yun_t2_cloud.jpg	p1	T2-4_tv4	clickedright	incorrect	0	173.2224123
version1	1	1	5	mao_t1_m3.wav	mao_t1_cat.jpg	mao_t2_anchor.jpg	p1	T1-2_tv4	clickedright	incorrect	0	771.8622754
version1	1	1	5	hua_t4_m3.wav	hua_t4_paint.jpg	hua_t1_flower.jpg	p1	T1-4_tv4	clickedright	incorrect	0	314.1787853
version1	1	1	5	niu_t2_m3.wav	niu_t2_cow.jpg	niu_t3_button.jpg	p1	T2-3_tv4	clickedleft	correct	1	107.6539778
version1	1	1	5	ba_t4_m3.wav	ba_t1_eight.jpg	ba_t4_father.jpg	p2	T1-4_tv4	clickedright	correct	1	527.2288281
version1	1	1	5	shu_t3_m3.wav	shu_t1_comb.jpg	shu_t3_mouse.jpg	p2	T1-3_tv4	clickedright	correct	1	691.4097519
version1	1	1	5	niu_t3_f3a.wav	niu_t2_cow.jpg	niu_t3_button.jpg	p2	T2-3_tv2	clickedright	correct	1	407.6783576
version1	1	1	5	yan_t3_f3a.wav	yan_t4_flame.jpg	yan_t3_eye.jpg	p2	T3-4_tv2	clickedright	correct	1	146.0329341
version1	1	1	5	qian_t1_m3.wav	qian_t1_swing.jpg	qian_t2_money.jpg	p1	T1-2_tv4	clickedright	incorrect	0	302.8383234
version1	1	1	5	qian_t2_f3a.wav	qian_t1_swing.jpg	qian_t2_money.jpg	p2	T1-2_tv2	clickedleft	incorrect	0	696.4957228
version1	1	1	5	mi_t4_m2.wav	mi_t4_honey.jpg	mi_t3_rice.jpg	p1	T3-4_tv3	clickedleft	correct	1	504.6984602
version1	1	1	5	yun_t4_f1a.wav	yun_t2_cloud.jpg	yun_t4_iron.jpg	p2	T2-4_tv1	clickedright	correct	1	29.64200171
version1	1	1	5	chuang_t1_m2.wav	chuang_t2_bed.jpg	chuang_t1_window.jpg	p2	T1-2_tv3	clickedleft	incorrect	0	969.6625321
version1	1	1	5	xie_t4_f1a.wav	xie_t2_shoe.jpg	xie_t4_crab.jpg	p2	T2-4_tv1	clickedleft	incorrect	0	189.1338751
version1	1	1	5	ba_t4_m3.wav	ba_t1_eight.jpg	ba_t4_father.jpg	p2	T1-4_tv4	clickedright	correct	1	321.5547476
version1	1	1	5	xie_t4_m3.wav	xie_t2_shoe.jpg	xie_t4_crab.jpg	p2	T2-4_tv4	clickedleft	incorrect	0	395.4644996
version1	1	1	5	chuang_t1_f3a.wav	chuang_t2_bed.jpg	chuang_t1_window.jpg	p2	T1-2_tv2	clickedright	correct	1	60.94011976
version1	1	1	5	ba_t1_m2.wav	ba_t1_eight.jpg	ba_t4_father.jpg	p1	T1-4_tv3	clickedleft	correct	1	322.2091531
version1	1	1	5	chuang_t2_m3.wav	chuang_t2_bed.jpg	chuang_t1_window.jpg	p1	T1-2_tv4	clickedleft	correct	1	415.1813516
version1	1	1	5	di_t4_m3.wav	di_t4_earth.jpg	di_t2_siren.jpg	p1	T2-4_tv4	clickedleft	correct	1	392.8909324
version1	1	1	5	bi_t2_m2.wav	bi_t3_pen.jpg	bi_t2_nose.jpg	p2	T2-3_tv3	clickedright	correct	1	1535.067579
version1	1	1	5	yun_t2_m3.wav	yun_t2_cloud.jpg	yun_t4_iron.jpg	p1	T2-4_tv4	clickedright	incorrect	0	114.8323353
version1	1	1	5	jiao_t1_f3a.wav	jiao_t1_glue.jpg	jiao_t3_foot.jpg	p1	T1-3_tv2	clickedleft	correct	1	1214.560736
version1	1	1	5	yan_t4_f1a.wav	yan_t4_flame.jpg	yan_t3_eye.jpg	p1	T3-4_tv1	clickedleft	correct	1	608.6060736
version1	1	1	5	yan_t3_m3.wav	yan_t4_flame.jpg	yan_t3_eye.jpg	p2	T3-4_tv4	clickedleft	incorrect	0	306.2005988
version1	1	1	5	mi_t4_f1a.wav	mi_t3_rice.jpg	mi_t4_honey.jpg	p2	T3-4_tv1	clickedright	correct	1	186.4409752
version1	1	1	5	hua_t4_f1a.wav	hua_t1_flower.jpg	hua_t4_paint.jpg	p2	T1-4_tv1	clickedright	correct	1	468.9238666
version1	1	1	5	dan_t4_m3.wav	dan_t4_egg.jpg	dan_t3_brush.jpg	p1	T3-4_tv4	clickedleft	correct	1	957.5778443
version1	1	1	5	xie_t2_m2.wav	xie_t4_crab.jpg	xie_t2_shoe.jpg	p2	T2-4_tv3	clickedright	correct	1	525.4781865
version1	1	1	5	xue_t3_m2.wav	xue_t1_boot.jpg	xue_t3_snow.jpg	p2	T1-3_tv3	clickedright	correct	1	1571.56929
version1	1	1	5	qian_t1_f3a.wav	qian_t1_swing.jpg	qian_t2_money.jpg	p1	T1-2_tv2	clickedright	incorrect	0	169.8477331
version1	1	1	5	dan_t3_m3.wav	dan_t3_brush.jpg	dan_t4_egg.jpg	p1	T3-4_tv4	clickedright	incorrect	0	545.0201027
version1	1	1	5	yan_t4_f1a.wav	yan_t3_eye.jpg	yan_t4_flame.jpg	p2	T3-4_tv1	clickedright	correct	1	519.6103507
version1	1	1	5	wan_t2_m2.wav	wan_t2_play.jpg	wan_t3_bowl.jpg	p1	T2-3_tv3	clickedleft	correct	1	194.635586
version1	1	1	5	wan_t2_f3a.wav	wan_t3_bowl.jpg	wan_t2_play.jpg	p2	T2-3_tv2	clickedright	correct	1	43.3182207
version1	1	1	5	qian_t1_m3.wav	qian_t1_swing.jpg	qian_t2_money.jpg	p1	T1-2_tv4	clickedright	incorrect	0	421.1963216
version1	1	1	5	zhu_t1_m2.wav	zhu_t1_pig.jpg	zhu_t4_pour.jpg	p1	T1-4_tv3	clickedleft	correct	1	143.0115483
version1	1	1	5	niu_t2_m2.wav	niu_t3_button.jpg	niu_t2_cow.jpg	p2	T2-3_tv3	clickedright	correct	1	1310.120616
version1	1	1	5	xue_t1_m2.wav	xue_t1_boot.jpg	xue_t3_snow.jpg	p1	T1-3_tv3	clickedleft	correct	1	1154.823353
version1	1	1	5	di_t4_m3.wav	di_t2_siren.jpg	di_t4_earth.jpg	p2	T2-4_tv4	clickedright	correct	1	811.3605646
version1	1	1	5	ba_t1_m3.wav	ba_t4_father.jpg	ba_t1_eight.jpg	p2	T1-4_tv4	clickedleft	incorrect	0	360.7912746
version1	1	1	5	yan_t3_m2.wav	yan_t4_flame.jpg	yan_t3_eye.jpg	p2	T3-4_tv3	clickedleft	incorrect	0	1589.369119
version1	1	1	5	jiao_t1_f3a.wav	jiao_t3_foot.jpg	jiao_t1_glue.jpg	p2	T1-3_tv2	clickedright	correct	1	381.760479
version1	1	1	5	xue_t1_m2.wav	xue_t3_snow.jpg	xue_t1_boot.jpg	p2	T1-3_tv3	clickedright	correct	1	367.1509837
version1	1	1	5	dan_t4_f3a.wav	dan_t3_brush.jpg	dan_t4_egg.jpg	p2	T3-4_tv2	clickedright	correct	1	128.5607357
version1	1	1	5	bi_t2_m2.wav	bi_t3_pen.jpg	bi_t2_nose.jpg	p2	T2-3_tv3	clickedright	correct	1	275.1886228
version1	1	1	5	xie_t4_m2.wav	xie_t4_crab.jpg	xie_t2_shoe.jpg	p1	T2-4_tv3	clickedright	incorrect	0	21.21428571
version1	1	1	5	hua_t1_m3.wav	hua_t1_flower.jpg	hua_t4_paint.jpg	p1	T1-4_tv4	clickedright	incorrect	0	240.4456801
version1	1	1	5	bi_t2_m3.wav	bi_t2_nose.jpg	bi_t3_pen.jpg	p1	T2-3_tv4	clickedleft	correct	1	387.2557742
version1	1	1	5	xue_t3_f1a.wav	xue_t3_snow.jpg	xue_t1_boot.jpg	p1	T1-3_tv1	clickedleft	correct	1	652.3768178
version1	1	1	5	yan_t3_m3.wav	yan_t3_eye.jpg	yan_t4_flame.jpg	p1	T3-4_tv4	clickedright	incorrect	0	436.1757913
version1	1	1	5	mi_t4_m2.wav	mi_t4_honey.jpg	mi_t3_rice.jpg	p1	T3-4_tv3	clickedleft	correct	1	609.0470488
version1	1	1	5	mi_t3_m3.wav	mi_t4_honey.jpg	mi_t3_rice.jpg	p2	T3-4_tv4	clickedright	correct	1	267.4495295
version1	1	1	5	wan_t2_m3.wav	wan_t2_play.jpg	wan_t3_bowl.jpg	p1	T2-3_tv4	clickedleft	correct	1	283.025663
version1	1	1	5	xue_t3_f1a.wav	xue_t1_boot.jpg	xue_t3_snow.jpg	p2	T1-3_tv1	clickedright	correct	1	201.9127459
version1	1	1	5	shu_t1_m2.wav	shu_t1_comb.jpg	shu_t3_mouse.jpg	p1	T1-3_tv3	clickedright	incorrect	0	628.701882
version1	1	1	5	wan_t3_f3a.wav	wan_t3_bowl.jpg	wan_t2_play.jpg	p1	T2-3_tv2	clickedleft	correct	1	121.8438837
version1	1	1	5	ba_t1_f3a.wav	ba_t4_father.jpg	ba_t1_eight.jpg	p2	T1-4_tv2	clickedleft	incorrect	0	157.5384944
version1	1	1	5	wan_t3_f1a.wav	wan_t2_play.jpg	wan_t3_bowl.jpg	p2	T2-3_tv1	clickedright	correct	1	198.6218991
version1	1	1	5	mao_t2_f1a.wav	mao_t2_anchor.jpg	mao_t1_cat.jpg	p1	T1-2_tv1	clickedright	incorrect	0	126.0188195
version1	1	1	5	niu_t3_m3.wav	niu_t3_button.jpg	niu_t2_cow.jpg	p1	T2-3_tv4	clickedleft	correct	1	972.9106074
version1	1	1	5	dan_t3_f3a.wav	dan_t4_egg.jpg	dan_t3_brush.jpg	p2	T3-4_tv2	clickedleft	incorrect	0	223.0414885
version1	1	1	5	ba_t1_m2.wav	ba_t4_father.jpg	ba_t1_eight.jpg	p2	T1-4_tv3	clickedleft	incorrect	0	304.9833191
version1	1	1	6	ba_t1_m2.wav	ba_t1_eight.jpg	ba_t4_father.jpg	p1	T1-4_tv3	clickedright	incorrect	0	958.0307956
version1	1	1	6	qian_t2_m3.wav	qian_t1_swing.jpg	qian_t2_money.jpg	p2	T1-2_tv4	clickedleft	incorrect	0	2452.322498
version1	1	1	6	niu_t2_m3.wav	niu_t3_button.jpg	niu_t2_cow.jpg	p2	T2-3_tv4	clickedright	correct	1	1341.12361
version1	1	1	6	di_t4_m2.wav	di_t2_siren.jpg	di_t4_earth.jpg	p2	T2-4_tv3	clickedright	correct	1	663.5132592
version1	1	1	6	jiao_t3_f1a.wav	jiao_t3_foot.jpg	jiao_t1_glue.jpg	p1	T1-3_tv1	clickedleft	correct	1	291.1167665
version1	1	1	6	chuang_t1_f3a.wav	chuang_t1_window.jpg	chuang_t2_bed.jpg	p1	T1-2_tv2	clickedright	incorrect	0	905.063302
version1	1	1	6	xue_t1_m2.wav	xue_t3_snow.jpg	xue_t1_boot.jpg	p2	T1-3_tv3	clickedright	correct	1	775
version1	1	1	6	mao_t2_m2.wav	mao_t2_anchor.jpg	mao_t1_cat.jpg	p1	T1-2_tv3	clickedleft	correct	1	1068.853293
version1	1	1	6	xie_t4_m3.wav	xie_t4_crab.jpg	xie_t2_shoe.jpg	p1	T2-4_tv4	clickedright	incorrect	0	1038.718563
version1	1	1	6	di_t2_m2.wav	di_t2_siren.jpg	di_t4_earth.jpg	p1	T2-4_tv3	clickedleft	correct	1	340.7634731
version1	1	1	6	bi_t2_m2.wav	bi_t2_nose.jpg	bi_t3_pen.jpg	p1	T2-3_tv3	clickedleft	correct	1	477.4452524
version1	1	1	6	bi_t2_f3a.wav	bi_t3_pen.jpg	bi_t2_nose.jpg	p2	T2-3_tv2	clickedright	correct	1	827.352438
version1	1	1	6	mi_t3_f3a.wav	mi_t4_honey.jpg	mi_t3_rice.jpg	p2	T3-4_tv2	clickedright	correct	1	238.4662104
version1	1	1	6	wan_t2_m2.wav	wan_t3_bowl.jpg	wan_t2_play.jpg	p2	T2-3_tv3	clickedright	correct	1	289.4341317
version1	1	1	6	mao_t1_f1a.wav	mao_t1_cat.jpg	mao_t2_anchor.jpg	p1	T1-2_tv1	clickedleft	correct	1	113.2301112
version1	1	1	6	zhu_t1_m2.wav	zhu_t1_pig.jpg	zhu_t4_pour.jpg	p1	T1-4_tv3	clickedleft	correct	1	661.3301967
version1	1	1	6	ba_t4_f1a.wav	ba_t1_eight.jpg	ba_t4_father.jpg	p2	T1-4_tv1	clickedleft	incorrect	0	753.1167665
version1	1	1	6	yan_t3_f3a.wav	yan_t4_flame.jpg	yan_t3_eye.jpg	p2	T3-4_tv2	clickedright	correct	1	595.332763
version1	1	1	6	chuang_t1_m2.wav	chuang_t1_window.jpg	chuang_t2_bed.jpg	p1	T1-2_tv3	clickedright	incorrect	0	1589.175364
version1	1	1	6	xie_t4_f1a.wav	xie_t2_shoe.jpg	xie_t4_crab.jpg	p2	T2-4_tv1	clickedleft	incorrect	0	705.257485
version1	1	1	6	shu_t3_f1a.wav	shu_t3_mouse.jpg	shu_t1_comb.jpg	p1	T1-3_tv1	clickedleft	correct	1	1089.112062
version1	1	1	6	niu_t2_f1a.wav	niu_t3_button.jpg	niu_t2_cow.jpg	p2	T2-3_tv1	clickedleft	incorrect	0	1141.200599
version1	1	1	6	xue_t1_m3.wav	xue_t3_snow.jpg	xue_t1_boot.jpg	p2	T1-3_tv4	clickedright	correct	1	1137.879812
version1	1	1	6	xie_t2_f3a.wav	xie_t4_crab.jpg	xie_t2_shoe.jpg	p2	T2-4_tv2	clickedright	correct	1	1855.279726
version1	1	1	6	dan_t3_f1a.wav	dan_t4_egg.jpg	dan_t3_brush.jpg	p2	T3-4_tv1	clickedright	correct	1	788.7925577
version1	1	1	6	ba_t4_m2.wav	ba_t4_father.jpg	ba_t1_eight.jpg	p1	T1-4_tv3	clickedleft	correct	1	1341.17237
version1	1	1	6	ba_t1_m3.wav	ba_t4_father.jpg	ba_t1_eight.jpg	p2	T1-4_tv4	clickedleft	incorrect	0	2581.688195
version1	1	1	6	yan_t4_m2.wav	yan_t3_eye.jpg	yan_t4_flame.jpg	p2	T3-4_tv3	clickedright	correct	1	860.9011976
version1	1	1	6	jiao_t1_m2.wav	jiao_t1_glue.jpg	jiao_t3_foot.jpg	p1	T1-3_tv3	clickedleft	correct	1	441.5380667
version1	1	1	6	xue_t3_f3a.wav	xue_t3_snow.jpg	xue_t1_boot.jpg	p1	T1-3_tv2	clickedright	incorrect	0	581.1907613
version1	1	1	6	zhu_t1_f1a.wav	zhu_t1_pig.jpg	zhu_t4_pour.jpg	p1	T1-4_tv1	clickedright	incorrect	0	1053.378101
version1	1	1	6	wan_t2_f3a.wav	wan_t2_play.jpg	wan_t3_bowl.jpg	p1	T2-3_tv2	clickedleft	correct	1	791.1608212
version1	1	1	6	qian_t1_f3a.wav	qian_t2_money.jpg	qian_t1_swing.jpg	p2	T1-2_tv2	clickedleft	incorrect	0	693.4833191
version1	1	1	6	xie_t4_f3a.wav	xie_t2_shoe.jpg	xie_t4_crab.jpg	p2	T2-4_tv2	clickedright	correct	1	1055.188623
version1	1	1	6	zhu_t1_m2.wav	zhu_t1_pig.jpg	zhu_t4_pour.jpg	p1	T1-4_tv3	clickedleft	correct	1	457.4863131
version1	1	1	6	dan_t3_m2.wav	dan_t4_egg.jpg	dan_t3_brush.jpg	p2	T3-4_tv3	clickedleft	incorrect	0	1543.319076
version1	1	1	6	shu_t1_f3a.wav	shu_t1_comb.jpg	shu_t3_mouse.jpg	p1	T1-3_tv2	clickedleft	correct	1	443.4508127
version1	1	1	6	jiao_t1_m3.wav	jiao_t1_glue.jpg	jiao_t3_foot.jpg	p1	T1-3_tv4	clickedleft	correct	1	30.93113772
version1	1	1	6	bi_t3_f3a.wav	bi_t2_nose.jpg	bi_t3_pen.jpg	p2	T2-3_tv2	clickedright	correct	1	841.0179641
version1	1	1	6	xie_t2_m3.wav	xie_t4_crab.jpg	xie_t2_shoe.jpg	p2	T2-4_tv4	clickedright	correct	1	1157.15355
version1	1	1	6	di_t2_f3a.wav	di_t4_earth.jpg	di_t2_siren.jpg	p2	T2-4_tv2	clickedleft	incorrect	0	1074.798546
version1	1	1	6	yan_t4_m3.wav	yan_t3_eye.jpg	yan_t4_flame.jpg	p2	T3-4_tv4	clickedright	correct	1	321.2523524
version1	1	1	6	qian_t2_m3.wav	qian_t2_money.jpg	qian_t1_swing.jpg	p1	T1-2_tv4	clickedleft	correct	1	200.7412318
version1	1	1	6	chuang_t2_m2.wav	chuang_t2_bed.jpg	chuang_t1_window.jpg	p1	T1-2_tv3	clickedright	incorrect	0	1905.471343
version1	1	1	6	mi_t3_m2.wav	mi_t4_honey.jpg	mi_t3_rice.jpg	p2	T3-4_tv3	clickedleft	incorrect	0	2185.190334
version1	1	1	6	mao_t1_m2.wav	mao_t1_cat.jpg	mao_t2_anchor.jpg	p1	T1-2_tv3	clickedleft	correct	1	5.031650984
version1	1	1	6	chuang_t2_f3a.wav	chuang_t2_bed.jpg	chuang_t1_window.jpg	p1	T1-2_tv2	clickedleft	correct	1	349.0581694
version1	1	1	6	niu_t3_f3a.wav	niu_t3_button.jpg	niu_t2_cow.jpg	p1	T2-3_tv2	clickedleft	correct	1	1529.503849
version1	1	1	6	wan_t3_m2.wav	wan_t2_play.jpg	wan_t3_bowl.jpg	p2	T2-3_tv3	clickedright	correct	1	393.1693755
version1	1	1	6	chuang_t1_m3.wav	chuang_t1_window.jpg	chuang_t2_bed.jpg	p1	T1-2_tv4	clickedleft	correct	1	639.2236955
version1	1	1	6	yan_t3_m3.wav	yan_t4_flame.jpg	yan_t3_eye.jpg	p2	T3-4_tv4	clickedleft	incorrect	0	812.780154
version1	1	1	6	jiao_t3_m3.wav	jiao_t3_foot.jpg	jiao_t1_glue.jpg	p1	T1-3_tv4	clickedleft	correct	1	522.5196749
version1	1	1	6	xue_t1_f1a.wav	xue_t1_boot.jpg	xue_t3_snow.jpg	p1	T1-3_tv1	clickedleft	correct	1	399.0598802
version1	1	1	6	hua_t1_m3.wav	hua_t4_paint.jpg	hua_t1_flower.jpg	p2	T1-4_tv4	clickedright	correct	1	1401.671514
version1	1	1	6	zhu_t1_m3.wav	zhu_t4_pour.jpg	zhu_t1_pig.jpg	p2	T1-4_tv4	clickedleft	incorrect	0	649.4747648
version1	1	1	6	xue_t3_f1a.wav	xue_t3_snow.jpg	xue_t1_boot.jpg	p1	T1-3_tv1	clickedleft	correct	1	557.905047
version1	1	1	6	dan_t4_m3.wav	dan_t3_brush.jpg	dan_t4_egg.jpg	p2	T3-4_tv4	clickedright	correct	1	766.6398631
version1	1	1	6	wan_t3_f1a.wav	wan_t2_play.jpg	wan_t3_bowl.jpg	p2	T2-3_tv1	clickedleft	incorrect	0	695.2549187
version1	1	1	6	bi_t2_m3.wav	bi_t3_pen.jpg	bi_t2_nose.jpg	p2	T2-3_tv4	clickedright	correct	1	725.078272
version1	1	1	6	yan_t4_f1a.wav	yan_t4_flame.jpg	yan_t3_eye.jpg	p1	T3-4_tv1	clickedright	incorrect	0	2093.368263
version1	1	1	6	shu_t3_f3a.wav	shu_t3_mouse.jpg	shu_t1_comb.jpg	p1	T1-3_tv2	clickedleft	correct	1	646.5675791
version1	1	1	6	wan_t3_f1a.wav	wan_t3_bowl.jpg	wan_t2_play.jpg	p1	T2-3_tv1	clickedleft	correct	1	107.2532079
version1	1	1	6	jiao_t3_f1a.wav	jiao_t1_glue.jpg	jiao_t3_foot.jpg	p2	T1-3_tv1	clickedright	correct	1	939.5508982
version1	1	1	6	xie_t4_f1a.wav	xie_t2_shoe.jpg	xie_t4_crab.jpg	p2	T2-4_tv1	clickedright	correct	1	717.0624465
version1	1	1	6	mao_t2_f3a.wav	mao_t2_anchor.jpg	mao_t1_cat.jpg	p1	T1-2_tv2	clickedleft	correct	1	875.1911891
version1	1	1	6	yun_t4_f1a.wav	yun_t4_iron.jpg	yun_t2_cloud.jpg	p1	T2-4_tv1	clickedleft	correct	1	889.0158255
version1	1	1	6	yun_t2_f1a.wav	yun_t4_iron.jpg	yun_t2_cloud.jpg	p2	T2-4_tv1	clickedleft	incorrect	0	125.3083832
version1	1	1	6	bi_t3_m3.wav	bi_t2_nose.jpg	bi_t3_pen.jpg	p2	T2-3_tv4	clickedleft	incorrect	0	756.902053
version1	1	1	6	jiao_t3_f3a.wav	jiao_t3_foot.jpg	jiao_t1_glue.jpg	p1	T1-3_tv2	clickedleft	correct	1	566.6214713
version1	1	1	6	jiao_t3_f3a.wav	jiao_t1_glue.jpg	jiao_t3_foot.jpg	p2	T1-3_tv2	clickedright	correct	1	1019.407186
version1	1	1	6	xue_t1_f3a.wav	xue_t1_boot.jpg	xue_t3_snow.jpg	p1	T1-3_tv2	clickedleft	correct	1	205.1869119
version1	1	1	6	shu_t1_f3a.wav	shu_t3_mouse.jpg	shu_t1_comb.jpg	p2	T1-3_tv2	clickedright	correct	1	993.4285714
version1	1	1	6	xie_t2_f1a.wav	xie_t4_crab.jpg	xie_t2_shoe.jpg	p2	T2-4_tv1	clickedright	correct	1	943.5042772
version1	1	1	6	hua_t1_m3.wav	hua_t4_paint.jpg	hua_t1_flower.jpg	p2	T1-4_tv4	clickedleft	incorrect	0	1795.686912
version1	1	1	6	wan_t3_f3a.wav	wan_t3_bowl.jpg	wan_t2_play.jpg	p1	T2-3_tv2	clickedleft	correct	1	716.6274594
version1	1	1	6	xie_t2_m2.wav	xie_t2_shoe.jpg	xie_t4_crab.jpg	p1	T2-4_tv3	clickedleft	correct	1	718.8071001
version1	1	1	6	hua_t4_m3.wav	hua_t4_paint.jpg	hua_t1_flower.jpg	p1	T1-4_tv4	clickedright	incorrect	0	992.9662104
version1	1	1	6	bi_t3_f1a.wav	bi_t3_pen.jpg	bi_t2_nose.jpg	p1	T2-3_tv1	clickedleft	correct	1	803.0688623
version1	1	1	6	jiao_t3_m2.wav	jiao_t1_glue.jpg	jiao_t3_foot.jpg	p2	T1-3_tv3	clickedright	correct	1	555.0928144
version1	1	1	6	mao_t2_m3.wav	mao_t2_anchor.jpg	mao_t1_cat.jpg	p1	T1-2_tv4	clickedright	incorrect	0	432.5731394
version1	1	1	6	xue_t1_m3.wav	xue_t3_snow.jpg	xue_t1_boot.jpg	p2	T1-3_tv4	clickedright	correct	1	1059.384517
version1	1	1	6	zhu_t1_f3a.wav	zhu_t4_pour.jpg	zhu_t1_pig.jpg	p2	T1-4_tv2	clickedright	correct	1	432.8926433
version1	1	1	6	yun_t4_m3.wav	yun_t2_cloud.jpg	yun_t4_iron.jpg	p2	T2-4_tv4	clickedleft	incorrect	0	127.2968349
version1	1	1	6	jiao_t1_f1a.wav	jiao_t3_foot.jpg	jiao_t1_glue.jpg	p2	T1-3_tv1	clickedright	correct	1	843.3627032
version1	1	1	6	dan_t3_m3.wav	dan_t3_brush.jpg	dan_t4_egg.jpg	p1	T3-4_tv4	clickedright	incorrect	0	203.1313088
version1	1	1	6	shu_t1_m2.wav	shu_t3_mouse.jpg	shu_t1_comb.jpg	p2	T1-3_tv3	clickedright	correct	1	1174.568007
version1	1	1	6	mi_t3_m3.wav	mi_t4_honey.jpg	mi_t3_rice.jpg	p2	T3-4_tv4	clickedright	correct	1	1305.408469
version1	1	1	6	xue_t3_f1a.wav	xue_t3_snow.jpg	xue_t1_boot.jpg	p1	T1-3_tv1	clickedleft	correct	1	717.5021386
version1	1	1	6	di_t2_m3.wav	di_t2_siren.jpg	di_t4_earth.jpg	p1	T2-4_tv4	clickedright	incorrect	0	1030.709153
version1	1	1	6	niu_t3_m2.wav	niu_t2_cow.jpg	niu_t3_button.jpg	p2	T2-3_tv3	clickedright	correct	1	177.4345595
version1	1	1	6	hua_t1_f1a.wav	hua_t4_paint.jpg	hua_t1_flower.jpg	p2	T1-4_tv1	clickedleft	incorrect	0	494.9987169
version1	1	1	6	dan_t3_f1a.wav	dan_t4_egg.jpg	dan_t3_brush.jpg	p2	T3-4_tv1	clickedright	correct	1	424.7356715
version1	1	1	6	hua_t4_f1a.wav	hua_t4_paint.jpg	hua_t1_flower.jpg	p1	T1-4_tv1	clickedleft	correct	1	1952.899059
version1	1	1	6	wan_t2_f1a.wav	wan_t2_play.jpg	wan_t3_bowl.jpg	p1	T2-3_tv1	clickedleft	correct	1	179.0419162
version1	1	1	6	ba_t4_f1a.wav	ba_t1_eight.jpg	ba_t4_father.jpg	p2	T1-4_tv1	clickedright	correct	1	592.9046193
version1	1	1	6	yun_t2_m2.wav	yun_t2_cloud.jpg	yun_t4_iron.jpg	p1	T2-4_tv3	clickedright	incorrect	0	704.1214713
version1	1	1	6	dan_t3_m2.wav	dan_t3_brush.jpg	dan_t4_egg.jpg	p1	T3-4_tv3	clickedleft	correct	1	1263.594525
version1	1	1	6	hua_t1_f1a.wav	hua_t1_flower.jpg	hua_t4_paint.jpg	p1	T1-4_tv1	clickedright	incorrect	0	606.742515
version1	1	1	6	chuang_t2_f1a.wav	chuang_t2_bed.jpg	chuang_t1_window.jpg	p1	T1-2_tv1	clickedleft	correct	1	346.7301112
version1	1	1	6	di_t2_f3a.wav	di_t4_earth.jpg	di_t2_siren.jpg	p2	T2-4_tv2	clickedright	correct	1	890.6608212
version1	1	1	6	niu_t3_m3.wav	niu_t2_cow.jpg	niu_t3_button.jpg	p2	T2-3_tv4	clickedleft	incorrect	0	0.70402053
version1	1	1	6	dan_t4_f3a.wav	dan_t3_brush.jpg	dan_t4_egg.jpg	p2	T3-4_tv2	clickedleft	incorrect	0	504.786142
version1	1	1	6	dan_t3_f3a.wav	dan_t4_egg.jpg	dan_t3_brush.jpg	p2	T3-4_tv2	clickedleft	incorrect	0	632.8558597
version1	1	1	6	yan_t4_f3a.wav	yan_t4_flame.jpg	yan_t3_eye.jpg	p1	T3-4_tv2	clickedleft	correct	1	42.55218135
version1	1	1	6	mi_t3_m3.wav	mi_t3_rice.jpg	mi_t4_honey.jpg	p1	T3-4_tv4	clickedleft	correct	1	962.9238666
version1	1	1	6	xue_t1_m2.wav	xue_t1_boot.jpg	xue_t3_snow.jpg	p1	T1-3_tv3	clickedleft	correct	1	695.4700599
version1	1	1	6	mi_t4_m3.wav	mi_t3_rice.jpg	mi_t4_honey.jpg	p2	T3-4_tv4	clickedright	correct	1	281.4195894
version1	1	1	6	bi_t3_m2.wav	bi_t3_pen.jpg	bi_t2_nose.jpg	p1	T2-3_tv3	clickedleft	correct	1	2301.524808
version1	1	1	6	di_t4_m2.wav	di_t4_earth.jpg	di_t2_siren.jpg	p1	T2-4_tv3	clickedright	incorrect	0	1916.98118
version1	1	1	6	di_t4_f3a.wav	di_t4_earth.jpg	di_t2_siren.jpg	p1	T2-4_tv2	clickedleft	correct	1	283.2194183
version1	1	1	6	niu_t2_m3.wav	niu_t2_cow.jpg	niu_t3_button.jpg	p1	T2-3_tv4	clickedleft	correct	1	291.20787
version1	1	1	6	yan_t3_m3.wav	yan_t3_eye.jpg	yan_t4_flame.jpg	p1	T3-4_tv4	clickedright	incorrect	0	752.9756202
version1	1	1	6	dan_t4_m2.wav	dan_t3_brush.jpg	dan_t4_egg.jpg	p2	T3-4_tv3	clickedleft	incorrect	0	151.4538067
version1	1	1	6	qian_t1_m2.wav	qian_t2_money.jpg	qian_t1_swing.jpg	p2	T1-2_tv3	clickedright	correct	1	1168.884089
version1	1	1	6	mi_t3_f3a.wav	mi_t4_honey.jpg	mi_t3_rice.jpg	p2	T3-4_tv2	clickedright	correct	1	653.27716
version1	1	1	6	shu_t3_m3.wav	shu_t1_comb.jpg	shu_t3_mouse.jpg	p2	T1-3_tv4	clickedleft	incorrect	0	1627.737382
version1	1	1	6	zhu_t1_m3.wav	zhu_t4_pour.jpg	zhu_t1_pig.jpg	p2	T1-4_tv4	clickedright	correct	1	351.3366125
version1	1	1	6	chuang_t2_f3a.wav	chuang_t2_bed.jpg	chuang_t1_window.jpg	p1	T1-2_tv2	clickedright	incorrect	0	584.8678358
version1	1	1	6	zhu_t4_f3a.wav	zhu_t1_pig.jpg	zhu_t4_pour.jpg	p2	T1-4_tv2	clickedleft	incorrect	0	389.1043627
version1	1	1	6	xue_t3_m2.wav	xue_t1_boot.jpg	xue_t3_snow.jpg	p2	T1-3_tv3	clickedleft	incorrect	0	560.8652695
version1	1	1	6	chuang_t2_m3.wav	chuang_t1_window.jpg	chuang_t2_bed.jpg	p2	T1-2_tv4	clickedright	correct	1	845.031651
version1	1	1	6	jiao_t1_m3.wav	jiao_t1_glue.jpg	jiao_t3_foot.jpg	p1	T1-3_tv4	clickedleft	correct	1	1029.090676
version1	1	1	6	yan_t3_m2.wav	yan_t3_eye.jpg	yan_t4_flame.jpg	p1	T3-4_tv3	clickedleft	correct	1	1146.174508
version1	1	1	6	shu_t3_m2.wav	shu_t3_mouse.jpg	shu_t1_comb.jpg	p1	T1-3_tv3	clickedleft	correct	1	1617.22284
version1	1	1	6	di_t4_m3.wav	di_t4_earth.jpg	di_t2_siren.jpg	p1	T2-4_tv4	clickedleft	correct	1	955.578272
version1	1	1	6	mi_t3_f1a.wav	mi_t3_rice.jpg	mi_t4_honey.jpg	p1	T3-4_tv1	clickedleft	correct	1	212.5132592
version1	1	1	6	shu_t1_m3.wav	shu_t1_comb.jpg	shu_t3_mouse.jpg	p1	T1-3_tv4	clickedleft	correct	1	1163.094098
version1	1	1	6	niu_t3_f1a.wav	niu_t3_button.jpg	niu_t2_cow.jpg	p1	T2-3_tv1	clickedleft	correct	1	547.4627887
version1	1	1	6	zhu_t4_f1a.wav	zhu_t1_pig.jpg	zhu_t4_pour.jpg	p2	T1-4_tv1	clickedleft	incorrect	0	146.8601369
version1	1	1	6	jiao_t1_f1a.wav	jiao_t1_glue.jpg	jiao_t3_foot.jpg	p1	T1-3_tv1	clickedleft	correct	1	899.2673225
version1	1	1	6	xie_t2_m3.wav	xie_t4_crab.jpg	xie_t2_shoe.jpg	p2	T2-4_tv4	clickedleft	incorrect	0	745.2249786
version1	1	1	6	ba_t1_m3.wav	ba_t1_eight.jpg	ba_t4_father.jpg	p1	T1-4_tv4	clickedleft	correct	1	649.4349872
version1	1	1	6	yan_t3_m2.wav	yan_t4_flame.jpg	yan_t3_eye.jpg	p2	T3-4_tv3	clickedleft	incorrect	0	605.4931565
version1	1	1	6	niu_t2_m2.wav	niu_t3_button.jpg	niu_t2_cow.jpg	p2	T2-3_tv3	clickedright	correct	1	1077.296407
version1	1	1	6	hua_t4_m3.wav	hua_t4_paint.jpg	hua_t1_flower.jpg	p1	T1-4_tv4	clickedleft	correct	1	330.6060736
version1	1	1	6	qian_t2_f1a.wav	qian_t2_money.jpg	qian_t1_swing.jpg	p1	T1-2_tv1	clickedleft	correct	1	445.5855432
version1	1	1	6	yan_t4_m3.wav	yan_t3_eye.jpg	yan_t4_flame.jpg	p2	T3-4_tv4	clickedright	correct	1	452.8541488
version1	1	1	6	ba_t1_f1a.wav	ba_t1_eight.jpg	ba_t4_father.jpg	p1	T1-4_tv1	clickedright	incorrect	0	359.2044482
version1	1	1	6	mao_t1_f3a.wav	mao_t2_anchor.jpg	mao_t1_cat.jpg	p2	T1-2_tv2	clickedleft	incorrect	0	1184.903764
version1	1	1	6	mao_t2_m3.wav	mao_t1_cat.jpg	mao_t2_anchor.jpg	p2	T1-2_tv4	clickedright	correct	1	1089.551326
version1	1	1	6	yun_t2_m3.wav	yun_t4_iron.jpg	yun_t2_cloud.jpg	p2	T2-4_tv4	clickedright	correct	1	441.216852
version1	1	1	6	shu_t1_f1a.wav	shu_t3_mouse.jpg	shu_t1_comb.jpg	p2	T1-3_tv1	clickedright	correct	1	313.5051326
version1	1	1	6	ba_t1_m2.wav	ba_t4_father.jpg	ba_t1_eight.jpg	p2	T1-4_tv3	clickedleft	incorrect	0	1010.945252
version1	1	1	6	shu_t1_m3.wav	shu_t3_mouse.jpg	shu_t1_comb.jpg	p2	T1-3_tv4	clickedright	correct	1	694.3528657
version1	1	1	6	mao_t1_m3.wav	mao_t2_anchor.jpg	mao_t1_cat.jpg	p2	T1-2_tv4	clickedright	correct	1	347.1924722
version1	1	1	6	xie_t4_f3a.wav	xie_t2_shoe.jpg	xie_t4_crab.jpg	p2	T2-4_tv2	clickedright	correct	1	426.9965783
version1	1	1	6	yan_t3_f1a.wav	yan_t3_eye.jpg	yan_t4_flame.jpg	p1	T3-4_tv1	clickedleft	correct	1	707.5158255
version1	1	1	6	zhu_t4_m2.wav	zhu_t1_pig.jpg	zhu_t4_pour.jpg	p2	T1-4_tv3	clickedleft	incorrect	0	58.74080411
version1	1	1	6	bi_t2_m3.wav	bi_t3_pen.jpg	bi_t2_nose.jpg	p2	T2-3_tv4	clickedright	correct	1	829.0799829
version1	1	1	6	ba_t4_f3a.wav	ba_t4_father.jpg	ba_t1_eight.jpg	p1	T1-4_tv2	clickedleft	correct	1	800.1407186
version1	1	1	6	qian_t2_m2.wav	qian_t2_money.jpg	qian_t1_swing.jpg	p1	T1-2_tv3	clickedleft	correct	1	513.1890505
version1	1	1	6	xie_t2_f3a.wav	xie_t4_crab.jpg	xie_t2_shoe.jpg	p2	T2-4_tv2	clickedright	correct	1	1327.341317
version1	1	1	6	ba_t4_f3a.wav	ba_t1_eight.jpg	ba_t4_father.jpg	p2	T1-4_tv2	clickedright	correct	1	335.0526091
version1	1	1	6	shu_t3_m2.wav	shu_t1_comb.jpg	shu_t3_mouse.jpg	p2	T1-3_tv3	clickedleft	incorrect	0	1336.988024
version1	1	1	6	yan_t3_f1a.wav	yan_t3_eye.jpg	yan_t4_flame.jpg	p1	T3-4_tv1	clickedleft	correct	1	606.7651839
version1	1	1	6	hua_t1_f3a.wav	hua_t1_flower.jpg	hua_t4_paint.jpg	p1	T1-4_tv2	clickedleft	correct	1	1199.141574
version1	1	1	6	shu_t3_f1a.wav	shu_t3_mouse.jpg	shu_t1_comb.jpg	p1	T1-3_tv1	clickedright	incorrect	0	2521.231822
version1	1	1	6	mi_t4_m2.wav	mi_t4_honey.jpg	mi_t3_rice.jpg	p1	T3-4_tv3	clickedleft	correct	1	128.8793841
version1	1	1	6	yun_t4_m3.wav	yun_t4_iron.jpg	yun_t2_cloud.jpg	p1	T2-4_tv4	clickedleft	correct	1	24.99358426
version1	1	1	6	mi_t3_m2.wav	mi_t3_rice.jpg	mi_t4_honey.jpg	p1	T3-4_tv3	clickedleft	correct	1	460.7694611
version1	1	1	6	zhu_t4_f1a.wav	zhu_t4_pour.jpg	zhu_t1_pig.jpg	p1	T1-4_tv1	clickedleft	correct	1	73.24294269
version1	1	1	6	qian_t2_f1a.wav	qian_t2_money.jpg	qian_t1_swing.jpg	p1	T1-2_tv1	clickedleft	correct	1	1230.952524
version1	1	1	6	yun_t2_f3a.wav	yun_t2_cloud.jpg	yun_t4_iron.jpg	p1	T2-4_tv2	clickedleft	correct	1	148.7844311
version1	1	1	6	yan_t3_f3a.wav	yan_t4_flame.jpg	yan_t3_eye.jpg	p2	T3-4_tv2	clickedright	correct	1	421.2031651
version1	1	1	6	mao_t1_f1a.wav	mao_t2_anchor.jpg	mao_t1_cat.jpg	p2	T1-2_tv1	clickedright	correct	1	76.83319076
version1	1	1	6	zhu_t4_m2.wav	zhu_t1_pig.jpg	zhu_t4_pour.jpg	p2	T1-4_tv3	clickedleft	incorrect	0	170.9136014
version1	1	1	6	ba_t1_f1a.wav	ba_t1_eight.jpg	ba_t4_father.jpg	p1	T1-4_tv1	clickedright	incorrect	0	457.8682635
version1	1	1	6	ba_t4_m3.wav	ba_t4_father.jpg	ba_t1_eight.jpg	p1	T1-4_tv4	clickedleft	correct	1	698.8729683
version1	1	1	6	ba_t4_m2.wav	ba_t1_eight.jpg	ba_t4_father.jpg	p2	T1-4_tv3	clickedright	correct	1	684.9405475
version1	1	1	6	xue_t3_m3.wav	xue_t1_boot.jpg	xue_t3_snow.jpg	p2	T1-3_tv4	clickedleft	incorrect	0	1385.568007
version1	1	1	6	wan_t3_m3.wav	wan_t3_bowl.jpg	wan_t2_play.jpg	p1	T2-3_tv4	clickedright	incorrect	0	521.1710864
version1	1	1	6	shu_t1_f1a.wav	shu_t1_comb.jpg	shu_t3_mouse.jpg	p1	T1-3_tv1	clickedleft	correct	1	272.887083
version1	1	1	6	mi_t4_m2.wav	mi_t3_rice.jpg	mi_t4_honey.jpg	p2	T3-4_tv3	clickedright	correct	1	355.2715997
version1	1	1	6	xue_t3_f3a.wav	xue_t1_boot.jpg	xue_t3_snow.jpg	p2	T1-3_tv2	clickedright	correct	1	1077.629598
version1	1	1	6	chuang_t1_f3a.wav	chuang_t2_bed.jpg	chuang_t1_window.jpg	p2	T1-2_tv2	clickedleft	incorrect	0	1494.89136
version1	1	1	6	bi_t2_f1a.wav	bi_t3_pen.jpg	bi_t2_nose.jpg	p2	T2-3_tv1	clickedright	correct	1	321.3280582
version1	1	1	6	dan_t4_m3.wav	dan_t4_egg.jpg	dan_t3_brush.jpg	p1	T3-4_tv4	clickedright	incorrect	0	765.0427716
version1	1	1	6	jiao_t1_f3a.wav	jiao_t1_glue.jpg	jiao_t3_foot.jpg	p1	T1-3_tv2	clickedleft	correct	1	1317.050898
version1	1	1	6	qian_t2_m2.wav	qian_t2_money.jpg	qian_t1_swing.jpg	p1	T1-2_tv3	clickedleft	correct	1	475.1980325
version1	1	1	6	mi_t4_f1a.wav	mi_t3_rice.jpg	mi_t4_honey.jpg	p2	T3-4_tv1	clickedright	correct	1	849.5945252
version1	1	1	6	shu_t1_m2.wav	shu_t1_comb.jpg	shu_t3_mouse.jpg	p1	T1-3_tv3	clickedleft	correct	1	1705.443541
version1	1	1	6	mi_t3_f1a.wav	mi_t4_honey.jpg	mi_t3_rice.jpg	p2	T3-4_tv1	clickedright	correct	1	805.4093242
version1	1	1	6	yun_t2_f3a.wav	yun_t2_cloud.jpg	yun_t4_iron.jpg	p1	T2-4_tv2	clickedright	incorrect	0	545.0038494
version1	1	1	6	dan_t4_f1a.wav	dan_t3_brush.jpg	dan_t4_egg.jpg	p2	T3-4_tv1	clickedleft	incorrect	0	1180.878956
version1	1	1	6	shu_t3_f3a.wav	shu_t3_mouse.jpg	shu_t1_comb.jpg	p1	T1-3_tv2	clickedright	incorrect	0	857.0094098
version1	1	1	6	yun_t4_f3a.wav	yun_t2_cloud.jpg	yun_t4_iron.jpg	p2	T2-4_tv2	clickedright	correct	1	490.8088109
version1	1	1	6	wan_t2_f1a.wav	wan_t2_play.jpg	wan_t3_bowl.jpg	p1	T2-3_tv1	clickedleft	correct	1	452.5372113
version1	1	1	6	xie_t2_m2.wav	xie_t4_crab.jpg	xie_t2_shoe.jpg	p2	T2-4_tv3	clickedright	correct	1	891.2142857
version1	1	1	6	yun_t2_m3.wav	yun_t2_cloud.jpg	yun_t4_iron.jpg	p1	T2-4_tv4	clickedleft	correct	1	1277.305817
version1	1	1	6	qian_t2_f3a.wav	qian_t2_money.jpg	qian_t1_swing.jpg	p1	T1-2_tv2	clickedright	incorrect	0	1695.401198
version1	1	1	6	mao_t1_f3a.wav	mao_t1_cat.jpg	mao_t2_anchor.jpg	p1	T1-2_tv2	clickedright	incorrect	0	913.314799
version1	1	1	6	jiao_t1_m2.wav	jiao_t3_foot.jpg	jiao_t1_glue.jpg	p2	T1-3_tv3	clickedright	correct	1	334.9730539
version1	1	1	6	ba_t1_f3a.wav	ba_t4_father.jpg	ba_t1_eight.jpg	p2	T1-4_tv2	clickedleft	incorrect	0	1252.950385
version1	1	1	6	jiao_t3_m3.wav	jiao_t3_foot.jpg	jiao_t1_glue.jpg	p1	T1-3_tv4	clickedright	incorrect	0	1747.403336
version1	1	1	6	dan_t4_f1a.wav	dan_t4_egg.jpg	dan_t3_brush.jpg	p1	T3-4_tv1	clickedright	incorrect	0	510.9024808
version1	1	1	6	di_t4_f1a.wav	di_t2_siren.jpg	di_t4_earth.jpg	p2	T2-4_tv1	clickedright	correct	1	421.1390077
version1	1	1	6	mi_t4_f1a.wav	mi_t4_honey.jpg	mi_t3_rice.jpg	p1	T3-4_tv1	clickedleft	correct	1	768.9666382
version1	1	1	6	yun_t4_m2.wav	yun_t2_cloud.jpg	yun_t4_iron.jpg	p2	T2-4_tv3	clickedleft	incorrect	0	269.4538067
version1	1	1	6	chuang_t1_m2.wav	chuang_t2_bed.jpg	chuang_t1_window.jpg	p2	T1-2_tv3	clickedleft	incorrect	0	1017.541916
version1	1	1	6	dan_t3_m3.wav	dan_t4_egg.jpg	dan_t3_brush.jpg	p2	T3-4_tv4	clickedright	correct	1	1283.132592
version1	1	1	6	xue_t3_m3.wav	xue_t3_snow.jpg	xue_t1_boot.jpg	p1	T1-3_tv4	clickedright	incorrect	0	1607.288281
version1	1	1	6	bi_t3_m2.wav	bi_t2_nose.jpg	bi_t3_pen.jpg	p2	T2-3_tv3	clickedleft	incorrect	0	1371.670659
version1	1	1	6	hua_t1_f3a.wav	hua_t1_flower.jpg	hua_t4_paint.jpg	p1	T1-4_tv2	clickedright	incorrect	0	308.4080411
version1	1	1	6	hua_t4_f3a.wav	hua_t4_paint.jpg	hua_t1_flower.jpg	p1	T1-4_tv2	clickedleft	correct	1	1101.174936
version1	1	1	6	jiao_t3_m2.wav	jiao_t1_glue.jpg	jiao_t3_foot.jpg	p2	T1-3_tv3	clickedright	correct	1	1657.656972
version1	1	1	6	wan_t2_m2.wav	wan_t2_play.jpg	wan_t3_bowl.jpg	p1	T2-3_tv3	clickedleft	correct	1	303.2805817
version1	1	1	6	xie_t4_m2.wav	xie_t4_crab.jpg	xie_t2_shoe.jpg	p1	T2-4_tv3	clickedright	incorrect	0	550.9443969
version1	1	1	6	mi_t4_f3a.wav	mi_t4_honey.jpg	mi_t3_rice.jpg	p1	T3-4_tv2	clickedleft	correct	1	561.0213858
version1	1	1	6	xue_t1_f3a.wav	xue_t3_snow.jpg	xue_t1_boot.jpg	p2	T1-3_tv2	clickedright	correct	1	36.98716852
version1	1	1	6	xue_t3_m2.wav	xue_t1_boot.jpg	xue_t3_snow.jpg	p2	T1-3_tv3	clickedright	correct	1	1415.100941
version1	1	1	6	yan_t4_f1a.wav	yan_t3_eye.jpg	yan_t4_flame.jpg	p2	T3-4_tv1	clickedright	correct	1	589.0885372
version1	1	1	6	mi_t4_m3.wav	mi_t4_honey.jpg	mi_t3_rice.jpg	p1	T3-4_tv4	clickedleft	correct	1	248.603935
version1	1	1	6	ba_t4_m3.wav	ba_t1_eight.jpg	ba_t4_father.jpg	p2	T1-4_tv4	clickedright	correct	1	309.2536356
version1	1	1	6	wan_t3_f3a.wav	wan_t2_play.jpg	wan_t3_bowl.jpg	p2	T2-3_tv2	clickedright	correct	1	536.9901625
version1	1	1	6	xue_t1_f1a.wav	xue_t3_snow.jpg	xue_t1_boot.jpg	p2	T1-3_tv1	clickedright	correct	1	442.8408896
version1	1	1	6	niu_t2_f3a.wav	niu_t2_cow.jpg	niu_t3_button.jpg	p1	T2-3_tv2	clickedright	incorrect	0	591.3344739
version1	1	1	6	shu_t3_m3.wav	shu_t3_mouse.jpg	shu_t1_comb.jpg	p1	T1-3_tv4	clickedright	incorrect	0	1352.887938
version1	1	1	6	zhu_t4_m3.wav	zhu_t1_pig.jpg	zhu_t4_pour.jpg	p2	T1-4_tv4	clickedleft	incorrect	0	610.9088965
version1	1	1	6	niu_t3_f3a.wav	niu_t3_button.jpg	niu_t2_cow.jpg	p1	T2-3_tv2	clickedleft	correct	1	93.4011976
version1	1	1	6	bi_t3_f3a.wav	bi_t3_pen.jpg	bi_t2_nose.jpg	p1	T2-3_tv2	clickedleft	correct	1	394.6163388
version1	1	1	6	mao_t2_m2.wav	mao_t1_cat.jpg	mao_t2_anchor.jpg	p2	T1-2_tv3	clickedright	correct	1	1269.200599
version1	1	1	6	chuang_t1_m3.wav	chuang_t2_bed.jpg	chuang_t1_window.jpg	p2	T1-2_tv4	clickedright	correct	1	2249.056031
version1	1	1	6	wan_t2_m3.wav	wan_t2_play.jpg	wan_t3_bowl.jpg	p1	T2-3_tv4	clickedleft	correct	1	693.3999145
version1	1	1	6	bi_t2_f1a.wav	bi_t2_nose.jpg	bi_t3_pen.jpg	p1	T2-3_tv1	clickedleft	correct	1	215.402053
version1	1	1	6	chuang_t2_f1a.wav	chuang_t2_bed.jpg	chuang_t1_window.jpg	p1	T1-2_tv1	clickedleft	correct	1	393.5355004
version1	1	1	6	qian_t1_m3.wav	qian_t2_money.jpg	qian_t1_swing.jpg	p2	T1-2_tv4	clickedleft	incorrect	0	699.0333618
version1	1	1	6	ba_t1_f3a.wav	ba_t1_eight.jpg	ba_t4_father.jpg	p1	T1-4_tv2	clickedright	incorrect	0	1817.169376
version1	1	1	6	bi_t2_f3a.wav	bi_t2_nose.jpg	bi_t3_pen.jpg	p1	T2-3_tv2	clickedleft	correct	1	194.9751925
version1	1	1	6	mao_t1_m2.wav	mao_t1_cat.jpg	mao_t2_anchor.jpg	p1	T1-2_tv3	clickedright	incorrect	0	1085.388366
version1	1	1	6	di_t4_m3.wav	di_t2_siren.jpg	di_t4_earth.jpg	p2	T2-4_tv4	clickedright	correct	1	1925.561163
version1	1	1	6	dan_t4_f3a.wav	dan_t3_brush.jpg	dan_t4_egg.jpg	p2	T3-4_tv2	clickedright	correct	1	481.798118
version1	1	1	6	chuang_t2_m3.wav	chuang_t2_bed.jpg	chuang_t1_window.jpg	p1	T1-2_tv4	clickedright	incorrect	0	1517.60308
version1	1	1	6	qian_t1_f1a.wav	qian_t1_swing.jpg	qian_t2_money.jpg	p1	T1-2_tv1	clickedright	incorrect	0	95.29597947
version1	1	1	6	yun_t4_m2.wav	yun_t4_iron.jpg	yun_t2_cloud.jpg	p1	T2-4_tv3	clickedright	incorrect	0	496.9923011
version1	1	1	6	hua_t1_m2.wav	hua_t1_flower.jpg	hua_t4_paint.jpg	p1	T1-4_tv3	clickedright	incorrect	0	271.4024808
version1	1	1	6	wan_t2_f3a.wav	wan_t2_play.jpg	wan_t3_bowl.jpg	p1	T2-3_tv2	clickedleft	correct	1	120.8109495
version1	1	1	6	yan_t4_m2.wav	yan_t4_flame.jpg	yan_t3_eye.jpg	p1	T3-4_tv3	clickedleft	correct	1	377.1257485
version1	1	1	6	zhu_t1_f3a.wav	zhu_t1_pig.jpg	zhu_t4_pour.jpg	p1	T1-4_tv2	clickedleft	correct	1	375.0064157
version1	1	1	6	hua_t4_f1a.wav	hua_t1_flower.jpg	hua_t4_paint.jpg	p2	T1-4_tv1	clickedleft	incorrect	0	300.9170231
version1	1	1	6	chuang_t1_f1a.wav	chuang_t1_window.jpg	chuang_t2_bed.jpg	p1	T1-2_tv1	clickedleft	correct	1	365.2343884
version1	1	1	6	niu_t2_m2.wav	niu_t3_button.jpg	niu_t2_cow.jpg	p2	T2-3_tv3	clickedleft	incorrect	0	53.32506416
version1	1	1	6	mao_t2_f1a.wav	mao_t2_anchor.jpg	mao_t1_cat.jpg	p1	T1-2_tv1	clickedright	incorrect	0	54.81266039
version1	1	1	6	mi_t4_f3a.wav	mi_t4_honey.jpg	mi_t3_rice.jpg	p1	T3-4_tv2	clickedright	incorrect	0	329.2065868
version1	1	1	6	chuang_t1_f1a.wav	chuang_t2_bed.jpg	chuang_t1_window.jpg	p2	T1-2_tv1	clickedright	correct	1	1105.072284
version1	1	1	6	bi_t3_f1a.wav	bi_t2_nose.jpg	bi_t3_pen.jpg	p2	T2-3_tv1	clickedright	correct	1	569.5504705
version1	1	1	6	di_t4_f1a.wav	di_t2_siren.jpg	di_t4_earth.jpg	p2	T2-4_tv1	clickedright	correct	1	53.10222412
version1	1	1	6	yan_t4_f3a.wav	yan_t3_eye.jpg	yan_t4_flame.jpg	p2	T3-4_tv2	clickedright	correct	1	235.1650984
version1	1	1	6	qian_t1_m2.wav	qian_t1_swing.jpg	qian_t2_money.jpg	p1	T1-2_tv3	clickedright	incorrect	0	689.6214713
version1	1	1	6	niu_t3_f1a.wav	niu_t2_cow.jpg	niu_t3_button.jpg	p2	T2-3_tv1	clickedleft	incorrect	0	1621.08426
version1	1	1	6	chuang_t2_m2.wav	chuang_t2_bed.jpg	chuang_t1_window.jpg	p1	T1-2_tv3	clickedright	incorrect	0	849.3049615
version1	1	1	6	niu_t2_f3a.wav	niu_t3_button.jpg	niu_t2_cow.jpg	p2	T2-3_tv2	clickedright	correct	1	80.96706587
version1	1	1	6	bi_t3_m3.wav	bi_t2_nose.jpg	bi_t3_pen.jpg	p2	T2-3_tv4	clickedleft	incorrect	0	681.4362703
version1	1	1	6	qian_t1_f3a.wav	qian_t2_money.jpg	qian_t1_swing.jpg	p2	T1-2_tv2	clickedright	correct	1	745.5962361
version1	1	1	6	xie_t4_m2.wav	xie_t4_crab.jpg	xie_t2_shoe.jpg	p1	T2-4_tv3	clickedright	incorrect	0	749.2194183
version1	1	1	6	zhu_t4_f3a.wav	zhu_t1_pig.jpg	zhu_t4_pour.jpg	p2	T1-4_tv2	clickedright	correct	1	208.6497006
version1	1	1	6	dan_t3_f3a.wav	dan_t4_egg.jpg	dan_t3_brush.jpg	p2	T3-4_tv2	clickedleft	incorrect	0	761.0230967
version1	1	1	6	dan_t4_m2.wav	dan_t4_egg.jpg	dan_t3_brush.jpg	p1	T3-4_tv3	clickedright	incorrect	0	2941.642429
version1	1	1	6	wan_t2_m3.wav	wan_t2_play.jpg	wan_t3_bowl.jpg	p1	T2-3_tv4	clickedleft	correct	1	285.2262618
version1	1	1	6	di_t2_f1a.wav	di_t2_siren.jpg	di_t4_earth.jpg	p1	T2-4_tv1	clickedleft	correct	1	497.1612489
version1	1	1	6	hua_t4_m2.wav	hua_t4_paint.jpg	hua_t1_flower.jpg	p1	T1-4_tv3	clickedright	incorrect	0	599.5710009
version1	1	1	6	mao_t1_m3.wav	mao_t2_anchor.jpg	mao_t1_cat.jpg	p2	T1-2_tv4	clickedleft	incorrect	0	1053.426861
version1	1	1	6	di_t2_m2.wav	di_t2_siren.jpg	di_t4_earth.jpg	p1	T2-4_tv3	clickedright	incorrect	0	410.8520103
version1	1	1	6	yun_t2_m2.wav	yun_t2_cloud.jpg	yun_t4_iron.jpg	p1	T2-4_tv3	clickedleft	correct	1	357.3443114
version1	1	1	6	niu_t2_f1a.wav	niu_t3_button.jpg	niu_t2_cow.jpg	p2	T2-3_tv1	clickedright	correct	1	295.1715141
version1	1	1	6	mao_t2_f1a.wav	mao_t2_anchor.jpg	mao_t1_cat.jpg	p1	T1-2_tv1	clickedright	incorrect	0	105.5115483
version1	1	1	6	wan_t3_m3.wav	wan_t2_play.jpg	wan_t3_bowl.jpg	p2	T2-3_tv4	clickedleft	incorrect	0	621.4858854
version1	1	1	6	niu_t3_m3.wav	niu_t2_cow.jpg	niu_t3_button.jpg	p2	T2-3_tv4	clickedleft	incorrect	0	393.2660393
version1	1	1	6	niu_t3_m2.wav	niu_t3_button.jpg	niu_t2_cow.jpg	p1	T2-3_tv3	clickedleft	correct	1	415.3028229
version1	1	1	6	di_t2_m3.wav	di_t2_siren.jpg	di_t4_earth.jpg	p1	T2-4_tv4	clickedright	incorrect	0	404.7673225
version1	1	1	6	zhu_t4_m3.wav	zhu_t4_pour.jpg	zhu_t1_pig.jpg	p1	T1-4_tv4	clickedright	incorrect	0	389.0996578
version1	1	1	6	yun_t2_f1a.wav	yun_t2_cloud.jpg	yun_t4_iron.jpg	p1	T2-4_tv1	clickedright	incorrect	0	109.2968349
version1	1	1	6	qian_t1_f1a.wav	qian_t1_swing.jpg	qian_t2_money.jpg	p1	T1-2_tv1	clickedleft	correct	1	269.1240376
version1	1	1	6	yun_t4_f1a.wav	yun_t2_cloud.jpg	yun_t4_iron.jpg	p2	T2-4_tv1	clickedright	correct	1	13.0320787
version1	1	1	6	hua_t1_m2.wav	hua_t4_paint.jpg	hua_t1_flower.jpg	p2	T1-4_tv3	clickedright	correct	1	307.3922156
version1	1	1	6	xie_t4_m3.wav	xie_t4_crab.jpg	xie_t2_shoe.jpg	p1	T2-4_tv4	clickedright	incorrect	0	619.1676647
version1	1	1	6	xie_t2_f1a.wav	xie_t2_shoe.jpg	xie_t4_crab.jpg	p1	T2-4_tv1	clickedleft	correct	1	1297.478614
version1	1	1	6	wan_t3_m2.wav	wan_t3_bowl.jpg	wan_t2_play.jpg	p1	T2-3_tv3	clickedleft	correct	1	1230.824636
version1	1	1	6	di_t4_f3a.wav	di_t4_earth.jpg	di_t2_siren.jpg	p1	T2-4_tv2	clickedleft	correct	1	653.2386655
version1	1	1	6	hua_t4_m2.wav	hua_t4_paint.jpg	hua_t1_flower.jpg	p1	T1-4_tv3	clickedleft	correct	1	202.8845167
version1	1	1	6	jiao_t1_f3a.wav	jiao_t1_glue.jpg	jiao_t3_foot.jpg	p1	T1-3_tv2	clickedleft	correct	1	86.85928144
version1	1	1	6	qian_t1_m3.wav	qian_t1_swing.jpg	qian_t2_money.jpg	p1	T1-2_tv4	clickedleft	correct	1	322.7027374
version1	1	1	6	di_t2_f1a.wav	di_t4_earth.jpg	di_t2_siren.jpg	p2	T2-4_tv1	clickedright	correct	1	379.4709153
version1	1	1	6	qian_t2_f3a.wav	qian_t1_swing.jpg	qian_t2_money.jpg	p2	T1-2_tv2	clickedright	correct	1	57.83062447
version1	1	1	6	bi_t2_m2.wav	bi_t2_nose.jpg	bi_t3_pen.jpg	p1	T2-3_tv3	clickedleft	correct	1	559.170231
version1	1	1	6	zhu_t1_f1a.wav	zhu_t4_pour.jpg	zhu_t1_pig.jpg	p2	T1-4_tv1	clickedleft	incorrect	0	129.115911
version1	1	1	6	yun_t4_f3a.wav	yun_t4_iron.jpg	yun_t2_cloud.jpg	p1	T2-4_tv2	clickedright	incorrect	0	325.0641574
version1	1	1	6	mao_t2_f3a.wav	mao_t2_anchor.jpg	mao_t1_cat.jpg	p1	T1-2_tv2	clickedleft	correct	1	664.9443969
version1	1	1	6	hua_t4_f3a.wav	hua_t1_flower.jpg	hua_t4_paint.jpg	p2	T1-4_tv2	clickedright	correct	1	581.2104363
version2	2	0	1	bi_t2_f2a.wav	bi_t2_nose.jpg	bi_t3_pen.jpg	p1	T2-3_tv1	clickedright	incorrect	0	2426.423011
version2	2	0	1	xue_t3_f2a.wav	xue_t1_boot.jpg	xue_t3_snow.jpg	p2	T1-3_tv1	clickedleft	incorrect	0	747.4820359
version2	2	0	1	hua_t4_f2a.wav	hua_t4_paint.jpg	hua_t1_flower.jpg	p1	T1-4_tv1	clickedright	incorrect	0	1194.618905
version2	2	0	1	di_t2_f2a.wav	di_t4_earth.jpg	di_t2_siren.jpg	p2	T2-4_tv1	clickedleft	incorrect	0	2060.811377
version2	2	0	1	mao_t2_f2a.wav	mao_t1_cat.jpg	mao_t2_anchor.jpg	p2	T1-2_tv1	clickedright	correct	1	477.5239521
version2	2	0	1	yun_t4_f2a.wav	yun_t2_cloud.jpg	yun_t4_iron.jpg	p2	T2-4_tv1	clickedleft	incorrect	0	1810.171942
version2	2	0	1	mao_t1_f2a.wav	mao_t1_cat.jpg	mao_t2_anchor.jpg	p1	T1-2_tv1	clickedright	incorrect	0	485.4520958
version2	2	0	1	xie_t4_f2a.wav	xie_t4_crab.jpg	xie_t2_shoe.jpg	p1	T2-4_tv1	clickedleft	correct	1	3489.434132
version2	2	0	1	dan_t4_f2a.wav	dan_t3_brush.jpg	dan_t4_egg.jpg	p2	T3-4_tv1	clickedleft	incorrect	0	3302.379384
version2	2	0	1	qian_t2_f2a.wav	qian_t1_swing.jpg	qian_t2_money.jpg	p2	T1-2_tv1	clickedright	correct	1	1102.346022
version2	2	0	1	qian_t2_f2a.wav	qian_t2_money.jpg	qian_t1_swing.jpg	p1	T1-2_tv1	clickedleft	correct	1	159.8879384
version2	2	0	1	bi_t2_f2a.wav	bi_t3_pen.jpg	bi_t2_nose.jpg	p2	T2-3_tv1	clickedleft	incorrect	0	1758.384089
version2	2	0	1	mao_t1_f2a.wav	mao_t2_anchor.jpg	mao_t1_cat.jpg	p2	T1-2_tv1	clickedleft	incorrect	0	123.9773311
version2	2	0	1	shu_t3_f2a.wav	shu_t1_comb.jpg	shu_t3_mouse.jpg	p2	T1-3_tv1	clickedleft	incorrect	0	1748.180496
version2	2	0	1	mi_t3_f2a.wav	mi_t4_honey.jpg	mi_t3_rice.jpg	p2	T3-4_tv1	clickedleft	incorrect	0	2102.405475
version2	2	0	1	mi_t3_f2a.wav	mi_t3_rice.jpg	mi_t4_honey.jpg	p1	T3-4_tv1	clickedleft	correct	1	3578.294696
version2	2	0	1	yun_t4_f2a.wav	yun_t4_iron.jpg	yun_t2_cloud.jpg	p1	T2-4_tv1	clickedleft	correct	1	532.7600513
version2	2	0	1	hua_t1_f2a.wav	hua_t4_paint.jpg	hua_t1_flower.jpg	p2	T1-4_tv1	clickedright	correct	1	1324.514115
version2	2	0	1	wan_t2_f2a.wav	wan_t2_play.jpg	wan_t3_bowl.jpg	p1	T2-3_tv1	clickedleft	correct	1	695.1047904
version2	2	0	1	wan_t2_f2a.wav	wan_t2_play.jpg	wan_t3_bowl.jpg	p1	T2-3_tv1	clickedleft	correct	1	628.5320787
version2	2	0	1	di_t2_f2a.wav	di_t2_siren.jpg	di_t4_earth.jpg	p1	T2-4_tv1	clickedleft	correct	1	991.8592814
version2	2	0	1	zhu_t4_f2a.wav	zhu_t4_pour.jpg	zhu_t1_pig.jpg	p1	T1-4_tv1	clickedright	incorrect	0	1351.106074
version2	2	0	1	mao_t1_f2a.wav	mao_t2_anchor.jpg	mao_t1_cat.jpg	p2	T1-2_tv1	clickedright	correct	1	1877.346878
version2	2	0	1	bi_t3_f2a.wav	bi_t3_pen.jpg	bi_t2_nose.jpg	p1	T2-3_tv1	clickedleft	correct	1	1906.032934
version2	2	0	1	xie_t4_f2a.wav	xie_t4_crab.jpg	xie_t2_shoe.jpg	p1	T2-4_tv1	clickedleft	correct	1	1993.907613
version2	2	0	1	di_t2_f2a.wav	di_t2_siren.jpg	di_t4_earth.jpg	p1	T2-4_tv1	clickedright	incorrect	0	1540.236527
version2	2	0	1	ba_t4_f2a.wav	ba_t1_eight.jpg	ba_t4_father.jpg	p2	T1-4_tv1	clickedleft	incorrect	0	1247.958939
version2	2	0	1	chuang_t2_f2a.wav	chuang_t1_window.jpg	chuang_t2_bed.jpg	p2	T1-2_tv1	clickedleft	incorrect	0	5375.412318
version2	2	0	1	di_t4_f2a.wav	di_t2_siren.jpg	di_t4_earth.jpg	p2	T2-4_tv1	clickedright	correct	1	1027.392643
version2	2	0	1	hua_t4_f2a.wav	hua_t4_paint.jpg	hua_t1_flower.jpg	p1	T1-4_tv1	clickedright	incorrect	0	1585.15355
version2	2	0	1	yan_t4_f2a.wav	yan_t3_eye.jpg	yan_t4_flame.jpg	p2	T3-4_tv1	clickedright	correct	1	2099.479897
version2	2	0	1	zhu_t1_f2a.wav	zhu_t4_pour.jpg	zhu_t1_pig.jpg	p2	T1-4_tv1	clickedleft	incorrect	0	367.1343028
version2	2	0	1	niu_t3_f2a.wav	niu_t3_button.jpg	niu_t2_cow.jpg	p1	T2-3_tv1	clickedleft	correct	1	736.0453379
version2	2	0	1	xue_t3_f2a.wav	xue_t3_snow.jpg	xue_t1_boot.jpg	p1	T1-3_tv1	clickedleft	correct	1	1430.453807
version2	2	0	1	ba_t4_f2a.wav	ba_t4_father.jpg	ba_t1_eight.jpg	p1	T1-4_tv1	clickedleft	correct	1	1737.112917
version2	2	0	1	bi_t3_f2a.wav	bi_t3_pen.jpg	bi_t2_nose.jpg	p1	T2-3_tv1	clickedleft	correct	1	1057.896493
version2	2	0	1	yun_t2_f2a.wav	yun_t4_iron.jpg	yun_t2_cloud.jpg	p2	T2-4_tv1	clickedleft	incorrect	0	694.6706587
version2	2	0	1	xie_t2_f2a.wav	xie_t4_crab.jpg	xie_t2_shoe.jpg	p2	T2-4_tv1	clickedleft	incorrect	0	3750.336185
version2	2	0	1	zhu_t4_f2a.wav	zhu_t4_pour.jpg	zhu_t1_pig.jpg	p1	T1-4_tv1	clickedleft	correct	1	2804.05432
version2	2	0	1	chuang_t1_f2a.wav	chuang_t2_bed.jpg	chuang_t1_window.jpg	p2	T1-2_tv1	clickedleft	incorrect	0	373.2745937
version2	2	0	1	dan_t3_f2a.wav	dan_t4_egg.jpg	dan_t3_brush.jpg	p2	T3-4_tv1	clickedleft	incorrect	0	2418.678358
version2	2	0	1	jiao_t1_f2a.wav	jiao_t3_foot.jpg	jiao_t1_glue.jpg	p2	T1-3_tv1	clickedright	correct	1	836.0645851
version2	2	0	1	shu_t3_f2a.wav	shu_t3_mouse.jpg	shu_t1_comb.jpg	p1	T1-3_tv1	clickedleft	correct	1	1259.766039
version2	2	0	1	qian_t2_f2a.wav	qian_t1_swing.jpg	qian_t2_money.jpg	p2	T1-2_tv1	clickedright	correct	1	692.6633875
version2	2	0	1	zhu_t4_f2a.wav	zhu_t1_pig.jpg	zhu_t4_pour.jpg	p2	T1-4_tv1	clickedright	correct	1	988.9041916
version2	2	0	1	zhu_t4_f2a.wav	zhu_t1_pig.jpg	zhu_t4_pour.jpg	p2	T1-4_tv1	clickedright	correct	1	465.2172797
version2	2	0	1	zhu_t1_f2a.wav	zhu_t1_pig.jpg	zhu_t4_pour.jpg	p1	T1-4_tv1	clickedleft	correct	1	1138.913174
version2	2	0	1	zhu_t1_f2a.wav	zhu_t1_pig.jpg	zhu_t4_pour.jpg	p1	T1-4_tv1	clickedleft	correct	1	355.9289991
version2	2	0	1	qian_t2_f2a.wav	qian_t2_money.jpg	qian_t1_swing.jpg	p1	T1-2_tv1	clickedright	incorrect	0	699.3772455
version2	2	0	1	qian_t1_f2a.wav	qian_t2_money.jpg	qian_t1_swing.jpg	p2	T1-2_tv1	clickedright	correct	1	62.17065868
version2	2	0	1	niu_t2_f2a.wav	niu_t3_button.jpg	niu_t2_cow.jpg	p2	T2-3_tv1	clickedleft	incorrect	0	1173.257057
version2	2	0	1	hua_t1_f2a.wav	hua_t1_flower.jpg	hua_t4_paint.jpg	p1	T1-4_tv1	clickedright	incorrect	0	744.1300257
version2	2	0	1	di_t2_f2a.wav	di_t4_earth.jpg	di_t2_siren.jpg	p2	T2-4_tv1	clickedleft	incorrect	0	2051.300257
version2	2	0	1	yan_t4_f2a.wav	yan_t4_flame.jpg	yan_t3_eye.jpg	p1	T3-4_tv1	clickedright	incorrect	0	871.4298546
version2	2	0	1	mao_t1_f2a.wav	mao_t1_cat.jpg	mao_t2_anchor.jpg	p1	T1-2_tv1	clickedleft	correct	1	1819.034645
version2	2	0	1	chuang_t2_f2a.wav	chuang_t1_window.jpg	chuang_t2_bed.jpg	p2	T1-2_tv1	clickedright	correct	1	932.4067579
version2	2	0	1	jiao_t1_f2a.wav	jiao_t3_foot.jpg	jiao_t1_glue.jpg	p2	T1-3_tv1	clickedleft	incorrect	0	763.3875107
version2	2	0	1	wan_t3_f2a.wav	wan_t3_bowl.jpg	wan_t2_play.jpg	p1	T2-3_tv1	clickedleft	correct	1	812.9473909
version2	2	0	1	jiao_t1_f2a.wav	jiao_t1_glue.jpg	jiao_t3_foot.jpg	p1	T1-3_tv1	clickedleft	correct	1	1628.993584
version2	2	0	1	shu_t1_f2a.wav	shu_t1_comb.jpg	shu_t3_mouse.jpg	p1	T1-3_tv1	clickedright	incorrect	0	1129.474765
version2	2	0	1	zhu_t4_f2a.wav	zhu_t1_pig.jpg	zhu_t4_pour.jpg	p2	T1-4_tv1	clickedright	correct	1	6058.585543
version2	2	0	1	xue_t3_f2a.wav	xue_t3_snow.jpg	xue_t1_boot.jpg	p1	T1-3_tv1	clickedright	incorrect	0	1878.474765
version2	2	0	1	yun_t4_f2a.wav	yun_t2_cloud.jpg	yun_t4_iron.jpg	p2	T2-4_tv1	clickedleft	incorrect	0	889.1201882
version2	2	0	1	dan_t3_f2a.wav	dan_t3_brush.jpg	dan_t4_egg.jpg	p1	T3-4_tv1	clickedright	incorrect	0	1105.586826
version2	2	0	1	niu_t2_f2a.wav	niu_t3_button.jpg	niu_t2_cow.jpg	p2	T2-3_tv1	clickedleft	incorrect	0	1403.28657
version2	2	0	1	shu_t3_f2a.wav	shu_t3_mouse.jpg	shu_t1_comb.jpg	p1	T1-3_tv1	clickedright	incorrect	0	1842.345595
version2	2	0	1	bi_t3_f2a.wav	bi_t2_nose.jpg	bi_t3_pen.jpg	p2	T2-3_tv1	clickedright	correct	1	1548.380667
version2	2	0	1	hua_t1_f2a.wav	hua_t4_paint.jpg	hua_t1_flower.jpg	p2	T1-4_tv1	clickedright	correct	1	836.3943541
version2	2	0	1	mi_t4_f2a.wav	mi_t4_honey.jpg	mi_t3_rice.jpg	p1	T3-4_tv1	clickedright	incorrect	0	517.4221557
version2	2	0	1	mao_t1_f2a.wav	mao_t1_cat.jpg	mao_t2_anchor.jpg	p1	T1-2_tv1	clickedleft	correct	1	353.8378956
version2	2	0	1	di_t4_f2a.wav	di_t4_earth.jpg	di_t2_siren.jpg	p1	T2-4_tv1	clickedleft	correct	1	385.4101796
version2	2	0	1	hua_t4_f2a.wav	hua_t4_paint.jpg	hua_t1_flower.jpg	p1	T1-4_tv1	clickedright	incorrect	0	3297.955945
version2	2	0	1	hua_t4_f2a.wav	hua_t4_paint.jpg	hua_t1_flower.jpg	p1	T1-4_tv1	clickedleft	correct	1	402.635586
version2	2	0	1	shu_t1_f2a.wav	shu_t1_comb.jpg	shu_t3_mouse.jpg	p1	T1-3_tv1	clickedleft	correct	1	2617.874679
version2	2	0	1	di_t2_f2a.wav	di_t4_earth.jpg	di_t2_siren.jpg	p2	T2-4_tv1	clickedright	correct	1	927.9927288
version2	2	0	1	jiao_t3_f2a.wav	jiao_t1_glue.jpg	jiao_t3_foot.jpg	p2	T1-3_tv1	clickedleft	incorrect	0	896.1372968
version2	2	0	1	yun_t2_f2a.wav	yun_t4_iron.jpg	yun_t2_cloud.jpg	p2	T2-4_tv1	clickedright	correct	1	276.8062447
version2	2	0	1	dan_t3_f2a.wav	dan_t3_brush.jpg	dan_t4_egg.jpg	p1	T3-4_tv1	clickedright	incorrect	0	1470.245937
version2	2	0	1	mao_t1_f2a.wav	mao_t1_cat.jpg	mao_t2_anchor.jpg	p1	T1-2_tv1	clickedleft	correct	1	504.7677502
version2	2	0	1	yun_t2_f2a.wav	yun_t4_iron.jpg	yun_t2_cloud.jpg	p2	T2-4_tv1	clickedleft	incorrect	0	1295.431565
version2	2	0	1	di_t4_f2a.wav	di_t2_siren.jpg	di_t4_earth.jpg	p2	T2-4_tv1	clickedright	correct	1	896.1599658
version2	2	0	1	mao_t2_f2a.wav	mao_t2_anchor.jpg	mao_t1_cat.jpg	p1	T1-2_tv1	clickedright	incorrect	0	494.0124038
version2	2	0	1	xue_t3_f2a.wav	xue_t1_boot.jpg	xue_t3_snow.jpg	p2	T1-3_tv1	clickedleft	incorrect	0	312.8473054
version2	2	0	1	di_t4_f2a.wav	di_t4_earth.jpg	di_t2_siren.jpg	p1	T2-4_tv1	clickedleft	correct	1	2727.450813
version2	2	0	1	yun_t4_f2a.wav	yun_t2_cloud.jpg	yun_t4_iron.jpg	p2	T2-4_tv1	clickedleft	incorrect	0	2014.342601
version2	2	0	1	yan_t3_f2a.wav	yan_t4_flame.jpg	yan_t3_eye.jpg	p2	T3-4_tv1	clickedright	correct	1	1539.027374
version2	2	0	1	qian_t1_f2a.wav	qian_t2_money.jpg	qian_t1_swing.jpg	p2	T1-2_tv1	clickedleft	incorrect	0	460.6963216
version2	2	0	1	yan_t4_f2a.wav	yan_t4_flame.jpg	yan_t3_eye.jpg	p1	T3-4_tv1	clickedleft	correct	1	1966.843456
version2	2	0	1	qian_t2_f2a.wav	qian_t1_swing.jpg	qian_t2_money.jpg	p2	T1-2_tv1	clickedright	correct	1	744.6638152
version2	2	0	1	niu_t2_f2a.wav	niu_t2_cow.jpg	niu_t3_button.jpg	p1	T2-3_tv1	clickedleft	correct	1	1467.585115
version2	2	0	1	ba_t4_f2a.wav	ba_t1_eight.jpg	ba_t4_father.jpg	p2	T1-4_tv1	clickedright	correct	1	1550.148845
version2	2	0	1	ba_t1_f2a.wav	ba_t4_father.jpg	ba_t1_eight.jpg	p2	T1-4_tv1	clickedright	correct	1	1531.458939
version2	2	0	1	zhu_t4_f2a.wav	zhu_t4_pour.jpg	zhu_t1_pig.jpg	p1	T1-4_tv1	clickedleft	correct	1	347.2301112
version2	2	0	1	chuang_t1_f2a.wav	chuang_t2_bed.jpg	chuang_t1_window.jpg	p2	T1-2_tv1	clickedright	correct	1	1915.379384
version2	2	0	1	xie_t2_f2a.wav	xie_t4_crab.jpg	xie_t2_shoe.jpg	p2	T2-4_tv1	clickedleft	incorrect	0	1038.120616
version2	2	0	1	mi_t4_f2a.wav	mi_t4_honey.jpg	mi_t3_rice.jpg	p1	T3-4_tv1	clickedright	incorrect	0	4061.10864
version2	2	0	1	niu_t3_f2a.wav	niu_t2_cow.jpg	niu_t3_button.jpg	p2	T2-3_tv1	clickedright	correct	1	522.2035928
version2	2	0	1	di_t2_f2a.wav	di_t4_earth.jpg	di_t2_siren.jpg	p2	T2-4_tv1	clickedright	correct	1	1183.572284
version2	2	0	1	xie_t4_f2a.wav	xie_t4_crab.jpg	xie_t2_shoe.jpg	p1	T2-4_tv1	clickedleft	correct	1	550.7767322
version2	2	0	1	dan_t4_f2a.wav	dan_t3_brush.jpg	dan_t4_egg.jpg	p2	T3-4_tv1	clickedleft	incorrect	0	2091.778015
version2	2	0	1	zhu_t1_f2a.wav	zhu_t4_pour.jpg	zhu_t1_pig.jpg	p2	T1-4_tv1	clickedleft	incorrect	0	1076.319932
version2	2	0	1	bi_t2_f2a.wav	bi_t3_pen.jpg	bi_t2_nose.jpg	p2	T2-3_tv1	clickedright	correct	1	909.3028229
version2	2	0	1	dan_t3_f2a.wav	dan_t3_brush.jpg	dan_t4_egg.jpg	p1	T3-4_tv1	clickedleft	correct	1	2727.153122
version2	2	0	1	hua_t1_f2a.wav	hua_t4_paint.jpg	hua_t1_flower.jpg	p2	T1-4_tv1	clickedright	correct	1	1156.349872
version2	2	0	1	qian_t1_f2a.wav	qian_t1_swing.jpg	qian_t2_money.jpg	p1	T1-2_tv1	clickedleft	correct	1	5401.945252
version2	2	0	1	ba_t1_f2a.wav	ba_t1_eight.jpg	ba_t4_father.jpg	p1	T1-4_tv1	clickedright	incorrect	0	1968.939692
version2	2	0	1	niu_t3_f2a.wav	niu_t3_button.jpg	niu_t2_cow.jpg	p1	T2-3_tv1	clickedright	incorrect	0	1579.400342
version2	2	0	1	mi_t4_f2a.wav	mi_t4_honey.jpg	mi_t3_rice.jpg	p1	T3-4_tv1	clickedright	incorrect	0	805.3417451
version2	2	0	1	yan_t4_f2a.wav	yan_t4_flame.jpg	yan_t3_eye.jpg	p1	T3-4_tv1	clickedleft	correct	1	4395.618477
version2	2	0	1	xue_t1_f2a.wav	xue_t3_snow.jpg	xue_t1_boot.jpg	p2	T1-3_tv1	clickedleft	incorrect	0	889.4734816
version2	2	0	1	dan_t3_f2a.wav	dan_t3_brush.jpg	dan_t4_egg.jpg	p1	T3-4_tv1	clickedleft	correct	1	767.2780154
version2	2	0	1	shu_t1_f2a.wav	shu_t3_mouse.jpg	shu_t1_comb.jpg	p2	T1-3_tv1	clickedleft	incorrect	0	352.4760479
version2	2	0	1	dan_t4_f2a.wav	dan_t4_egg.jpg	dan_t3_brush.jpg	p1	T3-4_tv1	clickedright	incorrect	0	1329.105646
version2	2	0	1	shu_t1_f2a.wav	shu_t3_mouse.jpg	shu_t1_comb.jpg	p2	T1-3_tv1	clickedleft	incorrect	0	1470.923439
version2	2	0	1	jiao_t1_f2a.wav	jiao_t1_glue.jpg	jiao_t3_foot.jpg	p1	T1-3_tv1	clickedright	incorrect	0	1179.446536
version2	2	0	1	shu_t1_f2a.wav	shu_t1_comb.jpg	shu_t3_mouse.jpg	p1	T1-3_tv1	clickedleft	correct	1	2550.128743
version2	2	0	1	yan_t3_f2a.wav	yan_t4_flame.jpg	yan_t3_eye.jpg	p2	T3-4_tv1	clickedright	correct	1	380.7899914
version2	2	0	1	ba_t4_f2a.wav	ba_t1_eight.jpg	ba_t4_father.jpg	p2	T1-4_tv1	clickedright	correct	1	1526.16296
version2	2	0	1	zhu_t1_f2a.wav	zhu_t4_pour.jpg	zhu_t1_pig.jpg	p2	T1-4_tv1	clickedleft	incorrect	0	789.3887938
version2	2	0	1	mi_t3_f2a.wav	mi_t4_honey.jpg	mi_t3_rice.jpg	p2	T3-4_tv1	clickedright	correct	1	1808.032934
version2	2	0	1	di_t4_f2a.wav	di_t2_siren.jpg	di_t4_earth.jpg	p2	T2-4_tv1	clickedright	correct	1	3243.598375
version2	2	0	1	xie_t4_f2a.wav	xie_t2_shoe.jpg	xie_t4_crab.jpg	p2	T2-4_tv1	clickedright	correct	1	3649.31095
version2	2	0	1	xue_t3_f2a.wav	xue_t3_snow.jpg	xue_t1_boot.jpg	p1	T1-3_tv1	clickedright	incorrect	0	595.4503849
version2	2	0	1	ba_t1_f2a.wav	ba_t4_father.jpg	ba_t1_eight.jpg	p2	T1-4_tv1	clickedleft	incorrect	0	532.7241232
version2	2	0	1	qian_t2_f2a.wav	qian_t2_money.jpg	qian_t1_swing.jpg	p1	T1-2_tv1	clickedleft	correct	1	5656.80154
version2	2	0	1	wan_t2_f2a.wav	wan_t2_play.jpg	wan_t3_bowl.jpg	p1	T2-3_tv1	clickedleft	correct	1	1530.736955
version2	2	0	1	mao_t1_f2a.wav	mao_t2_anchor.jpg	mao_t1_cat.jpg	p2	T1-2_tv1	clickedright	correct	1	711.0940975
version2	2	0	1	wan_t3_f2a.wav	wan_t2_play.jpg	wan_t3_bowl.jpg	p2	T2-3_tv1	clickedright	correct	1	685.0367836
version2	2	0	1	hua_t1_f2a.wav	hua_t1_flower.jpg	hua_t4_paint.jpg	p1	T1-4_tv1	clickedleft	correct	1	1174.011121
version2	2	0	1	shu_t1_f2a.wav	shu_t3_mouse.jpg	shu_t1_comb.jpg	p2	T1-3_tv1	clickedleft	incorrect	0	888.5876818
version2	2	0	1	bi_t3_f2a.wav	bi_t2_nose.jpg	bi_t3_pen.jpg	p2	T2-3_tv1	clickedright	correct	1	2069.819932
version2	2	0	1	qian_t2_f2a.wav	qian_t1_swing.jpg	qian_t2_money.jpg	p2	T1-2_tv1	clickedleft	incorrect	0	2547.144568
version2	2	0	1	mi_t3_f2a.wav	mi_t4_honey.jpg	mi_t3_rice.jpg	p2	T3-4_tv1	clickedright	correct	1	90.56629598
version2	2	0	1	chuang_t2_f2a.wav	chuang_t2_bed.jpg	chuang_t1_window.jpg	p1	T1-2_tv1	clickedleft	correct	1	1884.320359
version2	2	0	1	xie_t4_f2a.wav	xie_t4_crab.jpg	xie_t2_shoe.jpg	p1	T2-4_tv1	clickedright	incorrect	0	1838.736955
version2	2	0	1	xue_t1_f2a.wav	xue_t3_snow.jpg	xue_t1_boot.jpg	p2	T1-3_tv1	clickedright	correct	1	700.6150556
version2	2	0	1	chuang_t1_f2a.wav	chuang_t2_bed.jpg	chuang_t1_window.jpg	p2	T1-2_tv1	clickedleft	incorrect	0	162.5205304
version2	2	0	1	zhu_t1_f2a.wav	zhu_t1_pig.jpg	zhu_t4_pour.jpg	p1	T1-4_tv1	clickedright	incorrect	0	91.87467921
version2	2	0	1	yun_t4_f2a.wav	yun_t4_iron.jpg	yun_t2_cloud.jpg	p1	T2-4_tv1	clickedleft	correct	1	205.4418306
version2	2	0	1	chuang_t2_f2a.wav	chuang_t1_window.jpg	chuang_t2_bed.jpg	p2	T1-2_tv1	clickedright	correct	1	243.1176219
version2	2	0	1	xie_t4_f2a.wav	xie_t2_shoe.jpg	xie_t4_crab.jpg	p2	T2-4_tv1	clickedleft	incorrect	0	1208.557742
version2	2	0	1	wan_t2_f2a.wav	wan_t3_bowl.jpg	wan_t2_play.jpg	p2	T2-3_tv1	clickedright	correct	1	1084.888794
version2	2	0	1	mi_t4_f2a.wav	mi_t3_rice.jpg	mi_t4_honey.jpg	p2	T3-4_tv1	clickedright	correct	1	1907.341745
version2	2	0	1	zhu_t4_f2a.wav	zhu_t1_pig.jpg	zhu_t4_pour.jpg	p2	T1-4_tv1	clickedleft	incorrect	0	761.8088109
version2	2	0	1	xue_t1_f2a.wav	xue_t1_boot.jpg	xue_t3_snow.jpg	p1	T1-3_tv1	clickedright	incorrect	0	188287.8191
version2	2	0	1	ba_t1_f2a.wav	ba_t1_eight.jpg	ba_t4_father.jpg	p1	T1-4_tv1	clickedright	incorrect	0	3679.79213
version2	2	0	1	wan_t2_f2a.wav	wan_t2_play.jpg	wan_t3_bowl.jpg	p1	T2-3_tv1	clickedright	incorrect	0	1130.779299
version2	2	0	1	xue_t3_f2a.wav	xue_t3_snow.jpg	xue_t1_boot.jpg	p1	T1-3_tv1	clickedleft	correct	1	1549.373824
version2	2	0	1	mao_t2_f2a.wav	mao_t2_anchor.jpg	mao_t1_cat.jpg	p1	T1-2_tv1	clickedleft	correct	1	1709.765612
version2	2	0	1	di_t4_f2a.wav	di_t4_earth.jpg	di_t2_siren.jpg	p1	T2-4_tv1	clickedright	incorrect	0	5483.152267
version2	2	0	1	niu_t2_f2a.wav	niu_t2_cow.jpg	niu_t3_button.jpg	p1	T2-3_tv1	clickedright	incorrect	0	1728.298546
version2	2	0	1	wan_t2_f2a.wav	wan_t2_play.jpg	wan_t3_bowl.jpg	p1	T2-3_tv1	clickedright	incorrect	0	217.6544055
version2	2	0	1	yan_t4_f2a.wav	yan_t4_flame.jpg	yan_t3_eye.jpg	p1	T3-4_tv1	clickedleft	correct	1	517.1693755
version2	2	0	1	xue_t1_f2a.wav	xue_t3_snow.jpg	xue_t1_boot.jpg	p2	T1-3_tv1	clickedleft	incorrect	0	1236.006843
version2	2	0	1	di_t4_f2a.wav	di_t4_earth.jpg	di_t2_siren.jpg	p1	T2-4_tv1	clickedright	incorrect	0	909.8434559
version2	2	0	1	yun_t4_f2a.wav	yun_t2_cloud.jpg	yun_t4_iron.jpg	p2	T2-4_tv1	clickedleft	incorrect	0	942.5731394
version2	2	0	1	yan_t4_f2a.wav	yan_t3_eye.jpg	yan_t4_flame.jpg	p2	T3-4_tv1	clickedleft	incorrect	0	448.2827203
version2	2	0	1	ba_t4_f2a.wav	ba_t4_father.jpg	ba_t1_eight.jpg	p1	T1-4_tv1	clickedleft	correct	1	3546.991018
version2	2	0	1	xue_t1_f2a.wav	xue_t3_snow.jpg	xue_t1_boot.jpg	p2	T1-3_tv1	clickedright	correct	1	4168.87639
version2	2	0	1	hua_t4_f2a.wav	hua_t4_paint.jpg	hua_t1_flower.jpg	p1	T1-4_tv1	clickedleft	correct	1	3261.450385
version2	2	0	1	mi_t4_f2a.wav	mi_t3_rice.jpg	mi_t4_honey.jpg	p2	T3-4_tv1	clickedleft	incorrect	0	4683.804962
version2	2	0	1	wan_t2_f2a.wav	wan_t2_play.jpg	wan_t3_bowl.jpg	p1	T2-3_tv1	clickedright	incorrect	0	675.063302
version2	2	0	1	niu_t3_f2a.wav	niu_t3_button.jpg	niu_t2_cow.jpg	p1	T2-3_tv1	clickedleft	correct	1	564.8011121
version2	2	0	1	hua_t4_f2a.wav	hua_t4_paint.jpg	hua_t1_flower.jpg	p1	T1-4_tv1	clickedright	incorrect	0	1801.919162
version2	2	0	1	dan_t3_f2a.wav	dan_t3_brush.jpg	dan_t4_egg.jpg	p1	T3-4_tv1	clickedleft	correct	1	2422.056459
version2	2	0	1	bi_t2_f2a.wav	bi_t2_nose.jpg	bi_t3_pen.jpg	p1	T2-3_tv1	clickedleft	correct	1	355.3186484
version2	2	0	1	xie_t2_f2a.wav	xie_t4_crab.jpg	xie_t2_shoe.jpg	p2	T2-4_tv1	clickedleft	incorrect	0	801.2142857
version2	2	0	1	dan_t4_f2a.wav	dan_t4_egg.jpg	dan_t3_brush.jpg	p1	T3-4_tv1	clickedleft	correct	1	8845.513259
version2	2	0	1	xue_t1_f2a.wav	xue_t3_snow.jpg	xue_t1_boot.jpg	p2	T1-3_tv1	clickedleft	incorrect	0	2834.3071
version2	2	0	1	wan_t3_f2a.wav	wan_t2_play.jpg	wan_t3_bowl.jpg	p2	T2-3_tv1	clickedright	correct	1	780.20787
version2	2	0	1	mi_t4_f2a.wav	mi_t4_honey.jpg	mi_t3_rice.jpg	p1	T3-4_tv1	clickedright	incorrect	0	1768.528229
version2	2	0	1	zhu_t4_f2a.wav	zhu_t4_pour.jpg	zhu_t1_pig.jpg	p1	T1-4_tv1	clickedleft	correct	1	765.4003422
version2	2	0	1	wan_t3_f2a.wav	wan_t2_play.jpg	wan_t3_bowl.jpg	p2	T2-3_tv1	clickedright	correct	1	5646.809239
version2	2	0	1	shu_t3_f2a.wav	shu_t1_comb.jpg	shu_t3_mouse.jpg	p2	T1-3_tv1	clickedright	correct	1	1635.582549
version2	2	0	1	ba_t1_f2a.wav	ba_t1_eight.jpg	ba_t4_father.jpg	p1	T1-4_tv1	clickedleft	correct	1	389.1479897
version2	2	0	1	mao_t1_f2a.wav	mao_t2_anchor.jpg	mao_t1_cat.jpg	p2	T1-2_tv1	clickedright	correct	1	262.8430282
version2	2	0	1	wan_t3_f2a.wav	wan_t2_play.jpg	wan_t3_bowl.jpg	p2	T2-3_tv1	clickedright	correct	1	792.9157399
version2	2	0	1	xie_t2_f2a.wav	xie_t2_shoe.jpg	xie_t4_crab.jpg	p1	T2-4_tv1	clickedleft	correct	1	1700.007699
version2	2	0	1	mi_t3_f2a.wav	mi_t4_honey.jpg	mi_t3_rice.jpg	p2	T3-4_tv1	clickedleft	incorrect	0	2523.542344
version2	2	0	1	jiao_t1_f2a.wav	jiao_t1_glue.jpg	jiao_t3_foot.jpg	p1	T1-3_tv1	clickedleft	correct	1	3431.556459
version2	2	0	1	chuang_t1_f2a.wav	chuang_t2_bed.jpg	chuang_t1_window.jpg	p2	T1-2_tv1	clickedright	correct	1	2737.05988
version2	2	0	1	bi_t3_f2a.wav	bi_t2_nose.jpg	bi_t3_pen.jpg	p2	T2-3_tv1	clickedright	correct	1	360.1295979
version2	2	0	1	yan_t3_f2a.wav	yan_t4_flame.jpg	yan_t3_eye.jpg	p2	T3-4_tv1	clickedleft	incorrect	0	183.7493584
version2	2	0	1	di_t2_f2a.wav	di_t2_siren.jpg	di_t4_earth.jpg	p1	T2-4_tv1	clickedright	incorrect	0	578.5158255
version2	2	0	1	shu_t3_f2a.wav	shu_t3_mouse.jpg	shu_t1_comb.jpg	p1	T1-3_tv1	clickedleft	correct	1	938.988024
version2	2	0	1	xue_t3_f2a.wav	xue_t3_snow.jpg	xue_t1_boot.jpg	p1	T1-3_tv1	clickedleft	correct	1	1830.84645
version2	2	0	1	qian_t1_f2a.wav	qian_t1_swing.jpg	qian_t2_money.jpg	p1	T1-2_tv1	clickedleft	correct	1	8091.349444
version2	2	0	1	yan_t4_f2a.wav	yan_t3_eye.jpg	yan_t4_flame.jpg	p2	T3-4_tv1	clickedright	correct	1	2133.066724
version2	2	0	1	yun_t2_f2a.wav	yun_t2_cloud.jpg	yun_t4_iron.jpg	p1	T2-4_tv1	clickedleft	correct	1	1468.595381
version2	2	0	1	chuang_t2_f2a.wav	chuang_t2_bed.jpg	chuang_t1_window.jpg	p1	T1-2_tv1	clickedleft	correct	1	2689.275877
version2	2	0	1	ba_t1_f2a.wav	ba_t4_father.jpg	ba_t1_eight.jpg	p2	T1-4_tv1	clickedright	correct	1	2510.996151
version2	2	0	1	yan_t3_f2a.wav	yan_t4_flame.jpg	yan_t3_eye.jpg	p2	T3-4_tv1	clickedleft	incorrect	0	693.5166809
version2	2	0	1	yan_t3_f2a.wav	yan_t4_flame.jpg	yan_t3_eye.jpg	p2	T3-4_tv1	clickedright	correct	1	426.9499572
version2	2	0	1	wan_t3_f2a.wav	wan_t3_bowl.jpg	wan_t2_play.jpg	p1	T2-3_tv1	clickedleft	correct	1	611.2835757
version2	2	0	1	mi_t4_f2a.wav	mi_t4_honey.jpg	mi_t3_rice.jpg	p1	T3-4_tv1	clickedleft	correct	1	4370.095381
version2	2	0	1	yun_t2_f2a.wav	yun_t2_cloud.jpg	yun_t4_iron.jpg	p1	T2-4_tv1	clickedright	incorrect	0	276.3169376
version2	2	0	1	xie_t2_f2a.wav	xie_t4_crab.jpg	xie_t2_shoe.jpg	p2	T2-4_tv1	clickedleft	incorrect	0	1309.10864
version2	2	0	1	bi_t2_f2a.wav	bi_t2_nose.jpg	bi_t3_pen.jpg	p1	T2-3_tv1	clickedright	incorrect	0	243.511976
version2	2	0	1	jiao_t1_f2a.wav	jiao_t3_foot.jpg	jiao_t1_glue.jpg	p2	T1-3_tv1	clickedleft	incorrect	0	6372.111206
version2	2	0	1	ba_t4_f2a.wav	ba_t1_eight.jpg	ba_t4_father.jpg	p2	T1-4_tv1	clickedright	correct	1	437.2365269
version2	2	0	1	mao_t2_f2a.wav	mao_t2_anchor.jpg	mao_t1_cat.jpg	p1	T1-2_tv1	clickedright	incorrect	0	5766.841745
version2	2	0	1	shu_t3_f2a.wav	shu_t1_comb.jpg	shu_t3_mouse.jpg	p2	T1-3_tv1	clickedleft	incorrect	0	2087.068862
version2	2	0	1	dan_t4_f2a.wav	dan_t3_brush.jpg	dan_t4_egg.jpg	p2	T3-4_tv1	clickedright	correct	1	4679.73781
version2	2	0	1	di_t4_f2a.wav	di_t2_siren.jpg	di_t4_earth.jpg	p2	T2-4_tv1	clickedleft	incorrect	0	7591.321215
version2	2	0	1	niu_t2_f2a.wav	niu_t2_cow.jpg	niu_t3_button.jpg	p1	T2-3_tv1	clickedleft	correct	1	605.5393499
version2	2	0	1	xie_t2_f2a.wav	xie_t2_shoe.jpg	xie_t4_crab.jpg	p1	T2-4_tv1	clickedright	incorrect	0	719.9615056
version2	2	0	1	yun_t4_f2a.wav	yun_t2_cloud.jpg	yun_t4_iron.jpg	p2	T2-4_tv1	clickedleft	incorrect	0	3098.02994
version2	2	0	1	chuang_t2_f2a.wav	chuang_t1_window.jpg	chuang_t2_bed.jpg	p2	T1-2_tv1	clickedright	correct	1	1506.537639
version2	2	0	1	jiao_t3_f2a.wav	jiao_t3_foot.jpg	jiao_t1_glue.jpg	p1	T1-3_tv1	clickedleft	correct	1	996.242515
version2	2	0	1	xie_t2_f2a.wav	xie_t4_crab.jpg	xie_t2_shoe.jpg	p2	T2-4_tv1	clickedright	correct	1	1685.698888
version2	2	0	1	mi_t4_f2a.wav	mi_t4_honey.jpg	mi_t3_rice.jpg	p1	T3-4_tv1	clickedleft	correct	1	2452.695038
version2	2	0	1	wan_t3_f2a.wav	wan_t3_bowl.jpg	wan_t2_play.jpg	p1	T2-3_tv1	clickedleft	correct	1	271.0226689
version2	2	0	1	ba_t4_f2a.wav	ba_t4_father.jpg	ba_t1_eight.jpg	p1	T1-4_tv1	clickedleft	correct	1	2776.091104
version2	2	0	1	di_t2_f2a.wav	di_t2_siren.jpg	di_t4_earth.jpg	p1	T2-4_tv1	clickedright	incorrect	0	1855.343456
version2	2	0	1	niu_t2_f2a.wav	niu_t2_cow.jpg	niu_t3_button.jpg	p1	T2-3_tv1	clickedright	incorrect	0	1685.161677
version2	2	0	1	dan_t4_f2a.wav	dan_t4_egg.jpg	dan_t3_brush.jpg	p1	T3-4_tv1	clickedleft	correct	1	6602.937553
version2	2	0	1	mao_t2_f2a.wav	mao_t1_cat.jpg	mao_t2_anchor.jpg	p2	T1-2_tv1	clickedright	correct	1	1404.002994
version2	2	0	1	hua_t1_f2a.wav	hua_t1_flower.jpg	hua_t4_paint.jpg	p1	T1-4_tv1	clickedright	incorrect	0	1220.18905
version2	2	0	1	shu_t3_f2a.wav	shu_t1_comb.jpg	shu_t3_mouse.jpg	p2	T1-3_tv1	clickedright	correct	1	2654.887938
version2	2	0	1	shu_t1_f2a.wav	shu_t3_mouse.jpg	shu_t1_comb.jpg	p2	T1-3_tv1	clickedright	correct	1	419.2442258
version2	2	0	1	bi_t2_f2a.wav	bi_t3_pen.jpg	bi_t2_nose.jpg	p2	T2-3_tv1	clickedright	correct	1	1252.556459
version2	2	0	1	xie_t2_f2a.wav	xie_t2_shoe.jpg	xie_t4_crab.jpg	p1	T2-4_tv1	clickedleft	correct	1	2364.694611
version2	2	0	1	dan_t4_f2a.wav	dan_t4_egg.jpg	dan_t3_brush.jpg	p1	T3-4_tv1	clickedright	incorrect	0	3174.876818
version2	2	0	1	dan_t3_f2a.wav	dan_t4_egg.jpg	dan_t3_brush.jpg	p2	T3-4_tv1	clickedright	correct	1	136.5923867
version2	2	0	1	qian_t2_f2a.wav	qian_t1_swing.jpg	qian_t2_money.jpg	p2	T1-2_tv1	clickedleft	incorrect	0	7142.754491
version2	2	0	1	jiao_t3_f2a.wav	jiao_t3_foot.jpg	jiao_t1_glue.jpg	p1	T1-3_tv1	clickedleft	correct	1	909.3135158
version2	2	0	1	chuang_t1_f2a.wav	chuang_t2_bed.jpg	chuang_t1_window.jpg	p2	T1-2_tv1	clickedright	correct	1	774.8383234
version2	2	0	1	chuang_t2_f2a.wav	chuang_t2_bed.jpg	chuang_t1_window.jpg	p1	T1-2_tv1	clickedleft	correct	1	1594.423439
version2	2	0	1	hua_t4_f2a.wav	hua_t4_paint.jpg	hua_t1_flower.jpg	p1	T1-4_tv1	clickedright	incorrect	0	1353.939264
version2	2	0	1	yun_t4_f2a.wav	yun_t2_cloud.jpg	yun_t4_iron.jpg	p2	T2-4_tv1	clickedleft	incorrect	0	765.8426005
version2	2	0	1	ba_t1_f2a.wav	ba_t1_eight.jpg	ba_t4_father.jpg	p1	T1-4_tv1	clickedleft	correct	1	6990.505988
version2	2	0	1	bi_t3_f2a.wav	bi_t2_nose.jpg	bi_t3_pen.jpg	p2	T2-3_tv1	clickedright	correct	1	10.16894782
version2	2	0	1	xue_t3_f2a.wav	xue_t1_boot.jpg	xue_t3_snow.jpg	p2	T1-3_tv1	clickedright	correct	1	149.2609068
version2	2	0	1	xue_t1_f2a.wav	xue_t1_boot.jpg	xue_t3_snow.jpg	p1	T1-3_tv1	clickedleft	correct	1	231.72284
version2	2	0	1	dan_t3_f2a.wav	dan_t3_brush.jpg	dan_t4_egg.jpg	p1	T3-4_tv1	clickedleft	correct	1	2881.970488
version2	2	0	1	mi_t3_f2a.wav	mi_t4_honey.jpg	mi_t3_rice.jpg	p2	T3-4_tv1	clickedleft	incorrect	0	2094.238666
version2	2	0	1	yun_t2_f2a.wav	yun_t4_iron.jpg	yun_t2_cloud.jpg	p2	T2-4_tv1	clickedright	correct	1	491.6266039
version2	2	0	1	qian_t1_f2a.wav	qian_t1_swing.jpg	qian_t2_money.jpg	p1	T1-2_tv1	clickedright	incorrect	0	158.7818648
version2	2	0	1	shu_t1_f2a.wav	shu_t3_mouse.jpg	shu_t1_comb.jpg	p2	T1-3_tv1	clickedright	correct	1	441.1167665
version2	2	0	1	hua_t4_f2a.wav	hua_t1_flower.jpg	hua_t4_paint.jpg	p2	T1-4_tv1	clickedleft	incorrect	0	1157.602224
version2	2	0	1	chuang_t1_f2a.wav	chuang_t2_bed.jpg	chuang_t1_window.jpg	p2	T1-2_tv1	clickedright	correct	1	585.6779299
version2	2	0	1	xie_t4_f2a.wav	xie_t4_crab.jpg	xie_t2_shoe.jpg	p1	T2-4_tv1	clickedleft	correct	1	321.933704
version2	2	0	1	yan_t3_f2a.wav	yan_t3_eye.jpg	yan_t4_flame.jpg	p1	T3-4_tv1	clickedleft	correct	1	713.7844311
version2	2	0	1	qian_t1_f2a.wav	qian_t1_swing.jpg	qian_t2_money.jpg	p1	T1-2_tv1	clickedright	incorrect	0	923.1941831
version2	2	0	1	jiao_t3_f2a.wav	jiao_t1_glue.jpg	jiao_t3_foot.jpg	p2	T1-3_tv1	clickedleft	incorrect	0	563.6471343
version2	2	0	1	xie_t4_f2a.wav	xie_t2_shoe.jpg	xie_t4_crab.jpg	p2	T2-4_tv1	clickedleft	incorrect	0	917.5102652
version2	2	0	1	bi_t3_f2a.wav	bi_t3_pen.jpg	bi_t2_nose.jpg	p1	T2-3_tv1	clickedleft	correct	1	69.69033362
version2	2	0	1	qian_t1_f2a.wav	qian_t2_money.jpg	qian_t1_swing.jpg	p2	T1-2_tv1	clickedleft	incorrect	0	3867.278443
version2	2	0	1	ba_t1_f2a.wav	ba_t1_eight.jpg	ba_t4_father.jpg	p1	T1-4_tv1	clickedleft	correct	1	1970.481608
version2	2	0	1	jiao_t3_f2a.wav	jiao_t1_glue.jpg	jiao_t3_foot.jpg	p2	T1-3_tv1	clickedleft	incorrect	0	3898.63858
version2	2	0	1	yun_t2_f2a.wav	yun_t2_cloud.jpg	yun_t4_iron.jpg	p1	T2-4_tv1	clickedleft	correct	1	1002.650556
version2	2	0	1	niu_t3_f2a.wav	niu_t2_cow.jpg	niu_t3_button.jpg	p2	T2-3_tv1	clickedright	correct	1	334.7917023
version2	2	0	1	jiao_t1_f2a.wav	jiao_t3_foot.jpg	jiao_t1_glue.jpg	p2	T1-3_tv1	clickedright	correct	1	860.5132592
version2	2	0	1	jiao_t3_f2a.wav	jiao_t3_foot.jpg	jiao_t1_glue.jpg	p1	T1-3_tv1	clickedleft	correct	1	40.00940975
version2	2	0	1	jiao_t3_f2a.wav	jiao_t1_glue.jpg	jiao_t3_foot.jpg	p2	T1-3_tv1	clickedright	correct	1	401.5513259
version2	2	0	1	niu_t2_f2a.wav	niu_t3_button.jpg	niu_t2_cow.jpg	p2	T2-3_tv1	clickedleft	incorrect	0	342.3473054
version2	2	0	1	qian_t1_f2a.wav	qian_t2_money.jpg	qian_t1_swing.jpg	p2	T1-2_tv1	clickedleft	incorrect	0	1930.185201
version2	2	0	1	yan_t3_f2a.wav	yan_t4_flame.jpg	yan_t3_eye.jpg	p2	T3-4_tv1	clickedright	correct	1	307.9888794
version2	2	0	1	dan_t4_f2a.wav	dan_t4_egg.jpg	dan_t3_brush.jpg	p1	T3-4_tv1	clickedleft	correct	1	794.9178785
version2	2	0	1	jiao_t3_f2a.wav	jiao_t3_foot.jpg	jiao_t1_glue.jpg	p1	T1-3_tv1	clickedright	incorrect	0	880.9384089
version2	2	0	1	yan_t3_f2a.wav	yan_t3_eye.jpg	yan_t4_flame.jpg	p1	T3-4_tv1	clickedright	incorrect	0	306.6334474
version2	2	0	1	mi_t3_f2a.wav	mi_t3_rice.jpg	mi_t4_honey.jpg	p1	T3-4_tv1	clickedright	incorrect	0	444.1552609
version2	2	0	1	niu_t3_f2a.wav	niu_t2_cow.jpg	niu_t3_button.jpg	p2	T2-3_tv1	clickedleft	incorrect	0	1874.742943
version2	2	0	1	yun_t2_f2a.wav	yun_t4_iron.jpg	yun_t2_cloud.jpg	p2	T2-4_tv1	clickedleft	incorrect	0	623.3280582
version2	2	0	1	wan_t2_f2a.wav	wan_t3_bowl.jpg	wan_t2_play.jpg	p2	T2-3_tv1	clickedleft	incorrect	0	494.7236955
version2	2	0	1	niu_t2_f2a.wav	niu_t3_button.jpg	niu_t2_cow.jpg	p2	T2-3_tv1	clickedleft	incorrect	0	1257.576561
version2	2	0	1	zhu_t1_f2a.wav	zhu_t4_pour.jpg	zhu_t1_pig.jpg	p2	T1-4_tv1	clickedright	correct	1	3467.188623
version2	2	0	1	ba_t4_f2a.wav	ba_t1_eight.jpg	ba_t4_father.jpg	p2	T1-4_tv1	clickedright	correct	1	788.0829769
version2	2	0	1	chuang_t1_f2a.wav	chuang_t2_bed.jpg	chuang_t1_window.jpg	p2	T1-2_tv1	clickedleft	incorrect	0	439.612917
version2	2	0	1	hua_t1_f2a.wav	hua_t4_paint.jpg	hua_t1_flower.jpg	p2	T1-4_tv1	clickedright	correct	1	642.774166
version2	2	0	1	mao_t2_f2a.wav	mao_t2_anchor.jpg	mao_t1_cat.jpg	p1	T1-2_tv1	clickedleft	correct	1	843.8310522
version2	2	0	1	bi_t3_f2a.wav	bi_t3_pen.jpg	bi_t2_nose.jpg	p1	T2-3_tv1	clickedleft	correct	1	812.3220701
version2	2	0	1	jiao_t1_f2a.wav	jiao_t3_foot.jpg	jiao_t1_glue.jpg	p2	T1-3_tv1	clickedright	correct	1	597.2254063
version2	2	0	1	zhu_t1_f2a.wav	zhu_t4_pour.jpg	zhu_t1_pig.jpg	p2	T1-4_tv1	clickedright	correct	1	2938.630453
version2	2	0	1	niu_t3_f2a.wav	niu_t2_cow.jpg	niu_t3_button.jpg	p2	T2-3_tv1	clickedleft	incorrect	0	7318.615911
version2	2	0	1	yan_t4_f2a.wav	yan_t3_eye.jpg	yan_t4_flame.jpg	p2	T3-4_tv1	clickedright	correct	1	221.994012
version2	2	0	1	wan_t3_f2a.wav	wan_t3_bowl.jpg	wan_t2_play.jpg	p1	T2-3_tv1	clickedleft	correct	1	187.011976
version2	2	0	1	shu_t3_f2a.wav	shu_t3_mouse.jpg	shu_t1_comb.jpg	p1	T1-3_tv1	clickedleft	correct	1	327.3447391
version2	2	0	1	hua_t1_f2a.wav	hua_t4_paint.jpg	hua_t1_flower.jpg	p2	T1-4_tv1	clickedright	correct	1	1925.190761
version2	2	0	1	niu_t3_f2a.wav	niu_t3_button.jpg	niu_t2_cow.jpg	p1	T2-3_tv1	clickedleft	correct	1	214.6710864
version2	2	0	1	mao_t2_f2a.wav	mao_t1_cat.jpg	mao_t2_anchor.jpg	p2	T1-2_tv1	clickedright	correct	1	995.8353293
version2	2	0	1	mao_t2_f2a.wav	mao_t2_anchor.jpg	mao_t1_cat.jpg	p1	T1-2_tv1	clickedleft	correct	1	12.90718563
version2	2	0	1	bi_t2_f2a.wav	bi_t3_pen.jpg	bi_t2_nose.jpg	p2	T2-3_tv1	clickedright	correct	1	1276.083405
version2	2	0	1	mi_t3_f2a.wav	mi_t3_rice.jpg	mi_t4_honey.jpg	p1	T3-4_tv1	clickedleft	correct	1	791.7408041
version2	2	0	1	xue_t1_f2a.wav	xue_t1_boot.jpg	xue_t3_snow.jpg	p1	T1-3_tv1	clickedleft	correct	1	1857.89136
version2	2	0	1	chuang_t1_f2a.wav	chuang_t1_window.jpg	chuang_t2_bed.jpg	p1	T1-2_tv1	clickedright	incorrect	0	970.3905047
version2	2	0	1	bi_t2_f2a.wav	bi_t3_pen.jpg	bi_t2_nose.jpg	p2	T2-3_tv1	clickedleft	incorrect	0	621.5556031
version2	2	0	1	chuang_t2_f2a.wav	chuang_t2_bed.jpg	chuang_t1_window.jpg	p1	T1-2_tv1	clickedright	incorrect	0	473.4281437
version2	2	0	2	yan_t4_f2a.wav	yan_t4_flame.jpg	yan_t3_eye.jpg	p1	T3-4_tv1	clickedright	incorrect	0	754.6539778
version2	2	0	2	di_t4_f2a.wav	di_t4_earth.jpg	di_t2_siren.jpg	p1	T2-4_tv1	clickedleft	correct	1	3242.216424
version2	2	0	2	shu_t3_f2a.wav	shu_t1_comb.jpg	shu_t3_mouse.jpg	p2	T1-3_tv1	clickedright	correct	1	3318.263901
version2	2	0	2	bi_t2_f2a.wav	bi_t2_nose.jpg	bi_t3_pen.jpg	p1	T2-3_tv1	clickedleft	correct	1	1090.183918
version2	2	0	2	niu_t2_f2a.wav	niu_t2_cow.jpg	niu_t3_button.jpg	p1	T2-3_tv1	clickedright	incorrect	0	6643.24166
version2	2	0	2	chuang_t1_f2a.wav	chuang_t2_bed.jpg	chuang_t1_window.jpg	p2	T1-2_tv1	clickedright	correct	1	5096.641146
version2	2	0	2	dan_t3_f2a.wav	dan_t3_brush.jpg	dan_t4_egg.jpg	p1	T3-4_tv1	clickedright	incorrect	0	2275.971343
version2	2	0	2	wan_t3_f2a.wav	wan_t3_bowl.jpg	wan_t2_play.jpg	p1	T2-3_tv1	clickedleft	correct	1	1665.471771
version2	2	0	2	yan_t3_f2a.wav	yan_t4_flame.jpg	yan_t3_eye.jpg	p2	T3-4_tv1	clickedleft	incorrect	0	8104.641574
version2	2	0	2	mi_t3_f2a.wav	mi_t3_rice.jpg	mi_t4_honey.jpg	p1	T3-4_tv1	clickedleft	correct	1	1257.965783
version2	2	0	2	ba_t4_f2a.wav	ba_t4_father.jpg	ba_t1_eight.jpg	p1	T1-4_tv1	clickedright	incorrect	0	2571.628315
version2	2	0	2	yan_t4_f2a.wav	yan_t3_eye.jpg	yan_t4_flame.jpg	p2	T3-4_tv1	clickedright	correct	1	1277.331908
version2	2	0	2	bi_t2_f2a.wav	bi_t3_pen.jpg	bi_t2_nose.jpg	p2	T2-3_tv1	clickedright	correct	1	376.7189906
version2	2	0	2	chuang_t1_f2a.wav	chuang_t2_bed.jpg	chuang_t1_window.jpg	p2	T1-2_tv1	clickedleft	incorrect	0	1554.700171
version2	2	0	2	wan_t2_f2a.wav	wan_t2_play.jpg	wan_t3_bowl.jpg	p1	T2-3_tv1	clickedleft	correct	1	736.9011976
version2	2	0	2	bi_t2_f2a.wav	bi_t3_pen.jpg	bi_t2_nose.jpg	p2	T2-3_tv1	clickedright	correct	1	765.1458512
version2	2	0	2	ba_t4_f2a.wav	ba_t4_father.jpg	ba_t1_eight.jpg	p1	T1-4_tv1	clickedleft	correct	1	1282.303251
version2	2	0	2	dan_t4_f2a.wav	dan_t3_brush.jpg	dan_t4_egg.jpg	p2	T3-4_tv1	clickedleft	incorrect	0	3179.826775
version2	2	0	2	chuang_t2_f2a.wav	chuang_t2_bed.jpg	chuang_t1_window.jpg	p1	T1-2_tv1	clickedright	incorrect	0	1727.664671
version2	2	0	2	xue_t3_f2a.wav	xue_t1_boot.jpg	xue_t3_snow.jpg	p2	T1-3_tv1	clickedleft	incorrect	0	1721.857998
version2	2	0	2	bi_t3_f2a.wav	bi_t2_nose.jpg	bi_t3_pen.jpg	p2	T2-3_tv1	clickedright	correct	1	128.7711719
version2	2	0	2	ba_t1_f2a.wav	ba_t1_eight.jpg	ba_t4_father.jpg	p1	T1-4_tv1	clickedright	incorrect	0	3385.05988
version2	2	0	2	ba_t1_f2a.wav	ba_t1_eight.jpg	ba_t4_father.jpg	p1	T1-4_tv1	clickedleft	correct	1	873.2035928
version2	2	0	2	dan_t4_f2a.wav	dan_t4_egg.jpg	dan_t3_brush.jpg	p1	T3-4_tv1	clickedright	incorrect	0	650.3190761
version2	2	0	2	qian_t2_f2a.wav	qian_t2_money.jpg	qian_t1_swing.jpg	p1	T1-2_tv1	clickedright	incorrect	0	561.6304534
version2	2	0	2	xie_t2_f2a.wav	xie_t2_shoe.jpg	xie_t4_crab.jpg	p1	T2-4_tv1	clickedleft	correct	1	2394.670231
version2	2	0	2	dan_t3_f2a.wav	dan_t4_egg.jpg	dan_t3_brush.jpg	p2	T3-4_tv1	clickedright	correct	1	1591.860137
version2	2	0	2	jiao_t3_f2a.wav	jiao_t3_foot.jpg	jiao_t1_glue.jpg	p1	T1-3_tv1	clickedleft	correct	1	2031.868263
version2	2	0	2	mi_t4_f2a.wav	mi_t4_honey.jpg	mi_t3_rice.jpg	p1	T3-4_tv1	clickedleft	correct	1	2063.157827
version2	2	0	2	shu_t1_f2a.wav	shu_t3_mouse.jpg	shu_t1_comb.jpg	p2	T1-3_tv1	clickedleft	incorrect	0	4769.110351
version2	2	0	2	yun_t2_f2a.wav	yun_t4_iron.jpg	yun_t2_cloud.jpg	p2	T2-4_tv1	clickedleft	incorrect	0	3246.17237
version2	2	0	2	dan_t3_f2a.wav	dan_t4_egg.jpg	dan_t3_brush.jpg	p2	T3-4_tv1	clickedright	correct	1	4237.095808
version2	2	0	2	chuang_t2_f2a.wav	chuang_t1_window.jpg	chuang_t2_bed.jpg	p2	T1-2_tv1	clickedright	correct	1	850.097947
version2	2	0	2	hua_t4_f2a.wav	hua_t4_paint.jpg	hua_t1_flower.jpg	p1	T1-4_tv1	clickedleft	correct	1	1538.096236
version2	2	0	2	mao_t1_f2a.wav	mao_t2_anchor.jpg	mao_t1_cat.jpg	p2	T1-2_tv1	clickedleft	incorrect	0	582.6723695
version2	2	0	2	wan_t2_f2a.wav	wan_t2_play.jpg	wan_t3_bowl.jpg	p1	T2-3_tv1	clickedleft	correct	1	188.6441403
version2	2	0	2	di_t4_f2a.wav	di_t2_siren.jpg	di_t4_earth.jpg	p2	T2-4_tv1	clickedright	correct	1	3423.14799
version2	2	0	2	dan_t3_f2a.wav	dan_t3_brush.jpg	dan_t4_egg.jpg	p1	T3-4_tv1	clickedleft	correct	1	4166.265612
version2	2	0	2	di_t4_f2a.wav	di_t4_earth.jpg	di_t2_siren.jpg	p1	T2-4_tv1	clickedleft	correct	1	1164.721557
version2	2	0	2	mao_t2_f2a.wav	mao_t1_cat.jpg	mao_t2_anchor.jpg	p2	T1-2_tv1	clickedright	correct	1	3829.472198
version2	2	0	2	xie_t4_f2a.wav	xie_t4_crab.jpg	xie_t2_shoe.jpg	p1	T2-4_tv1	clickedleft	correct	1	7437.918734
version2	2	0	2	jiao_t3_f2a.wav	jiao_t1_glue.jpg	jiao_t3_foot.jpg	p2	T1-3_tv1	clickedleft	incorrect	0	277.0889649
version2	2	0	2	bi_t2_f2a.wav	bi_t2_nose.jpg	bi_t3_pen.jpg	p1	T2-3_tv1	clickedleft	correct	1	460.6407186
version2	2	0	2	jiao_t3_f2a.wav	jiao_t3_foot.jpg	jiao_t1_glue.jpg	p1	T1-3_tv1	clickedleft	correct	1	1756.49444
version2	2	0	2	jiao_t3_f2a.wav	jiao_t1_glue.jpg	jiao_t3_foot.jpg	p2	T1-3_tv1	clickedright	correct	1	1092.149273
version2	2	0	2	di_t2_f2a.wav	di_t2_siren.jpg	di_t4_earth.jpg	p1	T2-4_tv1	clickedleft	correct	1	4463.640291
version2	2	0	2	di_t2_f2a.wav	di_t2_siren.jpg	di_t4_earth.jpg	p1	T2-4_tv1	clickedleft	correct	1	351.3259196
version2	2	0	2	jiao_t3_f2a.wav	jiao_t1_glue.jpg	jiao_t3_foot.jpg	p2	T1-3_tv1	clickedright	correct	1	561.9726262
version2	2	0	2	jiao_t1_f2a.wav	jiao_t3_foot.jpg	jiao_t1_glue.jpg	p2	T1-3_tv1	clickedright	correct	1	2827.724551
version2	2	0	2	yan_t3_f2a.wav	yan_t3_eye.jpg	yan_t4_flame.jpg	p1	T3-4_tv1	clickedleft	correct	1	1558.534645
version2	2	0	2	yun_t2_f2a.wav	yun_t4_iron.jpg	yun_t2_cloud.jpg	p2	T2-4_tv1	clickedright	correct	1	404.4495295
version2	2	0	2	xue_t3_f2a.wav	xue_t3_snow.jpg	xue_t1_boot.jpg	p1	T1-3_tv1	clickedleft	correct	1	978.3759624
version2	2	0	2	yan_t3_f2a.wav	yan_t4_flame.jpg	yan_t3_eye.jpg	p2	T3-4_tv1	clickedleft	incorrect	0	413.921728
version2	2	0	2	mao_t1_f2a.wav	mao_t1_cat.jpg	mao_t2_anchor.jpg	p1	T1-2_tv1	clickedleft	correct	1	6363.710864
version2	2	0	2	jiao_t3_f2a.wav	jiao_t3_foot.jpg	jiao_t1_glue.jpg	p1	T1-3_tv1	clickedleft	correct	1	1003.289991
version2	2	0	2	bi_t3_f2a.wav	bi_t3_pen.jpg	bi_t2_nose.jpg	p1	T2-3_tv1	clickedleft	correct	1	625.3537211
version2	2	0	2	mao_t1_f2a.wav	mao_t2_anchor.jpg	mao_t1_cat.jpg	p2	T1-2_tv1	clickedright	correct	1	1841.582121
version2	2	0	2	yan_t4_f2a.wav	yan_t3_eye.jpg	yan_t4_flame.jpg	p2	T3-4_tv1	clickedleft	incorrect	0	2541.538922
version2	2	0	2	hua_t1_f2a.wav	hua_t1_flower.jpg	hua_t4_paint.jpg	p1	T1-4_tv1	clickedleft	correct	1	4264.612917
version2	2	0	2	chuang_t1_f2a.wav	chuang_t1_window.jpg	chuang_t2_bed.jpg	p1	T1-2_tv1	clickedright	incorrect	0	4927.957656
version2	2	0	2	hua_t1_f2a.wav	hua_t1_flower.jpg	hua_t4_paint.jpg	p1	T1-4_tv1	clickedleft	correct	1	1057.969204
version2	2	0	2	bi_t2_f2a.wav	bi_t3_pen.jpg	bi_t2_nose.jpg	p2	T2-3_tv1	clickedright	correct	1	257.5594525
version2	2	0	2	hua_t4_f2a.wav	hua_t1_flower.jpg	hua_t4_paint.jpg	p2	T1-4_tv1	clickedleft	incorrect	0	1028.041916
version2	2	0	2	di_t2_f2a.wav	di_t2_siren.jpg	di_t4_earth.jpg	p1	T2-4_tv1	clickedright	incorrect	0	4625.464072
version2	2	0	2	bi_t2_f2a.wav	bi_t3_pen.jpg	bi_t2_nose.jpg	p2	T2-3_tv1	clickedright	correct	1	379.3725406
version2	2	0	2	hua_t4_f2a.wav	hua_t1_flower.jpg	hua_t4_paint.jpg	p2	T1-4_tv1	clickedleft	incorrect	0	755.0799829
version2	2	0	2	niu_t3_f2a.wav	niu_t2_cow.jpg	niu_t3_button.jpg	p2	T2-3_tv1	clickedright	correct	1	5484.339179
version2	2	0	2	yan_t4_f2a.wav	yan_t3_eye.jpg	yan_t4_flame.jpg	p2	T3-4_tv1	clickedleft	incorrect	0	1777.085115
version2	2	0	2	hua_t4_f2a.wav	hua_t4_paint.jpg	hua_t1_flower.jpg	p1	T1-4_tv1	clickedleft	correct	1	940.6984602
version2	2	0	2	mao_t1_f2a.wav	mao_t1_cat.jpg	mao_t2_anchor.jpg	p1	T1-2_tv1	clickedleft	correct	1	926.7724551
version2	2	0	2	xue_t1_f2a.wav	xue_t3_snow.jpg	xue_t1_boot.jpg	p2	T1-3_tv1	clickedleft	incorrect	0	3863.082977
version2	2	0	2	dan_t3_f2a.wav	dan_t3_brush.jpg	dan_t4_egg.jpg	p1	T3-4_tv1	clickedleft	correct	1	1965.805389
version2	2	0	2	qian_t1_f2a.wav	qian_t1_swing.jpg	qian_t2_money.jpg	p1	T1-2_tv1	clickedright	incorrect	0	2689.335329
version2	2	0	2	yan_t4_f2a.wav	yan_t4_flame.jpg	yan_t3_eye.jpg	p1	T3-4_tv1	clickedright	incorrect	0	826.0620188
version2	2	0	2	niu_t2_f2a.wav	niu_t3_button.jpg	niu_t2_cow.jpg	p2	T2-3_tv1	clickedright	correct	1	1532.21343
version2	2	0	2	shu_t3_f2a.wav	shu_t1_comb.jpg	shu_t3_mouse.jpg	p2	T1-3_tv1	clickedright	correct	1	6050.959367
version2	2	0	2	qian_t1_f2a.wav	qian_t2_money.jpg	qian_t1_swing.jpg	p2	T1-2_tv1	clickedright	correct	1	2345.463644
version2	2	0	2	dan_t3_f2a.wav	dan_t4_egg.jpg	dan_t3_brush.jpg	p2	T3-4_tv1	clickedleft	incorrect	0	1075.520103
version2	2	0	2	xue_t3_f2a.wav	xue_t3_snow.jpg	xue_t1_boot.jpg	p1	T1-3_tv1	clickedright	incorrect	0	208.0774166
version2	2	0	2	xie_t2_f2a.wav	xie_t2_shoe.jpg	xie_t4_crab.jpg	p1	T2-4_tv1	clickedleft	correct	1	5295.747648
version2	2	0	2	xue_t3_f2a.wav	xue_t3_snow.jpg	xue_t1_boot.jpg	p1	T1-3_tv1	clickedright	incorrect	0	1469.659966
version2	2	0	2	dan_t4_f2a.wav	dan_t3_brush.jpg	dan_t4_egg.jpg	p2	T3-4_tv1	clickedleft	incorrect	0	698.248503
version2	2	0	2	yun_t2_f2a.wav	yun_t2_cloud.jpg	yun_t4_iron.jpg	p1	T2-4_tv1	clickedleft	correct	1	1241.188623
version2	2	0	2	zhu_t1_f2a.wav	zhu_t1_pig.jpg	zhu_t4_pour.jpg	p1	T1-4_tv1	clickedright	incorrect	0	294.7241232
version2	2	0	2	ba_t1_f2a.wav	ba_t4_father.jpg	ba_t1_eight.jpg	p2	T1-4_tv1	clickedright	correct	1	1511.786997
version2	2	0	2	yun_t4_f2a.wav	yun_t2_cloud.jpg	yun_t4_iron.jpg	p2	T2-4_tv1	clickedleft	incorrect	0	890.6864842
version2	2	0	2	xie_t2_f2a.wav	xie_t2_shoe.jpg	xie_t4_crab.jpg	p1	T2-4_tv1	clickedright	incorrect	0	935.7172797
version2	2	0	2	wan_t3_f2a.wav	wan_t3_bowl.jpg	wan_t2_play.jpg	p1	T2-3_tv1	clickedleft	correct	1	475.679213
version2	2	0	2	mao_t1_f2a.wav	mao_t1_cat.jpg	mao_t2_anchor.jpg	p1	T1-2_tv1	clickedleft	correct	1	1690.778871
version2	2	0	2	dan_t4_f2a.wav	dan_t3_brush.jpg	dan_t4_egg.jpg	p2	T3-4_tv1	clickedleft	incorrect	0	3912.705304
version2	2	0	2	shu_t3_f2a.wav	shu_t3_mouse.jpg	shu_t1_comb.jpg	p1	T1-3_tv1	clickedleft	correct	1	10885.84474
version2	2	0	2	yun_t2_f2a.wav	yun_t4_iron.jpg	yun_t2_cloud.jpg	p2	T2-4_tv1	clickedleft	incorrect	0	1046.931993
version2	2	0	2	zhu_t1_f2a.wav	zhu_t4_pour.jpg	zhu_t1_pig.jpg	p2	T1-4_tv1	clickedleft	incorrect	0	1509.17408
version2	2	0	2	yan_t3_f2a.wav	yan_t3_eye.jpg	yan_t4_flame.jpg	p1	T3-4_tv1	clickedright	incorrect	0	4758.754919
version2	2	0	2	mi_t4_f2a.wav	mi_t4_honey.jpg	mi_t3_rice.jpg	p1	T3-4_tv1	clickedleft	correct	1	1541.305389
version2	2	0	2	hua_t1_f2a.wav	hua_t1_flower.jpg	hua_t4_paint.jpg	p1	T1-4_tv1	clickedleft	correct	1	9227.303678
version2	2	0	2	xie_t4_f2a.wav	xie_t4_crab.jpg	xie_t2_shoe.jpg	p1	T2-4_tv1	clickedleft	correct	1	2781.98503
version2	2	0	2	di_t2_f2a.wav	di_t2_siren.jpg	di_t4_earth.jpg	p1	T2-4_tv1	clickedright	incorrect	0	3369.916168
version2	2	0	2	niu_t3_f2a.wav	niu_t3_button.jpg	niu_t2_cow.jpg	p1	T2-3_tv1	clickedleft	correct	1	7566.475192
version2	2	0	2	di_t4_f2a.wav	di_t2_siren.jpg	di_t4_earth.jpg	p2	T2-4_tv1	clickedright	correct	1	11986.47263
version2	2	0	2	bi_t3_f2a.wav	bi_t3_pen.jpg	bi_t2_nose.jpg	p1	T2-3_tv1	clickedleft	correct	1	319.6548332
version2	2	0	2	xue_t1_f2a.wav	xue_t1_boot.jpg	xue_t3_snow.jpg	p1	T1-3_tv1	clickedleft	correct	1	1703.246792
version2	2	0	2	yun_t2_f2a.wav	yun_t2_cloud.jpg	yun_t4_iron.jpg	p1	T2-4_tv1	clickedleft	correct	1	6609.067151
version2	2	0	2	xue_t1_f2a.wav	xue_t3_snow.jpg	xue_t1_boot.jpg	p2	T1-3_tv1	clickedright	correct	1	871.9409752
version2	2	0	2	yun_t4_f2a.wav	yun_t4_iron.jpg	yun_t2_cloud.jpg	p1	T2-4_tv1	clickedleft	correct	1	840.4029085
version2	2	0	2	mao_t1_f2a.wav	mao_t2_anchor.jpg	mao_t1_cat.jpg	p2	T1-2_tv1	clickedright	correct	1	3851.263473
version2	2	0	2	di_t4_f2a.wav	di_t2_siren.jpg	di_t4_earth.jpg	p2	T2-4_tv1	clickedleft	incorrect	0	897.6612489
version2	2	0	2	mi_t3_f2a.wav	mi_t3_rice.jpg	mi_t4_honey.jpg	p1	T3-4_tv1	clickedleft	correct	1	12.19760479
version2	2	0	2	bi_t3_f2a.wav	bi_t2_nose.jpg	bi_t3_pen.jpg	p2	T2-3_tv1	clickedright	correct	1	526.6176219
version2	2	0	2	qian_t2_f2a.wav	qian_t1_swing.jpg	qian_t2_money.jpg	p2	T1-2_tv1	clickedleft	incorrect	0	1435.942686
version2	2	0	2	yun_t2_f2a.wav	yun_t4_iron.jpg	yun_t2_cloud.jpg	p2	T2-4_tv1	clickedleft	incorrect	0	4292.15355
version2	2	0	2	di_t4_f2a.wav	di_t2_siren.jpg	di_t4_earth.jpg	p2	T2-4_tv1	clickedleft	incorrect	0	1099.924722
version2	2	0	2	mao_t1_f2a.wav	mao_t2_anchor.jpg	mao_t1_cat.jpg	p2	T1-2_tv1	clickedright	correct	1	3918.325064
version2	2	0	2	mao_t2_f2a.wav	mao_t2_anchor.jpg	mao_t1_cat.jpg	p1	T1-2_tv1	clickedleft	correct	1	111.2519247
version2	2	0	2	dan_t3_f2a.wav	dan_t4_egg.jpg	dan_t3_brush.jpg	p2	T3-4_tv1	clickedright	correct	1	4291.97562
version2	2	0	2	wan_t3_f2a.wav	wan_t2_play.jpg	wan_t3_bowl.jpg	p2	T2-3_tv1	clickedright	correct	1	2055.679213
[truncated: 125,740 more rows]
